# Supplementary material for: The mevalonate coordinates energy input and cell proliferation
Source: Cell Death Dis. 2019 Apr 11;10(4):327. doi: 10.1038/s41419-019-1544-y (PMC6459916; doi:10.1038/s41419-019-1544-y)
Supplement: Supplementary file 7 — S-Table 1 [file 41419_2019_1544_MOESM7_ESM.xls]

,ID	NT1	NT2	Lova3	Lova4	log2FoldChange	pvalue	padj	GeneName	Chrom	Strand	Start	End	GeneLength	GeneType	GeneDescription
ENSG00000143878	2556.79716282307	3576.37698339923	36673.8405180421	37106.590482113	3.05116215504473	5.05207563072209e-43	6.59093786784003e-39	RHOB	chr2	+	20447074	20449445	2372	protein_coding	ras_homolog_family_member_B
ENSG00000118523	523.278091114172	474.514001240205	5.28258822857255	19.7196548249686	-3.57146889518977	4.42187045545757e-37	2.88438609809497e-33	CTGF	chr6	-	131948176	131951373	2339	protein_coding	connective_tissue_growth_factor
ENSG00000166670	203.27027252329	169.53693856686	1728.46286838894	1583.37228447542	2.65339444464535	9.00727619082939e-32	3.91696417285201e-28	MMP10	chr11	-	102770503	102780628	1758	protein_coding	matrix_metallopeptidase_10
ENSG00000142871	8426.32832524256	9159.73035128548	1059.68719865165	1316.57695449055	-2.48264754692336	1.64304381739596e-30	5.35878741043692e-27	CYR61	chr1	+	85580761	85583962	2455	protein_coding	cysteine-rich_angiogenic_inducer_61
ENSG00000196611	125.717357303561	140.175792781538	1126.24781033167	1172.73947223784	2.60464775452554	6.27207320366273e-30	1.63650934029968e-26	MMP1	chr11	-	102789920	102798160	1970	protein_coding	matrix_metallopeptidase_1
ENSG00000127528	1117.5783256401	2291.11650499013	19885.7751276385	22124.2927339192	2.84583622094208	5.18766013862505e-29	1.12797023614171e-25	KLF2	chr19	+	16324817	16327874	2018	protein_coding	Kruppel-like_factor_2
ENSG00000112972	769.81472686531	575.857310886317	4913.86357021818	4209.56631528301	2.33421622667823	3.23072616741724e-25	6.02115051144648e-22	HMGCS1	chr5	-	43289395	43313512	4702	protein_coding	3-hydroxy-3-methylglutaryl-CoA_synthase_1
ENSG00000122786	4591.13258100796	2617.87764356872	418.380987702946	431.512446758137	-2.48232474064074	6.43968947762744e-24	1.05015236156409e-20	CALD1	chr7	+	134744252	134970728	9843	protein_coding	caldesmon_1
ENSG00000267279	1134.72160163604	1146.97895309758	187.003623291468	214.596243683482	-2.10520564890725	2.58731782366037e-20	3.75046092527479e-17	RP11-879F14.2	chr18	-	61585746	61606916	1199	lincRNA	NA
ENSG00000170961	560.013682534043	367.487889184031	52.8258822857255	34.7993908675917	-2.49595227562491	3.97622479236816e-20	5.1873828641235e-17	HAS2	chr8	-	121612116	121641390	4190	protein_coding	hyaluronan_synthase_2
ENSG00000164949	1096.35331726417	1167.81589526781	5433.67025190972	4950.79334076271	1.90667380978501	1.79902684252075e-19	2.1336458352296e-16	GEM	chr8	-	94249253	94262350	2648	protein_coding	GTP_binding_protein_overexpressed_in_skeletal_muscle
ENSG00000157514	658.791606129698	722.663039812928	3154.76169010353	3079.74609178186	1.87931022412238	1.31823359408993e-18	1.43313962237477e-15	TSC22D3	chrX	-	107713221	107777342	4766	protein_coding	TSC22_domain_family_member_3
ENSG00000173281	3877.64576098645	3248.66871108564	736.392799063013	802.705949345782	-1.89753039241075	2.62375178983739e-18	2.6330358346322e-15	PPP1R3B	chr8	-	9136255	9151574	5776	protein_coding	protein_phosphatase_1_regulatory_subunit_3B
ENSG00000186480	1938.82288049323	1735.14900253903	7566.77937860732	7392.55059997206	1.7620834959943	4.5057935797036e-17	4.19875593148665e-14	INSIG1	chr7	+	155297776	155310235	3650	protein_coding	insulin_induced_gene_1
ENSG00000249992	703.690662309541	1137.50761574748	4883.22455849246	4846.39516815994	1.98295070443171	4.94777195005093e-17	4.30324219069096e-14	TMEM158	chr3	-	45224466	45226278	1813	protein_coding	transmembrane_protein_158_(gene/pseudogene)
ENSG00000067082	2484.95867293532	1947.30695918136	10637.0196570537	9076.8411179635	1.84046993247705	5.28869983730374e-17	4.31227362984154e-14	KLF6	chr10	-	3775996	3785281	6139	protein_coding	Kruppel-like_factor_6
ENSG00000153391	117.553892543589	92.8191060310182	606.441128640128	538.230578752085	1.9682516088107	1.11981095715178e-15	8.59356102764832e-13	INO80C	chr18	-	35452230	35497991	5085	protein_coding	INO80_complex_subunit_C
ENSG00000013588	408.989584474571	354.228016893886	1703.10644489179	1497.53378700203	1.75538606893499	3.67179167267918e-15	2.66123300898737e-12	GPRC5A	chr12	+	12890782	12917937	8440	protein_coding	G_protein-coupled_receptor_class_C_group_5_member_A
ENSG00000276900	41.6336702758545	30.3082795203325	269.4119996572	251.715593942247	2.09209620580396	1.82889831089562e-14	1.24241904058987e-11	RP11-467L13.7	chr12	+	31729117	31731204	2088	antisense	NA
ENSG00000175137	3707.84569397904	5471.59158715502	894.87044592019	1136.78010167466	-1.80115339870405	1.90467429187471e-14	1.24241904058987e-11	SH3BP5L	chr1	-	248810446	248826633	6442	protein_coding	SH3-binding_domain_protein_5-like
ENSG00000130522	946.961912156691	1994.66364593188	8091.86864852743	8605.88936155542	1.9592080092775	2.42000008434979e-14	1.50339624287749e-11	JUND	chr19	-	18279760	18281622	1863	protein_coding	jun_D_proto-oncogene
ENSG00000128245	2470.26443636737	2558.20821826306	8932.85669451618	8462.05187930271	1.56302216887456	5.36637794748201e-14	3.18226212285683e-11	YWHAH	chr22	+	31944461	31957603	2453	protein_coding	tyrosine_3-monooxygenase/tryptophan_5-monooxygenase_activation_protein_eta
ENSG00000134070	427.765553422505	518.082153050683	1767.55402128037	1842.04775659119	1.64611175360466	1.07935095772664e-13	6.12226634543552e-11	IRAK2	chr3	+	10164865	10243743	3483	protein_coding	interleukin_1_receptor_associated_kinase_2
ENSG00000171161	6217.29476119428	8883.16730066245	1800.30606829752	2005.60489366887	-1.67594398021765	1.49852172682663e-13	8.14571435340844e-11	ZNF672	chr1	+	248838210	248849517	3741	protein_coding	zinc_finger_protein_672
ENSG00000171617	1145.334105824	912.089786815006	237.716470285765	257.515492420179	-1.71063601362062	1.89291470749488e-13	9.87798610959128e-11	ENC1	chr5	-	74627406	74641424	5858	protein_coding	ectodermal-neural_cortex_1_(with_BTB_domain)
ENSG00000130164	4839.30190971109	6025.6648221361	18909.5528229983	18963.3480634463	1.55740939727749	3.01858966871477e-13	1.51463541607896e-10	LDLR	chr19	+	11089362	11133816	7718	protein_coding	low_density_lipoprotein_receptor
ENSG00000134107	2635.16642451879	3064.92476649362	9751.65786994492	9137.16006213399	1.50006041603776	1.2606003571974e-12	6.09103417036939e-10	BHLHE40	chr3	+	4979116	4985323	3837	protein_coding	basic_helix-loop-helix_family_member_e40
ENSG00000052802	2412.30383657157	1664.11397241326	7534.02733159017	7298.59224462956	1.57200947549021	3.87193403946686e-12	1.80404469567445e-09	MSMO1	chr4	+	165327623	165343160	2892	protein_coding	methylsterol_monooxygenase_1
ENSG00000100906	969.003267008614	1386.60378805521	4101.40150066373	4413.72274170621	1.5616501882108	6.45090151261837e-12	2.90201590115929e-09	NFKBIA	chr14	-	35401511	35404749	2373	protein_coding	nuclear_factor_of_kappa_light_polypeptide_gene_enhancer_in_B-cells_inhibitor_alpha
ENSG00000049249	44.8990561798431	55.880890365613	253.564234971482	289.994923896597	1.82954422116059	8.2277502594706e-12	3.57797432950178e-09	TNFRSF9	chr1	-	7915894	7943165	6331	protein_coding	tumor_necrosis_factor_receptor_superfamily_member_9
ENSG00000225383	438.378057610468	429.051581959707	100.369176342878	105.558152298361	-1.6651686211843	1.65648932959082e-11	6.97114832059413e-09	SFTA1P	chr10	-	10784437	10794980	824	lincRNA	surfactant_associated_1_pseudogene
ENSG00000265972	1460.4438455589	1357.24264226989	4509.21731190953	4231.60592949915	1.41847250746329	1.72191594712543e-11	7.02003607693699e-09	TXNIP	chr1	-	145992435	145996600	3625	protein_coding	thioredoxin_interacting_protein
ENSG00000095752	811.448397141165	1338.29996756968	3949.26295968084	4421.84259957532	1.60878235531065	1.82279216213015e-11	7.20610501428784e-09	IL11	chr19	-	55364389	55370463	2671	protein_coding	interleukin_11
ENSG00000169429	1017.98405556844	781.385331383572	2870.55844340632	3013.62724913344	1.45534687715204	5.25409723104815e-11	2.01602801400748e-08	CXCL8	chr4	+	73740506	73743716	2274	protein_coding	chemokine_(C-X-C_motif)_ligand_8
ENSG00000169908	1975.5584719131	1862.06492303043	5505.51345181831	5850.93758453775	1.36279060422747	7.56374486597767e-11	2.81933187204413e-08	TM4SF1	chr3	-	149369022	149377865	3668	protein_coding	transmembrane_4_L_six_family_member_1
ENSG00000163121	10.6125041879629	16.1012734951766	115.160423382882	122.957847732157	1.9218628480913	1.73374906604382e-10	6.28291397655768e-08	NEURL3	chr2	-	96497643	96508109	2497	protein_coding	neuralized_E3_ubiquitin_protein_ligase_3
ENSG00000092820	4765.01438039535	5454.54317992484	14385.5442640488	14655.1834740384	1.31250818539574	3.48119428812728e-10	1.22745028872726e-07	EZR	chr6	-	158765741	158819412	3342	protein_coding	ezrin
ENSG00000196754	9840.24042166962	12226.5493852491	30514.3426435265	35023.2669488399	1.35252692225186	3.61740138538448e-10	1.24191101246647e-07	S100A2	chr1	-	153561108	153567890	1567	protein_coding	S100_calcium_binding_protein_A2
ENSG00000189171	225.311627375213	242.46623616266	777.596987245879	708.747594003284	1.39449815343244	1.54487968483507e-09	5.16782060727138e-07	S100A13	chr1	-	153618787	153631360	2216	protein_coding	S100_calcium_binding_protein_A13
ENSG00000119640	336.334748110825	276.563050623034	1070.2523751088	885.064507732415	1.39361118346182	2.07156239532591e-09	6.75640075235547e-07	ACYP1	chr14	-	75053221	75069483	1841	protein_coding	acylphosphatase_1_erythrocyte_(common)_type
ENSG00000226950	453.072294178417	525.659222930766	1377.69901001172	1460.41443674326	1.30899253176222	3.41268142352031e-09	1.08589858173771e-06	DANCR	chr4	+	52712404	52720351	2285	processed_transcript	differentiation_antagonizing_non-protein_coding_RNA
ENSG00000142227	587.769462717946	875.1515711496	2183.82197369189	2377.9583759521	1.36550874483383	4.74542776546103e-09	1.47402025305249e-06	EMP3	chr19	+	48321509	48330553	1667	protein_coding	epithelial_membrane_protein_3
ENSG00000068971	552.666564250069	804.116541023821	1993.64879746328	2198.16152313621	1.3573101361314	5.04878502175721e-09	1.53177789288011e-06	PPP2R5B	chr11	+	64917553	64934473	3376	protein_coding	protein_phosphatase_2_regulatory_subunit_B'_beta
ENSG00000106211	5751.9772698759	9310.32461515213	22829.2332885991	24593.8895058226	1.37181077851026	5.17190102629744e-09	1.53346865429719e-06	HSPB1	chr7	+	76302544	76304295	1634	protein_coding	heat_shock_protein_family_B_(small)_member_1
ENSG00000184545	735.52817487343	1242.63946033363	3133.63133718924	3396.42054867695	1.4067205497214	5.70676191443413e-09	1.65445368746017e-06	DUSP8	chr11	-	1554044	1571920	4616	protein_coding	dual_specificity_phosphatase_8
ENSG00000072274	348.579945250782	200.792351822203	1007.91783401164	945.383451902908	1.45623461265603	6.44540450945057e-09	1.82797276587592e-06	TFRC	chr3	-	196027183	196082189	7887	protein_coding	transferrin_receptor
ENSG00000104549	4133.97855444956	3596.26679183445	10440.5073749508	9941.02599117536	1.21622074893722	7.1790276162526e-09	1.99271477194961e-06	SQLE	chr8	+	124998497	125022283	4305	protein_coding	squalene_epoxidase
ENSG00000140678	583.68773033796	642.156672337044	1740.0845624918	1627.4515129077	1.25097660653427	9.31363437502598e-09	2.53136820951227e-06	ITGAX	chr16	+	31355134	31382997	7074	protein_coding	integrin_subunit_alpha_X
ENSG00000170542	887.368619408899	780.438197648561	272.581552594343	288.834944201011	-1.31707181449831	9.53284930680615e-09	2.53807249095088e-06	SERPINB9	chr6	-	2887266	2903280	4118	protein_coding	serpin_peptidase_inhibitor_clade_B_(ovalbumin)_member_9
ENSG00000172893	2071.07100960476	2955.05725323242	7300.53693188726	7148.95486389892	1.28957429785122	9.94734462543004e-09	2.56798406586415e-06	DHCR7	chr11	-	71428193	71452868	4160	protein_coding	7-dehydrocholesterol_reductase
ENSG00000167552	1164.11007477193	1451.00888203592	3385.08253686929	3873.17220356296	1.25914867068131	1.01005890470973e-08	2.56798406586415e-06	TUBA1A	chr12	-	49184796	49189324	3421	protein_coding	tubulin_alpha_1a
ENSG00000135069	6747.91997059242	5909.16737272982	2376.10818521193	2452.19707646963	-1.20762311480469	1.02357175705148e-08	2.56798406586415e-06	PSAT1	chr9	+	78297143	78330093	2188	protein_coding	phosphoserine_aminotransferase_1
ENSG00000214944	2541.28657977912	2116.84389774822	826.196798948747	871.144751385379	-1.248013636188	1.12608424686996e-08	2.7718669971067e-06	ARHGEF28	chr5	+	73626158	73941993	15617	protein_coding	Rho_guanine_nucleotide_exchange_factor_28
ENSG00000114019	1356.76784310726	1718.10059530885	441.624375908665	581.149827488781	-1.32168990313129	1.41338696898892e-08	3.40396064838639e-06	AMOTL2	chr3	-	134355874	134375479	5984	protein_coding	angiomotin_like_2
ENSG00000204388	1537.18041430263	1547.61652300698	4286.29208866377	3778.05386852487	1.20186419878728	1.43505929527251e-08	3.40396064838639e-06	HSPA1B	chr6	+	31827735	31830255	2521	protein_coding	heat_shock_protein_family_A_(Hsp70)_member_1B
ENSG00000147872	3716.82550521501	3929.65786655811	9542.46737609345	9809.9482855741	1.17067952774987	1.61005601537462e-08	3.75085549581738e-06	PLIN2	chr9	-	19108375	19149290	5086	protein_coding	perilipin_2
ENSG00000137962	1847.39207518155	907.354118139954	391.968046560083	337.554091415639	-1.47576670305058	1.80714598584403e-08	4.13614500549495e-06	ARHGAP29	chr1	-	94148988	94275068	15524	protein_coding	Rho_GTPase_activating_protein_29
ENSG00000159167	22218.5020372144	16889.2887627053	54001.7864254057	49766.6088797429	1.20826039023387	2.84462165022055e-08	6.3984369049616e-06	STC1	chr8	-	23841915	23854807	4149	protein_coding	stanniocalcin_1
ENSG00000112118	1753.51223044187	1800.50123025475	642.362728594422	709.90757369887	-1.19796652803299	3.35586564283369e-08	7.4204446061709e-06	MCM3	chr6	-	52264009	52284881	3650	protein_coding	minichromosome_maintenance_complex_component_3
ENSG00000133805	336.334748110825	326.761138578585	909.661692960193	895.504324992693	1.22363431458374	5.06972802027986e-08	1.10232786254285e-05	AMPD3	chr11	+	10308313	10507579	6793	protein_coding	adenosine_monophosphate_deaminase_3
ENSG00000065328	1028.59655975641	782.332465118582	319.068329005782	305.07465993922	-1.2751977160929	5.28849155190365e-08	1.13104361944484e-05	MCM10	chr10	+	13161554	13211104	5454	protein_coding	minichromosome_maintenance_10_replication_initiation_factor
ENSG00000104419	3115.17815240512	3708.97570630069	8454.2542010075	8689.40789963764	1.15223678566741	5.44030356482185e-08	1.142590818586e-05	NDRG1	chr8	-	133237171	133302022	9823	protein_coding	N-myc_downstream_regulated_1
ENSG00000173334	771.447419817305	851.473227774341	2171.14376194332	2004.44491397328	1.17377302305902	5.51764690870135e-08	1.142590818586e-05	TRIB1	chr8	+	125430321	125438405	4138	protein_coding	tribbles_pseudokinase_1
ENSG00000114315	475.929995506337	603.324189201618	152.138540982889	190.236670076168	-1.33369242438619	6.45929509796252e-08	1.3166869351253e-05	HES1	chr3	+	194136145	194138732	2062	protein_coding	hes_family_bHLH_transcription_factor_1
ENSG00000258623	459.603065986394	444.205721719873	1188.58235142882	1171.57949254225	1.18285213308086	7.75352133756151e-08	1.55619137492042e-05	CTD-2325P2.3	chr14	-	68683411	68685565	461	antisense	NA
ENSG00000119969	880.837847600922	558.80890365613	237.716470285765	207.636365509964	-1.34715776560699	8.11462244282632e-08	1.603990369532e-05	HELLS	chr10	+	94501434	94613905	10148	protein_coding	helicase_lymphoid-specific
ENSG00000110047	3114.36180592912	5015.07312688001	11159.9958916824	12128.7476970513	1.25845215236429	8.58827388049488e-08	1.67227792604383e-05	EHD1	chr11	-	64851642	64888296	7101	protein_coding	EH_domain_containing_1
ENSG00000180447	106.941388355626	182.796810857005	21.1303529142902	28.9994923896597	-1.59706368911726	8.82982990956422e-08	1.69402883823786e-05	GAS1	chr9	-	86944363	86947189	2827	protein_coding	growth_arrest_specific_1
ENSG00000128342	2987.82810214956	4281.04448224696	9732.64055232206	9697.43025510222	1.20128716850692	9.04510299391245e-08	1.71017990809539e-05	LIF	chr22	-	30240447	30246851	3969	protein_coding	leukemia_inhibitory_factor
ENSG00000197956	8482.65623208636	10590.8494248862	22910.5851473191	24629.8488763858	1.13791168776964	1.08238869153062e-07	2.01726326710121e-05	S100A6	chr1	-	153534599	153536244	971	protein_coding	S100_calcium_binding_protein_A6
ENSG00000172183	770.631073341307	1107.19933622715	2461.68611451481	2596.03455872234	1.1997815241843	1.66309777413389e-07	3.05588360019024e-05	ISG20	chr15	+	88636153	88656483	7363	protein_coding	interferon_stimulated_exonuclease_gene_20kDa
ENSG00000149591	644.097369561749	966.076409710598	242.999058514337	292.31488328777	-1.27881508513986	2.22746627903578e-07	4.03604514948622e-05	TAGLN	chr11	+	117199321	117204782	3917	protein_coding	transgelin
ENSG00000155090	1383.70727681517	1289.04901334914	505.015434651536	557.950233577053	-1.1357494737382	2.59850195223107e-07	4.6438433518913e-05	KLF10	chr8	-	102648779	102655902	4003	protein_coding	Kruppel-like_factor_10
ENSG00000131459	2650.67700756274	3134.06552914938	6649.72206212712	7233.63338167673	1.09312188659443	2.86714083445994e-07	5.05469180086006e-05	GFPT2	chr5	-	180300690	180353387	4780	protein_coding	glutamine-fructose-6-phosphate_transaminase_2
ENSG00000056558	263.679911747079	368.435022919042	816.688140137316	961.623167641117	1.22562950979911	2.97455691281735e-07	5.17414259794869e-05	TRAF1	chr9	-	120902393	120929173	6449	protein_coding	TNF_receptor_associated_factor_1
ENSG00000151012	965.737881104626	435.681518104779	196.512282102899	182.116812207063	-1.3978323034671	3.03723715221288e-07	5.21365735365384e-05	SLC7A11	chr4	-	138164097	138242349	9645	protein_coding	solute_carrier_family_7_(anionic_amino_acid_transporter_light_chain_xc-_system)_member_11
ENSG00000119630	1253.09184065562	1987.0865760518	4117.24926534944	4810.43579759676	1.20685816121758	3.51140778476952e-07	5.94932804676665e-05	PGF	chr14	-	74941834	74955784	5962	protein_coding	placental_growth_factor
ENSG00000122952	786.95800286125	801.27513981879	291.598870217205	320.154395981844	-1.15786836429597	3.79419647626931e-07	6.34603682428326e-05	ZWINT	chr10	-	56357228	56361275	2378	protein_coding	ZW10_interacting_kinetochore_protein
ENSG00000105327	1413.91209642706	2739.11076165005	5960.87255712126	6604.9243866689	1.271947789893	4.11949413362435e-07	6.80290132497004e-05	BBC3	chr19	-	47220822	47232766	3180	protein_coding	BCL2_binding_component_3
ENSG00000115216	1898.00555669337	2353.62733150082	4864.2072408696	5335.90659969739	1.08555222780055	5.46838470509017e-07	8.91756835782579e-05	NRBP1	chr2	+	27427790	27442259	5329	protein_coding	nuclear_receptor_binding_protein_1
ENSG00000167977	2774.7616719143	3189.94641951499	6882.15594418432	6912.3190059993	1.05131773362872	5.91718867617595e-07	9.53032635424586e-05	KCTD5	chr16	+	2682475	2709030	3420	protein_coding	potassium_channel_tetramerization_domain_containing_5
ENSG00000136492	620.423321757832	292.664324118211	133.121223360028	111.358050776293	-1.3825767387945	6.04694527852794e-07	9.62054245166774e-05	BRIP1	chr17	-	61681266	61863521	7991	protein_coding	BRCA1_interacting_protein_C-terminal_helicase_1
ENSG00000139318	1696.36797712207	1486.0528302313	659.267010925854	656.548507701897	-1.09125421603452	6.13570028689434e-07	9.64413806540043e-05	DUSP6	chr12	-	89347232	89353271	4632	protein_coding	dual_specificity_phosphatase_6
ENSG00000163376	240.822210419159	105.131844586153	667.71915209157	567.230071141745	1.35319407153107	7.69563152237724e-07	0.000119520486715397	KBTBD8	chr3	+	66998307	67011210	4736	protein_coding	kelch_repeat_and_BTB_(POZ)_domain_containing_8
ENSG00000137267	263.679911747079	266.14457953792	669.832187382999	673.948203135692	1.12562824905252	9.50886968468955e-07	0.000145944369301717	TUBB2A	chr6	-	3153669	3157526	1727	protein_coding	tubulin_beta_2A_class_IIa
ENSG00000088899	977.983078244583	1658.43117000319	3455.86921913216	3721.21486344114	1.18047998397283	9.97399798619707e-07	0.000151303229916194	RP5-1187M17.10	chr20	-	3162617	3173592	5395	protein_coding	Leucine_zipper_putative_tumor_suppressor_3_
ENSG00000135924	1201.6620126678	1662.21970494323	3519.26027787503	3500.81872127972	1.09631405022036	1.03568948190917e-06	0.000154199315526884	DNAJB2	chr2	+	219279267	219286900	5886	protein_coding	DnaJ_heat_shock_protein_family_(Hsp40)_member_B2
ENSG00000197747	1226.96875342371	1269.15920491392	2843.08898461775	2843.11023388224	1.03123540217539	1.04013029023193e-06	0.000154199315526884	S100A10	chr1	-	151982915	151994390	1543	protein_coding	S100_calcium_binding_protein_A10
ENSG00000094804	1240.84664351566	1142.24328442253	452.18955236581	527.790761491807	-1.08794771683694	1.16093758453044e-06	0.000170175187952631	CDC6	chr17	+	40287633	40304657	5120	protein_coding	cell_division_cycle_6
ENSG00000099889	963.288841676634	1640.435629038	3489.67778379503	3534.45813245173	1.16989098996727	1.24271599360628e-06	0.000180138587250973	ARVCF	chr22	-	19969896	20016808	5621	protein_coding	armadillo_repeat_gene_deleted_in_velocardiofacial_syndrome
ENSG00000277443	1395.13612747913	1445.32607962586	3235.05703117783	3142.38499534353	1.01402740828004	1.47314257473938e-06	0.000211193604725824	MARCKS	chr6	+	113857362	113863471	4275	protein_coding	myristoylated_alanine-rich_protein_kinase_C_substrate
ENSG00000113161	2019.64118161694	1393.23372420028	4250.37048870947	4127.20775689637	1.09076619988563	1.63903890088898e-06	0.000232422842402149	HMGCR	chr5	+	75336329	75362104	6215	protein_coding	3-hydroxy-3-methylglutaryl-CoA_reductase
ENSG00000212724	42.4500167518517	48.3038204855299	2.11303529142902	2.31995939117278	-1.47699806124912	1.76212975173995e-06	0.00024719080366881	KRTAP2-3	chr17	-	41059240	41060114	875	protein_coding	keratin_associated_protein_2-3
ENSG00000161011	6137.29280654656	9495.01569347916	18351.711506061	20362.2835763235	1.0925692367402	2.38827489432283e-06	0.000331462066716337	SQSTM1	chr5	+	179806398	179838078	7654	protein_coding	sequestosome_1
ENSG00000132646	4137.24394035354	3924.92219788306	1789.74089184038	1911.64653832637	-0.976490530924111	3.43491699230217e-06	0.000471704495595517	PCNA	chr20	-	5114953	5126626	1471	protein_coding	proliferating_cell_nuclear_antigen
ENSG00000070669	13392.9802852092	13687.0296046351	5376.61829904114	6788.20117857155	-0.996207482460746	3.49347412468275e-06	0.0004747485774022	ASNS	chr7	-	97852118	97872542	4455	protein_coding	asparagine_synthetase_(glutamine-hydrolyzing)
ENSG00000118513	175.514492339387	115.550315671268	34.8650823085788	37.1193502587645	-1.35211337021368	3.56194482637629e-06	0.000479063218607269	MYB	chr6	+	135181315	135219173	5493	protein_coding	v-myb_avian_myeloblastosis_viral_oncogene_homolog
ENSG00000188643	14835.4645082962	21222.4256003778	40113.8619724885	44270.6250820546	1.03908851555635	3.7346084334131e-06	0.000497160220635789	S100A16	chr1	-	153606886	153613145	1701	protein_coding	S100_calcium_binding_protein_A16
ENSG00000075624	41117.7393030243	50941.5879375338	19950.2227040271	21826.1779521535	-0.985161897964929	4.0650610531856e-06	0.000535684712119792	ACTB	chr7	-	5527151	5563784	3256	protein_coding	actin_beta
ENSG00000185338	41.6336702758545	71.0350301257792	194.39924681147	198.356527945273	1.28937584894614	4.5042884121492e-06	0.000587629466248985	SOCS1	chr16	-	11254405	11256179	1225	protein_coding	suppressor_of_cytokine_signaling_1
ENSG00000184009	74263.8552679365	99793.7988556347	34478.3968502473	41450.714442084	-1.01792958553216	4.78792253445934e-06	0.000618447894896599	ACTG1	chr17	-	81509971	81523847	2976	protein_coding	actin_gamma_1
ENSG00000236453	79.1856081717233	56.8280241006234	225.038258537191	207.636365509964	1.23986037833452	5.03607083984327e-06	0.00064412333506466	AC003092.1	chr7	+	94022833	94066661	1064	lincRNA	NA
ENSG00000188064	50.6134815118232	64.4050939807065	171.155858605751	206.476385814377	1.25349854726685	5.65974590798677e-06	0.000716864515685392	WNT7B	chr22	-	45920362	45977129	5051	protein_coding	wingless-type_MMTV_integration_site_family_member_7B
ENSG00000171346	27.755780183903	53.0394891605818	140.51684688003	176.316913729131	1.32359318785006	5.96210087716917e-06	0.000747899692726433	KRT15	chr17	-	41513743	41522529	7069	protein_coding	keratin_15_type_I
ENSG00000181649	1275.13319550754	2544.94834597292	4966.68945250391	5472.78420377659	1.14716567188879	6.13378344026522e-06	0.000762107988206667	PHLDA2	chr11	-	2928273	2929455	955	protein_coding	pleckstrin_homology-like_domain_family_A_member_2
ENSG00000184678	133.064475587535	121.23311808133	314.842258422924	363.07364471854	1.12635935633669	7.08966919969763e-06	0.00087256438093637	HIST2H2BE	chr1	-	149842204	149886652	2260	protein_coding	histone_cluster_2_H2be
ENSG00000102003	31.8375125638888	22.7312096402494	118.329976320025	107.878111689534	1.32849701997178	7.43518767925924e-06	0.000906536994987066	SYP	chrX	-	49187804	49200259	5215	protein_coding	synaptophysin
ENSG00000129757	644.097369561749	1334.51143262964	2461.68611451481	3136.5850968656	1.16326242673696	7.9235906717095e-06	0.00095714040651039	CDKN1C	chr11	-	2883213	2885881	2586	protein_coding	cyclin-dependent_kinase_inhibitor_1C_(p57_Kip2)
ENSG00000143153	822.877247805125	631.73820125193	277.864140822916	317.834436590671	-1.06140951907598	8.0095148395591e-06	0.00095864339997145	ATP1B1	chr1	+	169105697	169132722	2962	protein_coding	ATPase_Na+/K+_transporting_beta_1_polypeptide
ENSG00000127561	475.11364903034	778.543930178541	1484.40729222889	1651.81108651502	1.07735444126461	9.08885851656856e-06	0.00107793862006503	SYNGR3	chr16	+	1989660	1994275	3420	protein_coding	synaptogyrin_3
ENSG00000079459	5460.54157794492	6699.07690772849	12497.5472311569	13509.1235347991	0.948064513909817	9.17519202155154e-06	0.00107837437038884	FDFT1	chr8	+	11795573	11839309	5202	protein_coding	farnesyl-diphosphate_farnesyltransferase_1
ENSG00000132436	440.82709703846	262.356044597878	129.951670422885	106.718131993948	-1.18256396033327	1.07542440578369e-05	0.00125267739266553	FIGNL1	chr7	-	50444128	50542535	5034	protein_coding	fidgetin-like_1
ENSG00000114473	831.040712565096	866.627367534507	1830.94508002325	1789.8486702898	0.943270078512635	1.09800964524139e-05	0.00126014480533711	IQCG	chr3	-	197889075	197960142	7474	protein_coding	IQ_motif_containing_G
ENSG00000119514	686.547386313601	710.350301257792	1425.24230406887	1611.2117971695	0.960120090608789	1.10115367015507e-05	0.00126014480533711	GALNT12	chr9	+	98807699	98850081	3137	protein_coding	polypeptide_N-acetylgalactosaminyltransferase_12
ENSG00000237352	1579.63043105448	1401.75792781538	688.84950500586	683.228040700384	-0.959404249623352	1.1370388616645e-05	0.00128989643385001	LINC01358	chr1	+	58933643	59240555	6730	lincRNA	long_intergenic_non-protein_coding_RNA_1358
ENSG00000104783	2026.17195342492	3223.09610024036	6135.19796866416	6217.49116834305	1.02539576641647	1.19614438198204e-05	0.0013452499661498	KCNN4	chr19	-	43766533	43781257	3289	protein_coding	potassium_channel_calcium_activated_intermediate/small_conductance_subfamily_N_alpha_member_4
ENSG00000169174	358.376102962748	526.606356665777	1038.55684573736	1064.86136054831	1.03090275280968	1.38427909843377e-05	0.00154353035198008	PCSK9	chr1	+	55039548	55064852	4981	protein_coding	proprotein_convertase_subtilisin/kexin_type_9
ENSG00000092470	1078.39369479223	847.684692834299	413.098399474373	433.83240614931	-0.99320861016214	1.58538551833603e-05	0.00175279148069592	WDR76	chr15	+	43826963	43868419	4078	protein_coding	WD_repeat_domain_76
ENSG00000164741	3407.43019081209	2766.57763996535	1409.39453938316	1489.41392913292	-0.936486386894641	1.67469293067166e-05	0.00183597008181029	DLC1	chr8	-	13083361	13604610	12794	protein_coding	DLC1_Rho_GTPase_activating_protein
ENSG00000099622	2889.8665250299	3501.55341833341	6592.67010925854	6707.0025998805	0.914611536740638	1.79885179069098e-05	0.00194899026211959	CIRBP	chr19	+	1259384	1274880	6368	protein_coding	cold_inducible_RNA_binding_protein
ENSG00000067560	12781.5367746873	13515.5983985983	26072.7424609427	26812.9306634794	0.882780246894072	1.80766381815477e-05	0.00194899026211959	RHOA	chr3	-	49359145	49412998	2582	protein_coding	ras_homolog_family_member_A
ENSG00000126773	2922.52038406979	1764.51014832436	993.126586971639	963.94312703229	-1.029940149606	1.93873909249546e-05	0.00207317952464719	PCNXL4	chr14	+	60091911	60169133	22042	protein_coding	pecanex-like_4_(Drosophila)
ENSG00000167011	134.697168539529	170.48407230187	381.402870102938	380.473340152336	1.05999817000348	1.97266848075535e-05	0.00208022591154539	NAT16	chr7	-	101170493	101180276	3871	protein_coding	N-acetyltransferase_16_(GCN5-related_putative)
ENSG00000078081	229.393359755198	184.691078327026	76.0692704914447	63.7988832572514	-1.1615516215313	1.97721917086945e-05	0.00208022591154539	LAMP3	chr3	-	183122213	183163839	3816	protein_coding	lysosomal-associated_membrane_protein_3
ENSG00000169710	19368.6364895083	26747.0566766934	50067.3147127649	48785.2660572768	0.939046264085748	2.07972438587535e-05	0.00216702584370192	FASN	chr17	-	82078333	82098332	9067	protein_coding	fatty_acid_synthase
ENSG00000067064	1249.01010827564	766.231191623405	2501.83378505196	2273.56020334932	1.02007428778062	2.10088250326831e-05	0.00216702584370192	IDI1	chr10	-	1039908	1049170	3589	protein_coding	isopentenyl-diphosphate_delta_isomerase_1
ENSG00000186638	257.965486415099	244.360503632681	83.4648940114463	100.918233516016	-1.11430524519978	2.10955298290774e-05	0.00216702584370192	KIF24	chr9	-	34252381	34329200	6226	protein_coding	kinesin_family_member_24
ENSG00000007968	644.913716037747	893.147112114798	323.29439958864	331.754192937707	-1.01197656811221	2.20807660914809e-05	0.00225051308148015	E2F2	chr1	-	23506430	23531220	5457	protein_coding	E2F_transcription_factor_2
ENSG00000119718	1086.5571595522	1410.28213143047	2517.68154973768	2850.07011205576	0.938737881259627	2.53441642836461e-05	0.00256310052127478	EIF2B2	chr14	+	75002911	75012366	5446	protein_coding	eukaryotic_translation_initiation_factor_2B_subunit_beta
ENSG00000073111	3657.23221246722	5105.99796544101	1808.75820946324	2165.68209165979	-0.959572307686365	2.58824114098829e-05	0.00259739953271794	MCM2	chr3	+	127598223	127622436	4902	protein_coding	minichromosome_maintenance_complex_component_2
ENSG00000185650	14881.179910952	16679.025073533	32549.1956291726	30652.4634558703	0.874422820812354	2.62678641263787e-05	0.00261595843811249	ZFP36L1	chr14	-	68787660	68796253	5160	protein_coding	ZFP36_ring_finger_protein-like_1
ENSG00000137310	915.9407460688	1284.31334467409	433.172234742949	519.670903622703	-0.995490003808464	2.72117416245698e-05	0.00267343748553806	TCF19	chr6	+	31158542	31167159	3538	protein_coding	transcription_factor_19
ENSG00000140548	884.103233504911	1212.3311808133	2185.93500898332	2389.55817290796	0.950383722402356	2.7371219010893e-05	0.00267343748553806	ZNF710	chr15	+	90001392	90082206	4936	protein_coding	zinc_finger_protein_710
ENSG00000146592	1070.23023003226	664.887881977294	2214.46098541761	1875.68716776319	1.01077152750911	2.75832121364001e-05	0.00267343748553806	CREB5	chr7	+	28299321	28825894	11674	protein_coding	cAMP_responsive_element_binding_protein_5
ENSG00000128564	385.315536670654	617.531195226774	1193.8649396574	1182.01930980253	1.01515354553439	2.76647294609565e-05	0.00267343748553806	VGF	chr7	-	101162509	101165593	2704	protein_coding	VGF_nerve_growth_factor_inducible
ENSG00000196584	457.9703730344	329.602539783616	153.195058628604	158.917218295335	-1.05800926358904	2.906807653233e-05	0.00278839798853512	XRCC2	chr7	-	152644779	152676165	4853	protein_coding	X-ray_repair_complementing_defective_repair_in_Chinese_hamster_cells_2
ENSG00000138356	732.262788969441	555.967502451099	278.920658468631	277.235147245147	-0.996603278566922	2.94091066462517e-05	0.00280051974676642	AOX1	chr2	+	200585868	200677064	5556	protein_coding	aldehyde_oxidase_1
ENSG00000135119	355.110717058759	370.329290389062	151.082023337175	149.637380730644	-1.02486389901191	3.10958294098319e-05	0.0029060699941081	RNFT2	chr12	+	116738178	116853631	6487	protein_coding	ring_finger_protein_transmembrane_2
ENSG00000131153	575.524265577989	687.619091617543	279.977176114345	279.55510663632	-0.975020048546964	3.12232129277861e-05	0.0029060699941081	GINS2	chr16	-	85676198	85690073	3264	protein_coding	GINS_complex_subunit_2_(Psf2_homolog)
ENSG00000119138	582.871383861963	475.461134975216	1151.60423382882	1126.34028441438	0.93602706585921	3.13681082943889e-05	0.0029060699941081	KLF9	chr9	-	70384597	70414624	5175	protein_coding	Kruppel-like_factor_9
ENSG00000261455	160.003909295441	168.589804831849	397.250634788656	381.633319847922	1.01251016903014	3.14085443177405e-05	0.0029060699941081	LINC01003	chr7	+	152463786	152465549	1764	lincRNA	long_intergenic_non-protein_coding_RNA_1003
ENSG00000128951	1235.13221818368	1087.30952779193	478.602493508673	591.589644749059	-0.942497475847502	3.3302051867806e-05	0.00305956738498167	DUT	chr15	+	48331011	48343373	3674	protein_coding	deoxyuridine_triphosphatase
ENSG00000104738	5250.74053361365	4980.02917868463	2537.75538500625	2608.79433537379	-0.864243503569688	3.44331166347957e-05	0.0031413597176052	MCM4	chr8	+	47960185	47978160	6824	protein_coding	minichromosome_maintenance_complex_component_4
ENSG00000187583	71.0221434117518	123.127385551351	266.242446720056	284.195025418665	1.12327533130973	3.48336231972876e-05	0.00314306271824821	PLEKHN1	chr1	+	966497	975865	2833	protein_coding	pleckstrin_homology_domain_containing_N1
ENSG00000213923	7677.73860675317	9418.29786094332	17027.8948959807	17547.0128551353	0.879987773081675	3.49336267166941e-05	0.00314306271824821	CSNK1E	chr22	-	38290691	38398522	6700	protein_coding	casein_kinase_1_epsilon
ENSG00000185947	351.028984678773	126.915920491392	907.548657668764	622.909096529891	1.17806575294779	3.53946105652603e-05	0.00316272663996155	ZNF267	chr16	+	31873758	31917357	6333	protein_coding	zinc_finger_protein_267
ENSG00000147383	782.876270481265	952.816537420452	1729.51938603465	1900.04674137051	0.908424096427095	3.88458669916869e-05	0.00344750463111257	NSDHL	chrX	+	152830967	152869729	1996	protein_coding	NAD(P)_dependent_steroid_dehydrogenase-like
ENSG00000182798	57.9605997957975	55.880890365613	220.812187954333	135.717624383608	1.16385979067701	4.04925878265894e-05	0.00356936689720058	MAGEB17	chrX	+	16167481	16171464	1611	protein_coding	MAGE_family_member_B17
ENSG00000196843	364.090528294728	602.377055466608	1115.68263387452	1165.77959406432	1.0038268996793	4.18797160044622e-05	0.00365290140639155	ARID5A	chr2	+	96536743	96552638	3565	protein_coding	AT-rich_interaction_domain_5A
ENSG00000164951	2261.2797385121	1550.45792421201	857.892328320182	873.464710776551	-0.95021056988974	4.20002461259185e-05	0.00365290140639155	PDP1	chr8	+	93857807	93926066	5603	protein_coding	pyruvate_dehyrogenase_phosphatase_catalytic_subunit_1
ENSG00000085999	537.97232768212	562.597438596172	260.959858491484	231.995939117278	-0.959498653878434	4.48619844510914e-05	0.00387595661688038	RAD54L	chr1	+	46247688	46278473	3212	protein_coding	RAD54-like_(S._cerevisiae)
ENSG00000273015	283.27222717101	232.994898812556	609.610681577272	550.990355403535	0.964187577152634	4.66825343587476e-05	0.00400671278450145	RP11-352M15.2	chr12	-	45718046	45727775	9730	lincRNA	NA
ENSG00000131069	1353.50245720327	1775.87575314448	3131.51830189781	3377.86087354757	0.900829777026579	4.73386618609528e-05	0.00403647178194765	ACSS2	chr20	+	34872146	34927962	5385	protein_coding	acyl-CoA_synthetase_short-chain_family_member_2
ENSG00000066322	2440.05961675547	3224.99036771038	5801.33839261837	5849.77760484216	0.89041219989972	4.89603240883266e-05	0.00414763888348253	ELOVL1	chr1	-	43363397	43368074	2507	protein_coding	ELOVL_fatty_acid_elongase_1
ENSG00000150991	22523.8156192373	23723.8057945402	44020.8642263408	45449.1644527703	0.83420991163709	4.95520163500762e-05	0.00417068132453609	UBC	chr12	-	124911604	124917368	3898	protein_coding	ubiquitin_C
ENSG00000108854	10482.7050982794	7847.00299456108	4454.27839433237	4468.24178739877	-0.888917946029814	5.04263808114504e-05	0.00421706771837296	SMURF2	chr17	-	64542295	64662068	6961	protein_coding	SMAD_specific_E3_ubiquitin_protein_ligase_2
ENSG00000071242	542.054060062106	642.156672337044	238.772987931479	286.514984809838	-0.965005899944079	5.09012082448504e-05	0.00422966345708483	RPS6KA2	chr6	-	166409364	166906451	8243	protein_coding	ribosomal_protein_S6_kinase_90kDa_polypeptide_2
ENSG00000150687	388.580922574642	363.69935424399	143.686399817173	175.156934033545	-0.995658828379953	5.86543980478181e-05	0.0048430713729863	PRSS23	chr11	+	86791059	86952910	11725	protein_coding	protease_serine_23
ENSG00000127666	1158.39564943995	1841.2279808602	3255.1308664464	3353.50129994025	0.943411878703505	6.2752443033734e-05	0.00514885768439052	TICAM1	chr19	-	4815932	4831704	2676	protein_coding	toll-like_receptor_adaptor_molecule_1
ENSG00000106089	447.357868846437	616.584061491764	1189.63886907454	1106.62062958942	0.926531785570909	6.53955220574229e-05	0.00533218737975712	STX1A	chr7	-	73699206	73719672	3693	protein_coding	syntaxin_1A
ENSG00000270607	606.545431665881	722.663039812928	1414.67712761173	1307.29711692586	0.880810505070518	7.25671708304508e-05	0.00588019447611218	RP11-359E10.1	chr11	-	19710934	19712619	1686	lincRNA	NA
ENSG00000130589	2334.75092135184	3441.88399302776	6029.54620409271	6117.73291452262	0.90280132098527	7.39416704026197e-05	0.00595458661773195	HELZ2	chr20	-	63558086	63574239	12066	protein_coding	helicase_with_zinc_finger_2_transcriptional_coactivator
ENSG00000138623	2002.497905621	3003.36107371795	5118.8279934868	5520.34337129563	0.911440582407015	7.4488223894052e-05	0.00596179980933621	SEMA7A	chr15	-	74409289	74434467	4309	protein_coding	semaphorin_7A_GPI_membrane_anchor_(John_Milton_Hagen_blood_group)
ENSG00000101412	1773.9208923418	3153.00820384959	890.644375337332	1182.01930980253	-0.993651597606056	7.85837440762986e-05	0.00624473934178286	E2F1	chr20	-	33675683	33686404	2503	protein_coding	E2F_transcription_factor_1
ENSG00000147894	506.134815118232	308.765597613387	1045.95246925736	859.544954429515	0.981806239747604	7.89806830748254e-05	0.00624473934178286	C9orf72	chr9	-	27546545	27573866	6062	protein_coding	chromosome_9_open_reading_frame_72
ENSG00000232434	359.192449438745	663.940748242283	1263.59510427455	1180.85933010694	0.996994281331117	8.04643343622983e-05	0.00632372112102737	C9orf172	chr9	+	136844415	136848801	4387	protein_coding	chromosome_9_open_reading_frame_172
ENSG00000107404	5740.54841921194	12874.3888599962	21475.8341844388	25606.5517800696	1.03191570156818	8.29830238871999e-05	0.0064553695325371	DVL1	chr1	-	1335276	1349350	3814	protein_coding	dishevelled_segment_polarity_protein_1
ENSG00000104856	767.365687437319	1304.20315310931	2135.22216198902	2598.35451811351	0.964768095381483	8.39439055747354e-05	0.0064553695325371	RELB	chr19	+	45001430	45038198	3035	protein_coding	v-rel_avian_reticuloendotheliosis_viral_oncogene_homolog_B
ENSG00000052749	1195.94758733582	1558.9821278271	2714.19383184058	2870.94974657631	0.869449132541341	8.54431773243763e-05	0.0064553695325371	RRP12	chr10	-	97356358	97426076	8529	protein_coding	ribosomal_RNA_processing_12_homolog
ENSG00000196428	1129.82352278005	1261.58213503384	2297.92587942906	2396.51805108148	0.840799598913343	8.54476267324341e-05	0.0064553695325371	TSC22D2	chr3	+	150408335	150466431	11676	protein_coding	TSC22_domain_family_member_2
ENSG00000152784	2212.29894995227	2938.00884600223	5205.46244043539	5170.02950322854	0.863879304146794	8.55310407583377e-05	0.0064553695325371	PRDM8	chr4	+	80183879	80204329	4588	protein_coding	PR_domain_containing_8
ENSG00000147883	235.107785087179	182.796810857005	489.167669965818	454.712040669865	0.95503425457515	8.5598294886099e-05	0.0064553695325371	CDKN2B	chr9	-	22002903	22009363	4058	protein_coding	cyclin-dependent_kinase_inhibitor_2B_(p15_inhibits_CDK4)
ENSG00000025708	328.171283350853	591.958584381494	997.352657554497	1207.53886310543	0.997324128572959	8.56031679540793e-05	0.0064553695325371	TYMP	chr22	-	50525752	50530056	3320	protein_coding	thymidine_phosphorylase
ENSG00000110921	560.83002901004	985.966218145816	1679.86305668607	1889.60692411023	0.971208611487073	8.64566859743286e-05	0.00648226393805225	MVK	chr12	+	109573255	109598117	6473	protein_coding	mevalonate_kinase
ENSG00000115884	2407.40575771559	3482.6107436332	5982.00291003555	6227.93098560333	0.887852123596235	8.82568232286253e-05	0.00656776739768728	SDC1	chr2	-	20200797	20225433	3595	protein_coding	syndecan_1
ENSG00000103319	1174.7225789599	1246.42799527367	628.627999200133	573.029969619677	-0.86316076019889	8.86039446568267e-05	0.00656776739768728	EEF2K	chr16	+	22206282	22288732	8020	protein_coding	eukaryotic_elongation_factor_2_kinase
ENSG00000013364	989.411928908543	1537.19805192186	2580.01609083483	2867.46980748956	0.918053298699469	9.69618458300495e-05	0.0071466906254171	MVP	chr16	+	29820394	29848039	6141	protein_coding	major_vault_protein
ENSG00000092853	573.075226149998	340.02101086873	178.551482125752	190.236670076168	-1.0141871752829	9.85792717137585e-05	0.00722508527403199	CLSPN	chr1	-	35720218	35769967	5411	protein_coding	claspin
ENSG00000176890	372.253993054699	338.126743398709	161.64719979432	148.477401035058	-0.961823758526249	0.000100233594660429	0.00730529316167575	TYMS	chr18	+	657604	673578	2470	protein_coding	thymidylate_synthetase
ENSG00000167779	1761.67569520184	3161.53240746468	5328.01848733827	5790.61864036726	0.951816891576443	0.000102066887696246	0.00739758120491788	IGFBP6	chr12	+	53097436	53102345	1279	protein_coding	insulin_like_growth_factor_binding_protein_6
ENSG00000160712	369.804953626708	365.593621714011	786.049128411595	726.14728943708	0.877831735543657	0.000106156097754206	0.0076514500071899	IL6R	chr1	+	154405193	154469450	6453	protein_coding	interleukin_6_receptor
ENSG00000228716	691.445465169584	513.346484375631	271.525034948629	277.235147245147	-0.928668184796377	0.000113718408544047	0.0081514854827782	DHFR	chr5	-	80626228	80654983	4409	protein_coding	dihydrofolate_reductase
ENSG00000198056	493.073271502277	409.161773524488	216.586117371474	187.916710684995	-0.939607071250294	0.000115396156990076	0.00822654789121599	PRIM1	chr12	-	56731596	56752373	2437	protein_coding	primase_DNA_polypeptide_1_(49kDa)
ENSG00000143067	884.103233504911	852.420361509351	1681.9760919775	1693.57035555613	0.827406171872108	0.000116285351540167	0.0082448842184403	ZNF697	chr1	-	119619422	119647773	5041	protein_coding	zinc_finger_protein_697
ENSG00000094916	1757.59396282186	1220.85538442839	700.47119910872	718.027431567975	-0.891788736122089	0.000127261925888274	0.00897437343318069	CBX5	chr12	-	54230940	54280133	15040	protein_coding	chromobox_5
ENSG00000128965	490.624232074286	813.587878373925	249.338164388624	302.754700548048	-0.97630916922467	0.000129828950614153	0.00908488703745325	CHAC1	chr15	+	40952962	40956519	2058	protein_coding	ChaC_glutathione-specific_gamma-glutamylcyclotransferase_1
ENSG00000166881	1986.17097610106	1397.02225914033	774.427434308736	847.945157473651	-0.885854825340451	0.000130221820941573	0.00908488703745325	NEMP1	chr12	-	57055643	57088063	5708	protein_coding	nuclear_envelope_integral_membrane_protein_1
ENSG00000175793	1143.701412872	1972.87957002664	3202.30498416068	3694.53533044265	0.93081860402392	0.000134600963228264	0.00934044769295707	SFN	chr1	+	26863138	26864457	1320	protein_coding	stratifin
ENSG00000160570	1271.86780960356	2156.62351461866	3584.76437190933	3878.97210204089	0.917664221180841	0.000141050432510788	0.00972340381437631	DEDD2	chr19	-	42198598	42220140	2631	protein_coding	death_effector_domain_containing_2
ENSG00000115756	2407.40575771559	3908.82092438788	6522.93994464138	6879.83957452288	0.897964888947934	0.000141610204256592	0.00972340381437631	HPCAL1	chr2	+	10302889	10427617	6237	protein_coding	hippocalcin-like_1
ENSG00000168906	665.322377937675	603.324189201618	318.011811360067	293.474862983357	-0.879317862261467	0.000145390756037479	0.00993072148306258	MAT2A	chr2	+	85539165	85545280	4487	protein_coding	methionine_adenosyltransferase_II_alpha
ENSG00000070718	500.420389786251	435.681518104779	222.925223245762	211.116304596723	-0.909540304639642	0.000146334218678149	0.00994310529622464	AP3M2	chr8	+	42152946	42171673	6276	protein_coding	adaptor_related_protein_complex_3_mu_2_subunit
ENSG00000150764	244.087596323147	189.426747002078	77.1257881371592	91.6383959513248	-1.02234613899689	0.00014962041699302	0.0101137200004712	DIXDC1	chr11	+	111927144	112022584	8509	protein_coding	DIX_domain_containing_1
ENSG00000125744	350.212638202776	566.385973536213	958.26150466306	1060.22144176596	0.922858511712581	0.000164987363057719	0.0110949749404691	RTN2	chr19	-	45485289	45497061	3238	protein_coding	reticulon_2
ENSG00000112096	3244.97724208866	2523.16427006768	5467.47881657259	5693.180345938	0.817327903690536	0.00017278053725948	0.0115594609696778	SOD2	chr6	-	159669057	159762529	18985	protein_coding	superoxide_dismutase_2_mitochondrial
ENSG00000128016	622.872361185824	698.037562702657	1294.23411600027	1277.13764484061	0.822720629678213	0.000174911153685237	0.0116221859058836	ZFP36	chr19	+	39406813	39409412	2010	protein_coding	ZFP36_ring_finger_protein
ENSG00000146733	422.051128090525	481.143937385278	192.286211520041	225.03606094376	-0.908203575838532	0.000175499817833747	0.0116221859058836	PSPH	chr7	-	56011051	56051604	2762	protein_coding	phosphoserine_phosphatase
ENSG00000101003	984.51385005256	1158.34455791771	501.845881714392	569.550030532917	-0.845370049409115	0.000179485439248286	0.0118260961638037	GINS1	chr20	+	25407727	25452628	4068	protein_coding	GINS_complex_subunit_1_(Psf1_homolog)
ENSG00000001630	139.595247395512	189.426747002078	375.063764228651	366.553583805299	0.935898437659693	0.00019096190726351	0.0125190404128631	CYP51A1	chr7	-	92112151	92142952	4074	protein_coding	cytochrome_P450_family_51_subfamily_A_member_1
ENSG00000164400	5.71442533198003	9.4713373501039	39.0911528914369	54.5190456925603	1.16104273596847	0.000194628284398743	0.01269560299133	CSF2	chr5	+	132073790	132076170	787	protein_coding	colony_stimulating_factor_2_(granulocyte-macrophage)
ENSG00000174371	1072.67926946025	748.235650658208	422.607058285804	443.112243714001	-0.884019555679942	0.000201021790324593	0.0130474143113166	EXO1	chr1	+	241847967	241895148	4140	protein_coding	exonuclease_1
ENSG00000145861	95.5125376916663	134.492990371475	26.4129411428627	42.9192487366964	-1.10749700544771	0.000206850834666291	0.0133189818153531	C1QTNF2	chr5	-	160347751	160370641	2414	protein_coding	C1q_and_tumor_necrosis_factor_related_protein_2
ENSG00000135241	519.196358734186	295.505725323242	970.939716411634	869.984771689792	0.934153061014934	0.000208018599901555	0.0133189818153531	PNPLA8	chr7	-	108470422	108569666	5668	protein_coding	patatin_like_phospholipase_domain_containing_8
ENSG00000168496	1098.80235669216	1371.44964829504	563.123905165834	666.988324962174	-0.846007263095413	0.000209082746653787	0.0133189818153531	FEN1	chr11	+	61792637	61797244	2478	protein_coding	flap_structure-specific_endonuclease_1
ENSG00000158793	1508.60828764273	1828.91524230506	3120.95312544066	3234.02339129485	0.800261666812397	0.000209289534887889	0.0133189818153531	NIT1	chr1	+	161118086	161125445	3793	protein_coding	nitrilase_1
ENSG00000124766	1258.8062659876	1301.36175190428	2401.46460870908	2390.71815260355	0.784522075153163	0.00021131464543757	0.0133825770115463	SOX4	chr6	+	21592769	21598619	5851	protein_coding	SRY-box_4
ENSG00000011422	2038.41715056488	2669.96999899429	4502.87820603524	4585.399736653	0.812107352284944	0.000212748795686304	0.0134083129880364	PLAUR	chr19	-	43646095	43670547	4457	protein_coding	plasminogen_activator_urokinase_receptor
ENSG00000124145	3520.9023509757	3721.28844485582	6630.70474450426	6694.24282322905	0.768227428116004	0.000215916026084279	0.0135425022898822	SDC4	chr20	-	45325288	45348424	2613	protein_coding	syndecan_4
ENSG00000180346	233.475092135184	159.118467481746	75.0127528457302	74.2387005175289	-1.02094642022448	0.000217464406222703	0.0135743571463224	TIGD2	chr4	+	89111500	89114899	3217	protein_coding	tigger_transposable_element_derived_2
ENSG00000136830	8780.62269582532	14738.3480504967	23422.9962054907	25911.6264400088	0.879543725099758	0.000222960827157367	0.0138511759575953	FAM129B	chr9	-	127505339	127578989	4629	protein_coding	family_with_sequence_similarity_129_member_B
ENSG00000099992	438.378057610468	648.786608482117	1049.12202219451	1235.3783757995	0.880849696798878	0.000226156615234085	0.0139831241817245	TBC1D10A	chr22	-	30291990	30327046	7047	protein_coding	TBC1_domain_family_member_10A
ENSG00000161638	4023.77178018994	5114.52216905611	8687.74460071041	8573.40993007901	0.790472785629784	0.000247294438037126	0.0152179398048696	ITGA5	chr12	-	54395261	54419460	7577	protein_coding	integrin_subunit_alpha_5
ENSG00000180354	353.478024106765	344.756679543782	738.505834354442	654.228548310724	0.836701270947256	0.000256606714514719	0.0157168600824368	MTURN	chr7	+	30134810	30162762	6532	protein_coding	maturin_neural_progenitor_differentiation_regulator_homolog_(Xenopus)
ENSG00000181588	1639.22372380227	4069.83365933965	6201.75858034417	8108.25807214886	0.990611500193783	0.000258227947393718	0.0157422514098058	MEX3D	chr19	-	1554669	1568058	2850	protein_coding	mex-3_RNA_binding_family_member_D
ENSG00000120738	2018.00848866495	3244.8801761456	1302.68625716599	1227.2585179304	-0.869646823253923	0.000259960556571429	0.0157741647489808	EGR1	chr5	+	138465490	138469315	3138	protein_coding	early_growth_response_1
ENSG00000125885	749.406064965381	559.75603739114	323.29439958864	306.234639634807	-0.86879867167791	0.000270432434986317	0.016333618272368	MCM8	chr20	+	5950652	5998977	7691	protein_coding	minichromosome_maintenance_8_homologous_recombination_repair_factor
ENSG00000123358	790.223388765239	1181.07576755796	2020.06173860614	1958.04572614983	0.844087708212189	0.000288925379850611	0.0173701405784842	NR4A1	chr12	+	52022832	52059507	7295	protein_coding	nuclear_receptor_subfamily_4_group_A_member_1
ENSG00000182718	16770.2056564094	17964.2855519421	29758.9325268406	33509.4934460996	0.754642494818637	0.000292761612396551	0.0175200366758046	ANXA2	chr15	-	60347134	60402883	8824	protein_coding	annexin_A2
ENSG00000235897	84.0836870277062	100.396175911101	231.377364411478	207.636365509964	0.95726573425566	0.000297420896875306	0.0177175937015308	TM4SF19-AS1	chr3	+	196318330	196325570	2136	antisense	TM4SF19_antisense_RNA_1
ENSG00000185359	3482.53406660383	6316.43487878429	9755.88394052778	11265.722803535	0.889450323241417	0.000299232288278874	0.0177444746949372	HGS	chr17	+	81683326	81703138	8254	protein_coding	hepatocyte_growth_factor-regulated_tyrosine_kinase_substrate
ENSG00000014138	654.709873749712	801.27513981879	344.42475250293	380.473340152336	-0.838417978337489	0.000310725167716562	0.0183426268689153	POLA2	chr11	+	65261762	65305589	5726	protein_coding	polymerase_(DNA_directed)_alpha_2_accessory_subunit
ENSG00000168993	222.046241471224	467.884065095133	783.936093120166	852.585076255996	0.952461491464279	0.000326465733202387	0.0191850088079204	CPLX1	chr4	-	784957	826198	2418	protein_coding	complexin_1
ENSG00000149781	29.3884731358973	40.7267506054468	89.8039998857333	129.917725905676	1.06785894712112	0.000329975782521684	0.0193043231335331	FERMT3	chr11	+	64206678	64223886	3066	protein_coding	fermitin_family_member_3
ENSG00000176597	560.83002901004	329.602539783616	976.222304640207	945.383451902908	0.889976679794508	0.000338008380596398	0.0196859702377706	B3GNT5	chr3	+	183253244	183298504	8140	protein_coding	UDP-GlcNAc:betaGal_beta-13-N-acetylglucosaminyltransferase_5
ENSG00000140525	1920.86325802129	1420.70060251558	864.231434194469	851.42509656041	-0.811119075209924	0.000351977913130841	0.0204084615764664	FANCI	chr15	+	89243949	89317261	7766	protein_coding	Fanconi_anemia_complementation_group_I
ENSG00000148225	377.152071910682	455.571326539998	171.155858605751	216.916203074655	-0.884851283004641	0.000360091620685544	0.0207865278029363	WDR31	chr9	-	113313222	113340298	4933	protein_coding	WD_repeat_domain_31
ENSG00000173846	463.68479836638	707.508900052761	1171.67806909739	1221.45861945247	0.848984628843401	0.000365835108776557	0.0210250432999954	PLK3	chr1	+	44800225	44805990	3479	protein_coding	polo-like_kinase_3
ENSG00000217801	607.361778141878	639.315271132013	1200.20404553168	1141.42002045701	0.778741784076293	0.000378306464299833	0.0216464304090159	RP11-465B22.3	chr1	+	1059734	1069355	2171	transcribed_unprocessed_pseudogene	NA
ENSG00000197299	444.092482942448	276.563050623034	158.477646857176	154.27729951299	-0.929816957229938	0.000382687447082266	0.0218014866141277	BLM	chr15	+	90717327	90816165	6551	protein_coding	Bloom_syndrome_RecQ_helicase-like
ENSG00000103257	7533.24528050168	10696.9284032073	4676.14709993242	4846.39516815994	-0.794313564668597	0.000396021048596147	0.0224630026086319	SLC7A5	chr16	-	87830023	87869488	4745	protein_coding	solute_carrier_family_7_(amino_acid_transporter_light_chain_L_system)_member_5
ENSG00000148019	505.318468642234	346.650947013803	202.851387977186	187.916710684995	-0.892619008009122	0.000407717683724387	0.0229835651528901	CEP78	chr9	+	78236062	78279690	14355	protein_coding	centrosomal_protein_78kDa
ENSG00000205208	622.872361185824	467.884065095133	273.638070240058	254.035553333419	-0.854863215293024	0.000408721992600837	0.0229835651528901	C4orf46	chr4	-	158666679	158672255	3730	protein_coding	chromosome_4_open_reading_frame_46
ENSG00000188070	693.894504597575	1168.76302900282	1814.04079769181	2069.40377692612	0.861157850577386	0.000412309132098715	0.023085772263347	C11orf95	chr11	-	63759892	63768775	5948	protein_coding	chromosome_11_open_reading_frame_95
ENSG00000142669	2426.99807313952	4134.23875332035	6615.91349746426	6799.80097552742	0.846225203191164	0.000417776921762406	0.0232919560739844	SH3BGRL3	chr1	+	26279176	26281522	1786	protein_coding	SH3_domain_binding_glutamate-rich_protein_like_3
ENSG00000108840	2095.56140388468	3508.18335447848	5392.46606372686	6033.05439674481	0.843313357293666	0.000432103323215041	0.0239881700198444	HDAC5	chr17	-	44076746	44123702	7618	protein_coding	histone_deacetylase_5
ENSG00000167670	1906.98536792934	2353.62733150082	1098.77835154309	1177.37939102019	-0.773258354049999	0.000434041698287604	0.0239936779485597	CHAF1A	chr19	+	4402662	4445018	4299	protein_coding	chromatin_assembly_factor_1_subunit_A
ENSG00000148606	1679.22470112613	1766.40441579438	2996.28404324635	3232.86341159927	0.741568096400318	0.000448281285864745	0.0246762770269682	POLR3A	chr10	-	77969251	78029545	8917	protein_coding	polymerase_(RNA)_III_(DNA_directed)_polypeptide_A_155kDa
ENSG00000166803	335.518401634828	235.836300017587	123.612564548598	127.597766514503	-0.915759419251415	0.000465397148300889	0.0254718077855142	KIAA0101	chr15	-	64364311	64387687	3734	protein_coding	KIAA0101
ENSG00000177675	130.615436159544	119.338850611309	291.598870217205	256.355512724592	0.892105820743563	0.000466638207936371	0.0254718077855142	CD163L1	chr12	-	7346685	7479897	5690	protein_coding	CD163_molecule_like_1
ENSG00000143476	1729.83818263796	1226.53818683845	757.523151977303	756.306761522326	-0.807747152171953	0.000470002640095897	0.0255485601778795	DTL	chr1	+	212035553	212107400	4916	protein_coding	denticleless_E3_ubiquitin_protein_ligase_homolog_(Drosophila)
ENSG00000196517	142.860633299501	176.166874711933	59.1649881600125	66.1188426484242	-0.974148797550265	0.00047394499080595	0.025655959958732	SLC6A9	chr1	-	43991500	44031467	5159	protein_coding	solute_carrier_family_6_(neurotransmitter_transporter_glycine)_member_9
ENSG00000117616	182.861610623361	137.334391576507	360.272517188648	330.594213242121	0.880359194952092	0.000478563062688106	0.0257988996521861	RSRP1	chr1	-	25242237	25338213	6804	protein_coding	arginine/serine-rich_protein_1
ENSG00000148572	452.25594770242	369.382156654052	811.405551908743	780.66633512964	0.80030482481665	0.000483843771171398	0.02597623801935	NRBF2	chr10	+	63133247	63155031	1901	protein_coding	nuclear_receptor_binding_factor_2
ENSG00000238178	64.4913716037747	38.832483135426	164.816752731463	124.117827427744	1.00990791161003	0.000497139244228311	0.0265806499188629	RP11-431J24.2	chrX	-	16152941	16170869	1219	antisense	NA
ENSG00000165169	392.662654954628	207.422287967275	757.523151977303	605.509401096095	0.911817487366791	0.000501470174424777	0.0267027750838597	DYNLT3	chrX	-	37836757	37847637	3186	protein_coding	dynein_light_chain_Tctex-type_3
ENSG00000158186	408.989584474571	467.884065095133	774.427434308736	916.383959513248	0.795639440557101	0.000510463201689874	0.0270711501188866	MRAS	chr3	+	138347648	138405534	6365	protein_coding	muscle_RAS_oncogene_homolog
ENSG00000166016	482.460767314314	720.768772342907	1166.39548086882	1230.73845701716	0.821684498440435	0.00051926745620557	0.0274265717961857	ABTB2	chr11	-	34150988	34358008	4973	protein_coding	ankyrin_repeat_and_BTB_(POZ)_domain_containing_2
ENSG00000030110	1866.16804412948	2740.05789538506	4272.55735926948	4584.23975695741	0.792772988559741	0.000525828201635524	0.0276611077360365	BAK1	chr6	-	33572547	33580293	2212	protein_coding	BCL2-antagonist/killer_1
ENSG00000117472	11.4288506639601	8.52420361509351	43.3172234742949	53.3590659969739	1.07939284527536	0.000545439709512389	0.0285775359449744	TSPAN1	chr1	+	46175073	46185958	2366	protein_coding	tetraspanin_1
ENSG00000155876	2198.42105986032	2361.2044013809	3990.4671478637	4121.40785841844	0.723429879892272	0.000560763291232581	0.029262871589681	RRAGA	chr9	+	19049395	19050983	1589	protein_coding	Ras-related_GTP_binding_A
ENSG00000171848	5164.20780715796	4757.45275095719	2665.59402013771	2901.10921866156	-0.724971244257275	0.000567213850087473	0.0294815613077338	RRM2	chr2	+	10122328	10131419	4955	protein_coding	ribonucleotide_reductase_M2
ENSG00000196352	1464.52557793888	1156.45029044769	2466.96870274338	2374.47843686534	0.756771259616157	0.000575213035459617	0.0297786875420879	CD55	chr1	+	207321508	207386804	5568	protein_coding	CD55_molecule_decay_accelerating_factor_for_complement_(Cromer_blood_group)
ENSG00000005238	693.078158121578	897.88278078985	1492.8594333946	1496.37380730644	0.771353087824991	0.000590633207580121	0.0304388240846347	FAM214B	chr9	-	35104112	35116341	6409	protein_coding	family_with_sequence_similarity_214_member_B
ENSG00000178531	425.316513994514	861.891698859455	1349.17303357743	1487.09396974175	0.888830325061479	0.000592630792388258	0.0304388240846347	CTXN1	chr19	-	7924485	7926166	1274	protein_coding	cortexin_1
ENSG00000070182	157.554869867449	230.153497607525	57.0519528685835	92.7983756469112	-0.971851653214261	0.000597813148618307	0.0305402279694498	SPTB	chr14	-	64746283	64879883	14772	protein_coding	spectrin_beta_erythrocytic
ENSG00000249743	55.511560367806	89.0305710909767	19.0173176228612	19.7196548249686	-1.05992263895585	0.000603419620930818	0.0305402279694498	RP11-60A8.1	chr5	+	73213947	73294934	1494	lincRNA	NA
ENSG00000138376	461.235758938388	318.236934963491	182.77755270861	180.956832511477	-0.870170804710484	0.000603899987304847	0.0305402279694498	BARD1	chr2	-	214725646	214809711	6067	protein_coding	BRCA1_associated_RING_domain_1
ENSG00000171223	1268.60242369957	2259.86109173479	3440.02145444644	3819.81313756598	0.841985300987818	0.000603968941906948	0.0305402279694498	JUNB	chr19	+	12791496	12793315	1820	protein_coding	jun_B_proto-oncogene
ENSG00000279407	83.2673405517091	76.7178325358416	24.2999058514337	24.3595736073142	-1.04082193564671	0.000613355026015848	0.0308950952486593	AC007191.4	chr19	-	45714387	45717381	2995	TEC	NA
ENSG00000198355	1410.64671052307	2563.89102067313	3820.36780690367	4427.64249805325	0.847481515113685	0.000617883517738065	0.0310034937400415	PIM3	chr22	+	49960513	49964080	2461	protein_coding	Pim-3_proto-oncogene_serine/threonine_kinase
ENSG00000219481	777.978191625282	626.055398841868	374.007246582936	350.31386806709	-0.795156838580351	0.000643335220065798	0.0321569014596874	NBPF1	chr1	-	16562319	16613562	12212	protein_coding	neuroblastoma_breakpoint_family_member_1
ENSG00000174306	1491.46501164679	1286.20761214411	769.144846080163	743.546984870876	-0.749734409233084	0.000646225205433221	0.0321780688171061	ZHX3	chr20	-	41178448	41317672	11621	protein_coding	zinc_fingers_and_homeoboxes_3
ENSG00000163191	2327.40380306787	2593.25216645845	4323.27020626377	4387.04320870773	0.716324456148538	0.000661861540383672	0.0328313523035946	S100A11	chr1	-	152032506	152047907	680	protein_coding	S100_calcium_binding_protein_A11
ENSG00000129173	265.312604699073	214.052224112348	107.76479986288	107.878111689534	-0.889167437498547	0.000686021274983885	0.0339008846721203	E2F8	chr11	-	19224063	19241620	4140	protein_coding	E2F_transcription_factor_8
ENSG00000024422	1178.80431133988	1623.38722180781	2755.39802002344	2497.4362845975	0.766025435813262	0.000704241498743043	0.0346699418588745	EHD2	chr19	+	47713343	47743134	3923	protein_coding	EH_domain_containing_2
ENSG00000100558	1560.85446210655	1991.82224472685	3128.34874896066	3350.02136085349	0.741959391716454	0.000714304943280901	0.0350331665039197	PLEK2	chr14	-	67386983	67412200	1603	protein_coding	pleckstrin_2
ENSG00000171388	141.227940347507	179.008275916964	58.108470514298	70.7587614307698	-0.945640778076131	0.00071810000443848	0.0350873882318517	APLN	chrX	-	129645259	129654937	3205	protein_coding	apelin
ENSG00000151746	435.929018182477	429.051581959707	812.462069554458	793.426111781091	0.757142200840921	0.000723198736911248	0.0352046668721796	BICD1	chr12	+	32106835	32383633	12868	protein_coding	bicaudal_D_homolog_1_(Drosophila)
ENSG00000255874	259.598179367093	265.197445802909	497.619811131534	516.190964535943	0.78956788469782	0.000732626509582398	0.0354340774142296	LINC00346	chr13	-	110863987	110870251	6265	lincRNA	long_intergenic_non-protein_coding_RNA_346
ENSG00000197261	195.923154239315	208.369421702286	412.041881828659	392.0731371082	0.812258854303721	0.000733343622707497	0.0354340774142296	C6orf141	chr6	+	49550646	49561907	2940	protein_coding	chromosome_6_open_reading_frame_141
ENSG00000128805	4131.52951502156	6378.94570529498	9615.36709364775	10478.0965902319	0.780915757318549	0.000746008422628451	0.0358329165820786	ARHGAP22	chr10	-	48446034	48656265	6783	protein_coding	Rho_GTPase_activating_protein_22
ENSG00000115758	4869.50672932299	5159.9845883366	8450.02813042465	9044.36168648708	0.700770081359255	0.00074709131613716	0.0358329165820786	ODC1	chr2	-	10439968	10448504	2968	protein_coding	ornithine_decarboxylase_1
ENSG00000060982	0.816346475997148	1.89426747002078	23.2433882057192	23.1995939117278	0.967980192767991	0.000760935260643661	0.0363103387564421	BCAT1	chr12	-	24810022	24949459	11775	protein_coding	branched_chain_amino-acid_transaminase_1_cytosolic
ENSG00000069020	5654.01569275624	4747.98141360708	9381.87669394485	9003.76239714156	0.712714097141657	0.000762611744539715	0.0363103387564421	MAST4	chr5	+	66596361	67169595	14675	protein_coding	microtubule_associated_serine/threonine_kinase_family_member_4
ENSG00000165244	612.259856997861	479.249669915257	258.846823200055	292.31488328777	-0.808087519689745	0.000768095293296617	0.0364384407139915	ZNF367	chr9	-	96385941	96418329	3646	protein_coding	zinc_finger_protein_367
ENSG00000276953	419.602088662534	429.998715694717	214.473082080045	216.916203074655	-0.803250640552821	0.000771661241816163	0.0364749730461365	TRBV12-4	chr7	+	142563740	142564245	406	TR_V_gene	T_cell_receptor_beta_variable_12-4
ENSG00000069399	426.132860470511	723.610173547938	1135.7564691431	1206.37888340985	0.828580749895287	0.000776414957737113	0.036567182449958	BCL3	chr19	+	44747705	44760044	3242	protein_coding	B-cell_CLL/lymphoma_3
ENSG00000272141	19.5923154239315	27.4668783153013	76.0692704914447	77.7186396042881	1.02522921044408	0.000780547427711638	0.0366295746112447	RP11-465B22.8	chr1	+	1169357	1170343	987	lincRNA	NA
ENSG00000146263	597.565620429912	317.289801228481	216.586117371474	186.756730989409	-0.895891756015986	0.000798065163950631	0.0373174126483868	MMS22L	chr6	-	97142161	97283217	21793	protein_coding	MMS22_like_DNA_repair_protein
ENSG00000278047	41.6336702758545	157.224200011725	267.298964365771	331.754192937707	1.00705511734005	0.000806995461657571	0.0374995609606268	FP671120.6	chr21	+	8258914	8259005	92	miRNA	NA
ENSG00000100350	1322.48129111538	1524.88531336673	758.579669623018	809.6658275193	-0.735838020693446	0.00080770938448077	0.0374995609606268	FOXRED2	chr22	-	36487190	36507101	5577	protein_coding	FAD-dependent_oxidoreductase_domain_containing_2
ENSG00000124762	4174.79587824941	5700.79795102754	8847.2787652133	9145.2799200031	0.738439566024349	0.000832391073465144	0.0384415364188467	CDKN1A	chr6	+	36676460	36687339	3050	protein_coding	cyclin-dependent_kinase_inhibitor_1A_(p21_Cip1)
ENSG00000114529	268.577990603062	213.105090377338	501.845881714392	453.552060974278	0.80639817820522	0.000835415179179528	0.0384415364188467	C3orf52	chr3	+	112086335	112131004	6021	protein_coding	chromosome_3_open_reading_frame_52
ENSG00000078804	1570.65061981851	1673.58530976336	2874.78451398918	2819.91063997051	0.704979205212287	0.000836838597497506	0.0384415364188467	TP53INP2	chr20	+	34704290	34713439	4228	protein_coding	tumor_protein_p53_inducible_nuclear_protein_2
ENSG00000155657	973.901345864597	522.817821725735	1723.18028016037	1420.97512709333	0.846660794057417	0.000845787425388157	0.03871629035654	TTN	chr2	-	178525989	178830802	118976	protein_coding	titin
ENSG00000168137	2087.39793912471	1799.55409651974	1136.81298678881	1024.26207120278	-0.726454101008702	0.00086256674564258	0.0393463138589269	SETD5	chr3	+	9397615	9479240	10808	protein_coding	SET_domain_containing_5
ENSG00000155366	2779.65975077029	4543.40052684484	6724.73481497285	7494.62881318366	0.78992895920253	0.000866340091330724	0.0393807415731729	RHOC	chr1	-	112701106	112707434	4028	protein_coding	ras_homolog_family_member_C
ENSG00000165480	516.747319306194	390.219098824281	210.247011497187	238.955817290796	-0.818973079041358	0.000878377432072301	0.0397892777042196	SKA3	chr13	-	21153595	21176602	3048	protein_coding	spindle_and_kinetochore_associated_complex_subunit_3
ENSG00000129946	164.085641675427	331.496807253637	507.128469942965	605.509401096095	0.885227706279968	0.00092812879103685	0.0418974678472898	SHC2	chr19	-	416583	460996	4131	protein_coding	SHC_(Src_homology_2_domain_containing)_transforming_protein_2
ENSG00000247626	850.633027989028	832.530553074133	417.324470057231	491.831390928629	-0.750008800577198	0.000935734891551428	0.0420951634316549	MARS2	chr2	+	197705369	197708387	3019	protein_coding	methionyl-tRNA_synthetase_2_mitochondrial
ENSG00000185262	2748.6385846824	4529.19352081968	6665.56982681284	7445.90966596903	0.786922674279067	0.000940354584503651	0.0421576148090537	UBALD2	chr17	+	76265202	76271299	1797	protein_coding	UBA-like_domain_containing_2
ENSG00000143256	3801.72553871872	3945.75914005328	6908.56888532718	6469.2067622853	0.687840531965387	0.000944050327853624	0.0421783581410219	PFDN2	chr1	-	161100556	161118111	677	protein_coding	prefoldin_subunit_2
ENSG00000105974	388.580922574642	301.188527733304	148.968988045746	182.116812207063	-0.838506945035946	0.000949363333476732	0.0422709694489333	CAV1	chr7	+	116524785	116561184	4082	protein_coding	caveolin_1
ENSG00000011021	462.868451890383	451.782791599956	910.718210605907	777.186396042881	0.746463401551347	0.000971787603738424	0.0431222485658894	CLCN6	chr1	+	11806096	11843144	6938	protein_coding	chloride_channel_voltage-sensitive_6
ENSG00000117143	7090.78549051122	4574.65594010018	3081.86197254922	3097.14578721566	-0.764874701281324	0.000984967567276148	0.0435589385853716	UAP1	chr1	+	162561506	162599842	3437	protein_coding	UDP-N-acetylglucosamine_pyrophosphorylase_1
ENSG00000166963	151.024098059472	185.638212062036	82.4083763657317	54.5190456925603	-0.925665602103456	0.00099127185955362	0.0436896374315423	MAP1A	chr15	+	43510958	43531620	10629	protein_coding	microtubule_associated_protein_1A
ENSG00000147536	416.336702758545	472.619733770185	203.9079056229	247.075675159901	-0.79784445681867	0.000996947108512356	0.0437918248405798	GINS4	chr8	+	41529206	41545046	5475	protein_coding	GINS_complex_subunit_4_(Sld5_homolog)
ENSG00000163395	1.6326929519943	2.84140120503117	36.9781176000078	16.2397157382095	0.960795508661291	0.0010043805629649	0.043970298068591	IGFN1	chr1	+	201190825	201228952	12116	protein_coding	immunoglobulin-like_and_fibronectin_type_III_domain_containing_1
ENSG00000085840	453.072294178417	477.355402445237	225.038258537191	256.355512724592	-0.782757325056997	0.0010088539344579	0.0440184228392567	ORC1	chr1	-	52372829	52404459	3157	protein_coding	origin_recognition_complex_subunit_1
ENSG00000012048	771.447419817305	463.148396420081	306.390117257208	289.994923896597	-0.831694325215345	0.00102581067383486	0.0446090868361651	BRCA1	chr17	-	43044295	43170245	8922	protein_coding	breast_cancer_1
ENSG00000213719	10505.5627996073	15641.9136336966	22007.2625602332	26978.8077599482	0.756864681368242	0.00106957851510417	0.0463578780998306	CLIC1	chr6	-	31730581	31739763	1942	protein_coding	chloride_intracellular_channel_1
ENSG00000007264	16.326929519943	17.048407230187	57.0519528685835	62.638903561665	1.01154976823311	0.0011037438262537	0.0476802713818073	MATK	chr19	-	3777970	3802129	4141	protein_coding	megakaryocyte-associated_tyrosine_kinase
ENSG00000179361	453.888640654414	553.126101246068	923.396422354481	922.18385799118	0.738186421579582	0.00111349573094662	0.0479427897885465	ARID3B	chr15	+	74541177	74598131	6212	protein_coding	AT-rich_interaction_domain_3B
ENSG00000099194	8947.15737692874	8241.0106283254	14865.2032752032	14473.0666618314	0.674387980257859	0.00112140838753375	0.0481246507360703	SCD	chr10	+	100347124	100364834	5362	protein_coding	stearoyl-CoA_desaturase_(delta-9-desaturase)
ENSG00000131408	713.486820021507	1101.51653381708	1664.01529200035	1793.32860937656	0.768417060684366	0.00116242311286886	0.0496920986862833	NR1H2	chr19	+	50329653	50382982	3753	protein_coding	nuclear_receptor_subfamily_1_group_H_member_2
ENSG00000257219	375.519378958688	396.849034969353	174.325411542894	215.756223379068	-0.797189953413896	0.00116555129526312	0.0496920986862833	RP11-54A9.1	chr12	+	76259839	76305131	1201	lincRNA	NA
ENSG00000187531	914.308053116805	1558.9821278271	2237.70437362333	2621.55411202524	0.79059780757644	0.00121083575538747	0.051454603468355	SIRT7	chr17	-	81911939	81921323	6152	protein_coding	sirtuin_7
ENSG00000162413	2178.82874443639	3624.68080388476	5264.6274285954	5877.61711753624	0.77316735056496	0.0012191660984209	0.0516403925973996	KLHL21	chr1	-	6590724	6614607	6901	protein_coding	kelch_like_family_member_21
ENSG00000101335	1694.73528417008	2412.34962307146	1034.3307751545	1178.53937071577	-0.746167243526304	0.00122954758279652	0.0517445202345405	MYL9	chr20	+	36541484	36551447	2821	protein_coding	myosin_light_chain_9
ENSG00000204209	2667.00393708268	3250.56297855566	5039.58917005821	5280.22757430925	0.692854993917423	0.00122955704987794	0.0517445202345405	DAXX	chr6	-	33318558	33329269	3664	protein_coding	death-domain_associated_protein
ENSG00000056972	430.214592850497	507.663681965569	874.796610651614	834.025401126614	0.731089079705043	0.0012415874288618	0.0520827961316112	TRAF3IP2	chr6	-	111556454	111606278	6553	protein_coding	TRAF3_interacting_protein_2
ENSG00000254682	70.2057969357547	84.2949024159247	160.590682148605	191.396649771754	0.881140624202246	0.00125110034221606	0.0523136380274063	RP11-660L16.2	chr11	+	71448674	71452157	680	antisense	NA
ENSG00000115902	1196.76393381182	1293.78468202419	681.453881485859	724.987309741494	-0.706009511305024	0.00125936145592178	0.0524908292458642	SLC1A4	chr2	+	64988477	65023865	6939	protein_coding	solute_carrier_family_1_(glutamate/neutral_amino_acid_transporter)_member_4
ENSG00000159128	1092.27158488418	1328.82863021958	2084.50931499473	2188.88168557152	0.703068455161594	0.00127521241542253	0.0529822330305809	IFNGR2	chr21	+	33402896	33479348	2960	protein_coding	interferon_gamma_receptor_2_(interferon_gamma_transducer_1)
ENSG00000101940	755.120490297362	1379.02671817513	2034.85298564615	2228.32099522145	0.800473681533072	0.00130275542327534	0.0539547531811114	WDR13	chrX	+	48590042	48608867	7884	protein_coding	WD_repeat_domain_13
ENSG00000167601	20651.1168032998	25505.3643500948	12440.4952782884	14062.4338495938	-0.690453618804138	0.00131372158859285	0.0542367463442479	AXL	chr19	+	41219203	41261766	5154	protein_coding	AXL_receptor_tyrosine_kinase
ENSG00000072786	1408.19767109508	1859.2235218254	2887.46272573775	2925.46879226887	0.708702622195228	0.00136869637092747	0.0562635909537331	STK10	chr5	-	172042073	172188386	9083	protein_coding	serine/threonine_kinase_10
ENSG00000123146	2734.76069459044	3551.75150628896	5604.82611051547	5446.1046707781	0.698118509941119	0.00137144120215293	0.0562635909537331	ADGRE5	chr19	+	14380501	14408725	5382	protein_coding	adhesion_G_protein-coupled_receptor_E5
ENSG00000184371	342.865519918802	471.672600035174	732.166728480155	803.865929041368	0.75643504935294	0.00139361914038013	0.056982137472585	CSF1	chr1	+	109910242	109930992	5418	protein_coding	colony_stimulating_factor_1_(macrophage)
ENSG00000104859	845.734949133045	1394.18085793529	2067.6050326633	2226.00103583028	0.768704746193907	0.00139769155229398	0.056982137472585	CLASRP	chr19	+	45039040	45070956	4931	protein_coding	CLK4-associating_serine/arginine_rich_protein
ENSG00000119487	3653.96682656323	4022.47697258913	6379.25354482421	6671.04322931733	0.667140673871813	0.00141329618156531	0.0574388223822462	MAPKAP1	chr9	-	125437393	125707234	6741	protein_coding	mitogen-activated_protein_kinase_associated_protein_1
ENSG00000099250	1489.0159722188	1181.07576755796	709.97985792015	773.706456956122	-0.717867480789472	0.00142161192816058	0.0575973578098848	NRP1	chr10	-	33177492	33336262	11522	protein_coding	neuropilin_1
ENSG00000198208	514.298279878203	720.768772342907	1188.58235142882	1099.6607514159	0.741775765628612	0.00143761779064678	0.0580655160890955	RPS6KL1	chr14	-	74903954	74923396	7617	protein_coding	ribosomal_protein_S6_kinase_like_1
ENSG00000162959	155.922176915455	302.135661468314	446.906964137238	546.350436621189	0.849398845702073	0.00144340548172169	0.0581193454152504	MEMO1	chr2	-	31865060	32011230	5220	protein_coding	mediator_of_cell_motility_1
ENSG00000144959	399.193426762605	310.659865083408	180.664517417181	176.316913729131	-0.793589178713131	0.00147719005181013	0.0592966812797382	NCEH1	chr3	-	172630249	172711218	4808	protein_coding	neutral_cholesterol_ester_hydrolase_1
ENSG00000084710	125.717357303561	176.166874711933	48.5998117028674	73.0787208219426	-0.910723744774872	0.00150232058307802	0.0601204733952021	EFR3B	chr2	+	25042130	25159137	10591	protein_coding	EFR3_homolog_B
ENSG00000103855	2489.8567517913	3713.71137497574	5343.86625202399	6001.73494496398	0.729710453491995	0.00152396976871905	0.0607458289851881	CD276	chr15	+	73683966	73714518	5542	protein_coding	CD276_molecule
ENSG00000072310	956.758069868657	1643.27703024303	2619.10724372627	2398.83801047265	0.771475648526789	0.00152725984264462	0.0607458289851881	SREBF1	chr17	-	17810399	17837002	8030	protein_coding	sterol_regulatory_element_binding_transcription_factor_1
ENSG00000110324	116.737546067592	141.122926516548	277.864140822916	250.55561424666	0.812892239820546	0.00153833329822375	0.0610002924274377	IL10RA	chr11	+	117986348	118001483	6548	protein_coding	interleukin_10_receptor_subunit_alpha
ENSG00000213722	1692.28624474209	2708.80248212972	4013.71053606942	4201.4464574139	0.745628921375249	0.00155479924648267	0.061466396877615	DDAH2	chr6	-	31727038	31730617	2538	protein_coding	dimethylarginine_dimethylaminohydrolase_2
ENSG00000136840	8464.69660961442	14418.2168480632	20590.4723973301	22813.3206730975	0.75779139817144	0.00156055778629434	0.061507664290018	ST6GALNAC4	chr9	-	127907886	127917038	2630	protein_coding	ST6_(alpha-N-acetyl-neuraminyl-23-beta-galactosyl-13)-N-acetylgalactosaminide_alpha-26-sialyltransferase_4
ENSG00000157227	1987.80366905305	2715.43241827479	4232.40968873233	4099.3682442023	0.701772284695942	0.00162056938254883	0.063680566761241	MMP14	chr14	+	22836557	22849027	4464	protein_coding	matrix_metallopeptidase_14
ENSG00000212237	13.8778900919515	16.1012734951766	51.769364640011	56.8390050837331	0.979840449691147	0.00164693707772696	0.0645136423323118	RNA5SP18	chr1	-	228647912	228648032	121	rRNA	RNA_5S_ribosomal_pseudogene_18
ENSG00000198853	1888.2093989814	2601.77637007354	4043.29303014943	3925.37128986434	0.702983174812997	0.00165185366023119	0.0645136423323118	RUSC2	chr9	+	35490127	35561898	5682	protein_coding	RUN_and_SH3_domain_containing_2
ENSG00000186577	853.898413893016	1464.26875432606	2105.63966790902	2360.5586805183	0.768016938167084	0.00165660510358152	0.0645136423323118	C6orf1	chr6	-	34246380	34249470	2229	protein_coding	chromosome_6_open_reading_frame_1
ENSG00000101216	612.259856997861	1000.17322417097	1487.57684516603	1583.37228447542	0.759455425830483	0.00166658487513036	0.0647091258361626	GMEB2	chr20	-	63587602	63627041	4707	protein_coding	glucocorticoid_modulatory_element_binding_protein_2
ENSG00000143195	503.68577569024	371.276424124073	196.512282102899	245.915695464315	-0.786545759753261	0.00167615443282421	0.0648875689336041	ILDR2	chr1	-	166895711	166975482	13884	protein_coding	immunoglobulin-like_domain_containing_receptor_2
ENSG00000103647	651.444487845724	858.103163919413	1401.99891586315	1306.13713723027	0.711585451908433	0.00170944400529875	0.0659804925832173	CORO2B	chr15	+	68578969	68727806	3998	protein_coding	coronin_actin_binding_protein_2B
ENSG00000165312	524.910784066166	728.34584222299	1054.40461042308	1259.73794940682	0.734598760208833	0.00173771929409298	0.0668739997366873	OTUD1	chr10	+	23439458	23442390	2933	protein_coding	OTU_deubiquitinase_1
ENSG00000104312	3030.27811890141	2386.77701222618	4744.82074690386	4622.51908691176	0.678976619189686	0.0017529935095394	0.0670914518616685	RIPK2	chr8	+	89757747	89791063	3117	protein_coding	receptor_interacting_serine/threonine_kinase_2
ENSG00000128340	606.545431665881	787.068133793634	1234.01261019455	1256.25801032006	0.707705190384442	0.00175365514984125	0.0670914518616685	RAC2	chr22	-	37225261	37244448	2532	protein_coding	ras-related_C3_botulinum_toxin_substrate_2_(rho_family_small_GTP_binding_protein_Rac2)
ENSG00000198753	125.717357303561	190.373880737088	354.989928960075	298.114781765702	0.814001688910665	0.00176094618815405	0.067173403422976	PLXNB3	chrX	+	153764196	153779346	7007	protein_coding	plexin_B3
ENSG00000221869	262.047218795084	434.734384369769	633.910587428706	744.706964566462	0.784051997230231	0.00183762102860528	0.0698938890355232	CEBPD	chr8	-	47736909	47739086	2178	protein_coding	CCAAT/enhancer_binding_protein_(C/EBP)_delta
ENSG00000160058	1422.07556118703	1600.65601216756	2555.7161849834	2583.27478207089	0.662642663735971	0.00187485310311757	0.0706319262499971	BSDC1	chr1	-	32365103	32394731	6271	protein_coding	BSD_domain_containing_1
ENSG00000160326	488.991539122291	782.332465118582	1119.90870445738	1300.33723875234	0.756010881716279	0.00187735952543143	0.0706319262499971	SLC2A6	chr9	-	133471095	133479137	3540	protein_coding	solute_carrier_family_2_(facilitated_glucose_transporter)_member_6
ENSG00000005469	142.044286823504	125.021653021371	63.3910587428706	47.559167519042	-0.886761441193843	0.00187807503763953	0.0706319262499971	CROT	chr7	+	87345681	87399795	4979	protein_coding	carnitine_O-octanoyltransferase
ENSG00000185219	800.835892953202	687.619091617543	442.68089355438	378.153380761163	-0.717968797708317	0.00187868146625395	0.0706319262499971	ZNF445	chr3	-	44431720	44477670	18871	protein_coding	zinc_finger_protein_445
ENSG00000274752	195.106807763318	149.647130131642	83.4648940114463	69.5987817351834	-0.857072995065772	0.00190780421486335	0.0713754114488647	TRBV12-3	chr7	+	142560423	142560931	409	TR_V_gene	T_cell_receptor_beta_variable_12-3
ENSG00000251493	3221.30319428474	6898.92212581568	2194.38715014904	2707.39260949863	-0.809743067537645	0.00190939894187136	0.0713754114488647	FOXD1	chr5	-	73444827	73448362	2458	protein_coding	forkhead_box_D1
ENSG00000091651	637.566597753772	643.103806072055	353.933411314361	360.753685327367	-0.70782822824804	0.00191916488976759	0.0715355004340228	ORC6	chr16	+	46689643	46698394	4309	protein_coding	origin_recognition_complex_subunit_6
ENSG00000132002	2617.20680204686	3389.79163760219	5172.71039341824	5192.06911744468	0.675273696367589	0.00194768912632704	0.0723918870144234	DNAJB1	chr19	-	14514770	14529770	3672	protein_coding	DnaJ_heat_shock_protein_family_(Hsp40)_member_B1
ENSG00000180263	108.574081307621	56.8280241006234	25.3564234971482	27.8395126940734	-0.951728622722298	0.00195330699432704	0.0723944404772458	FGD6	chr12	-	95076749	95217482	10044	protein_coding	FYVE_RhoGEF_and_PH_domain_containing_6
ENSG00000015592	0.816346475997148	0	17.9607999771467	17.3996954337958	0.830772250536798	0.00198794497451514	1	STMN4	chr8	-	27235323	27258420	3294	protein_coding	stathmin_4
ENSG00000139370	551.033871298075	620.372596431805	1002.63524578307	1042.82174633216	0.685138755073745	0.00201301641901504	0.0743918326212661	SLC15A4	chr12	-	128793191	128823983	5496	protein_coding	solute_carrier_family_15_(oligopeptide_transporter)_member_4
ENSG00000170175	1093.90427783618	1283.36621093908	666.662634445856	694.827837656247	-0.68480309797678	0.00201860407388688	0.0743918326212661	CHRNB1	chr17	+	7445061	7457707	4329	protein_coding	cholinergic_receptor_nicotinic_beta_1
ENSG00000225190	1364.11496139123	1762.61588085434	2741.66329062915	2683.03303589132	0.679308271464928	0.0020390356955999	0.0749331258726657	PLEKHM1	chr17	-	45435900	45490749	9233	protein_coding	pleckstrin_homology_and_RUN_domain_containing_M1
ENSG00000198824	739.609907253416	646.892341012096	377.17679952008	397.873035586132	-0.70474922170041	0.00209584392565275	0.0768044377923195	CHAMP1	chr13	+	114314513	114327328	4171	protein_coding	chromosome_alignment_maintaining_phosphoprotein_1
ENSG00000169155	1217.17259571175	789.909534998665	1924.97515049184	1764.3291169869	0.725876547489959	0.00211422746320039	0.0772610965963928	ZBTB43	chr9	+	126805006	126838210	7052	protein_coding	zinc_finger_and_BTB_domain_containing_43
ENSG00000267316	43.2663632278488	17.9955409651974	5.28258822857255	2.31995939117278	-0.914785989306875	0.00213001537176921	0.077620616033802	RP11-879F14.3	chr18	-	61571342	61579456	610	lincRNA	NA
ENSG00000143375	520.82905168618	556.914636186109	284.203246697203	309.714578721566	-0.715433538030202	0.00215899615986095	0.0784575596143341	CGN	chr1	+	151510510	151538692	6616	protein_coding	cingulin
ENSG00000167202	744.507986109399	690.460492822574	407.815811245801	403.672934064064	-0.694107285773616	0.00218283863259359	0.0791036466689333	TBC1D2B	chr15	-	77984036	78077724	9763	protein_coding	TBC1_domain_family_member_2B
ENSG00000272933	409.805930950568	774.755395238499	1064.96978688023	1301.49721844793	0.784000757248877	0.00224059030831715	0.0809715821670515	RP11-47A8.5	chr10	-	102642792	102644140	1349	lincRNA	NA
ENSG00000146834	2937.21462063774	4275.3616798369	6245.07580381847	6491.24637650144	0.692254606546203	0.00226090804060967	0.081480127894458	MEPCE	chr7	+	100428790	100434126	3420	protein_coding	methylphosphate_capping_enzyme
ENSG00000153233	0	0	17.9607999771467	13.9197563470367	0.791658066555941	0.0022728347736561	1	PTPRR	chr12	-	70638073	70920843	5142	protein_coding	protein_tyrosine_phosphatase_receptor_type_R
ENSG00000080839	575.524265577989	376.959226534135	268.355482011485	212.276284292309	-0.777625995127618	0.00229532217553631	0.0824367623457734	RBL1	chr20	-	36996349	37095995	5954	protein_coding	retinoblastoma-like_1
ENSG00000198911	4998.48947253053	6566.47818482703	9764.3360816935	10007.1448338238	0.663990049496836	0.00230009056368707	0.0824367623457734	SREBF2	chr22	+	41833079	41907308	7557	protein_coding	sterol_regulatory_element_binding_transcription_factor_2
ENSG00000147400	434.296325230483	346.650947013803	709.97985792015	694.827837656247	0.706497840153964	0.00231143982376661	0.08261655874208	CETN2	chrX	-	152826973	152830777	1928	protein_coding	centrin_2
ENSG00000099860	434.296325230483	613.742660286733	272.581552594343	280.715086331906	-0.745786376103128	0.00231922599590487	0.0826683670562156	GADD45B	chr19	+	2476122	2478259	2138	protein_coding	growth_arrest_and_DNA_damage_inducible_beta
ENSG00000151743	68.5731039837604	64.4050939807065	134.177741005743	164.717116773267	0.84665110971672	0.00234396873477048	0.0833226597106693	AMN1	chr12	-	31671137	31729174	3195	protein_coding	antagonist_of_mitotic_exit_network_1_homolog
ENSG00000167106	1809.02379080968	2733.42795923999	4092.94935949801	4022.8095842936	0.700848840258287	0.00237871481982652	0.0843280259224371	FAM102A	chr9	-	127940579	127980513	6100	protein_coding	family_with_sequence_similarity_102_member_A
ENSG00000145022	209.801044331267	255.726108452805	409.92884653723	458.191979756624	0.733852650066906	0.00242470015280249	0.0857253067573478	TCTA	chr3	+	49412206	49416475	2747	protein_coding	T-cell_leukemia_translocation_altered
ENSG00000181577	3.26538590398859	0.94713373501039	22.1868705600047	23.1995939117278	0.871070493378709	0.00245929304692282	0.0867133434869058	C6orf223	chr6	+	44000580	44005958	3917	protein_coding	chromosome_6_open_reading_frame_223
ENSG00000198792	2111.88833340462	3210.78336168522	4775.45975862958	4709.51756408074	0.69752921155049	0.00250575139075801	0.0881132955359272	TMEM184B	chr22	-	38219291	38273034	7080	protein_coding	transmembrane_protein_184B
ENSG00000143217	6.53077180797718	2.84140120503117	31.6955293714353	27.8395126940734	0.913564943075789	0.00251271233973176	0.0881205515702703	PVRL4	chr1	-	161070995	161089599	3502	protein_coding	poliovirus_receptor-related_4
ENSG00000184363	311.028007354913	641.209538602034	898.039998857333	1046.30168541892	0.793147617089386	0.00254870382897377	0.0888631981590571	PKP3	chr11	+	392614	404908	3787	protein_coding	plakophilin_3
ENSG00000178209	14699.1346468046	17302.2390711698	27052.13431852	25962.6655466146	0.633570567514269	0.00255335004187672	0.0888631981590571	PLEC	chr8	-	143915147	143976734	16991	protein_coding	plectin
ENSG00000160285	1460.4438455589	2170.83052064381	3133.63133718924	3319.86188876825	0.694927019638541	0.00255432311127138	0.0888631981590571	LSS	chr21	-	46188141	46228824	7238	protein_coding	lanosterol_synthase_(23-oxidosqualene-lanosterol_cyclase)
ENSG00000049541	915.9407460688	1129.9305458674	544.106587542972	618.269177747546	-0.686626513044871	0.00256790596933746	0.0890981416914268	RFC2	chr7	-	74231499	74254458	2211	protein_coding	replication_factor_C_subunit_2
ENSG00000154217	1142.06871992001	1411.22926516548	2109.86573849188	2245.72069065525	0.659825275358315	0.00260024759327779	0.0899809817026581	PITPNC1	chr17	+	67377281	67697261	7819	protein_coding	phosphatidylinositol_transfer_protein_cytoplasmic_1
ENSG00000049130	108.574081307621	48.3038204855299	19.0173176228612	28.9994923896597	-0.933017733429765	0.00264668984086378	0.0913458086346795	KITLG	chr12	-	88492793	88580851	6040	protein_coding	KIT_ligand
ENSG00000104626	1333.09379530334	837.266221749185	611.723716868701	554.470294490294	-0.728888367447687	0.00273869414231385	0.0942717777852941	ERI1	chr8	+	9002147	9116746	6385	protein_coding	exoribonuclease_1
ENSG00000111863	1558.40542267855	1176.3400988829	2510.28592621767	2226.00103583028	0.671458547933041	0.00276242511558831	0.0945978809909269	ADTRP	chr6	-	11712054	11807046	4150	protein_coding	androgen-dependent_TFPI-regulating_protein
ENSG00000125657	497.97135035826	675.306353062408	1030.10470457165	1048.6216448101	0.690820538137897	0.00276266998754738	0.0945978809909269	TNFSF9	chr19	+	6530999	6535928	1665	protein_coding	tumor_necrosis_factor_superfamily_member_9
ENSG00000136943	426.132860470511	339.07387713372	215.52959972576	189.076690380582	-0.739798328861256	0.00278547634984419	0.0949223145682202	CTSV	chr9	-	97029679	97039643	4700	protein_coding	cathepsin_V
ENSG00000166801	733.079135445439	483.038204855299	323.29439958864	322.474355373016	-0.737107521501398	0.00278669680205644	0.0949223145682202	FAM111A	chr11	+	59142748	59155039	7221	protein_coding	family_with_sequence_similarity_111_member_A
ENSG00000144554	712.67047354551	534.18342654586	351.820376022932	332.914172633294	-0.711980233018181	0.00279687601632368	0.0950209492420799	FANCD2	chr3	+	10026414	10101930	8378	protein_coding	Fanconi_anemia_complementation_group_D2
ENSG00000160298	104.492348927635	129.757321696423	45.4302587657239	52.1990863013875	-0.864391152258388	0.00281122451163048	0.09520390610147	C21orf58	chr21	-	46300181	46323875	5315	protein_coding	chromosome_21_open_reading_frame_58
ENSG00000100479	237.55682451517	161.959868686777	84.5214116571608	100.918233516016	-0.818825111511383	0.00281685633567127	0.09520390610147	POLE2	chr14	-	49643555	49688422	2955	protein_coding	polymerase_(DNA_directed)_epsilon_2_accessory_subunit
ENSG00000083857	1832.6978386136	1284.31334467409	882.192234171615	878.104629558897	-0.689532950290364	0.00284054870844832	0.0956008938375402	FAT1	chr4	-	186587783	186726722	16177	protein_coding	FAT_atypical_cadherin_1
ENSG00000121281	763.283955057333	1108.14646996216	1619.64155088034	1701.69021342523	0.691447943447717	0.00284325822543044	0.0956008938375402	ADCY7	chr16	+	50246137	50318135	8630	protein_coding	adenylate_cyclase_7
ENSG00000159259	1070.23023003226	1218.01398322336	578.971669851551	730.787208219425	-0.678295387085363	0.00285579573755425	0.0957756071777193	CHAF1B	chr21	+	36385378	36419015	5118	protein_coding	chromatin_assembly_factor_1_subunit_B
ENSG00000185436	295.517424310967	345.703813278792	546.219622834401	599.709502618163	0.696682116765723	0.00287615191355583	0.0962109688826906	IFNLR1	chr1	-	24154157	24187959	4923	protein_coding	interferon_lambda_receptor_1
ENSG00000225302	66.124064555769	51.1452216905611	21.1303529142902	13.9197563470367	-0.92597100219141	0.00290733272701972	0.0970052755925813	RP11-539I5.1	chr10	-	116828761	116850205	5012	antisense	NA
ENSG00000183111	66.9404110317661	71.0350301257792	15.8477646857176	28.9994923896597	-0.918847314858759	0.00291872589715805	0.097136984832459	ARHGEF37	chr5	+	149551947	149634968	5324	protein_coding	Rho_guanine_nucleotide_exchange_factor_37
ENSG00000172932	932.267675588743	1378.07958444012	2011.60959744043	2079.8435941864	0.688816220136002	0.0029492964173421	0.0979046337420994	ANKRD13D	chr11	+	67288547	67302485	6643	protein_coding	ankyrin_repeat_domain_13_family_member_D
ENSG00000196083	229.393359755198	137.334391576507	97.1996234057349	57.9989847793195	-0.856078085150905	0.00296114803252658	0.0980485716556899	IL1RAP	chr3	+	190514051	190659750	11558	protein_coding	interleukin_1_receptor_accessory_protein
ENSG00000184232	1690.65355179009	2822.45853033096	3967.22375965798	4255.96550310646	0.710760100694937	0.00298124909062754	0.0983297407250546	OAF	chr11	+	120210767	120230332	3176	protein_coding	out_at_first_homolog
ENSG00000120549	677.567575077632	635.526736191972	1130.47388091453	1093.86085293797	0.650819695024089	0.00298471388372847	0.0983297407250546	KIAA1217	chr10	+	23694746	24547848	10442	protein_coding	KIAA1217
ENSG00000276043	2747.0058917304	3248.66871108564	1742.19759778323	1847.84765506912	-0.638110725232071	0.00300022993266857	0.0985919387949474	UHRF1	chr19	+	4903080	4962154	5145	protein_coding	ubiquitin-like_with_PHD_and_ring_finger_domains_1
ENSG00000172216	2730.67896221046	4661.79224372114	6623.30912098426	6867.07979787143	0.711435649623836	0.0030328643000164	0.0994139388392312	CEBPB	chr20	+	50190734	50192689	1956	protein_coding	CCAAT/enhancer_binding_protein_(C/EBP)_beta
ENSG00000023902	801.652239429199	1008.69742778607	1471.72908048031	1636.7313504724	0.662358591831741	0.003047171155378	0.0996325686542891	PLEKHO1	chr1	+	150149183	150164720	6565	protein_coding	pleckstrin_homology_domain_containing_O1
ENSG00000178462	128.166396731552	136.387257841496	239.829505577194	274.915187853974	0.756040297802361	0.00306489040943319	0.0999614007036635	TUBAL3	chr10	-	5393098	5404830	1798	protein_coding	tubulin_alpha_like_3
ENSG00000168268	2013.11040980897	3582.05978580929	4891.67669965818	5508.74357433976	0.724719760378488	0.00307325412228498	0.0999842226417204	NT5DC2	chr3	-	52524385	52535054	4719	protein_coding	5'-nucleotidase_domain_containing_2
ENSG00000167615	1415.54478937905	1772.08721820444	2734.26766710915	2638.95380745904	0.64606611470035	0.00308202105812327	0.100020016727055	LENG8	chr19	+	54448887	54462037	6469	protein_coding	leukocyte_receptor_cluster_(LRC)_member_8
ENSG00000087842	58.7769462717946	56.8280241006234	21.1303529142902	13.9197563470367	-0.919581739348482	0.00309246113505384	0.100109796446433	PIR	chrX	-	15384799	15493564	2512	protein_coding	pirin
ENSG00000033327	1244.11202941965	1366.71397961999	2105.63966790902	2228.32099522145	0.632029159582414	0.00311646747905656	0.100637214682604	GAB2	chr11	-	78215297	78418348	6771	protein_coding	GRB2_associated_binding_protein_2
ENSG00000101966	1033.49463861239	727.39870848798	1573.1547744689	1519.57340121817	0.679930089947947	0.00317260676838785	0.102197105926884	XIAP	chrX	+	123859724	123913979	9025	protein_coding	X-linked_inhibitor_of_apoptosis
ENSG00000079432	3471.92156241587	5031.17440037519	7520.29260219588	7158.23470146361	0.665400464433435	0.00325618122199826	0.104630887246772	CIC	chr19	+	42268537	42295797	9494	protein_coding	capicua_transcriptional_repressor
ENSG00000111981	149.391405107478	125.968786756382	64.4475763885851	59.1589644749059	-0.825451467462511	0.00336149670299566	0.107749597020347	ULBP1	chr6	+	149964007	149973710	3142	protein_coding	UL16_binding_protein_1
ENSG00000215883	117.553892543589	86.1891698859455	40.1476705371514	41.75926904111	-0.866041470920933	0.00337260270464737	0.107840624717719	CYB5RL	chr1	-	54172336	54200036	6241	protein_coding	cytochrome_b5_reductase-like
ENSG00000131669	1070.23023003226	1548.56365674199	2176.42635017189	2401.15796986383	0.674903977118381	0.00339434331508485	0.108013213089255	NINJ1	chr9	-	93121489	93134288	2648	protein_coding	ninjurin_1
ENSG00000087085	335.518401634828	466.936931360122	702.584234400149	736.587106697357	0.695562166666951	0.00339455905002258	0.108013213089255	ACHE	chr7	-	100889994	100896974	3731	protein_coding	acetylcholinesterase_(Yt_blood_group)
ENSG00000206532	27.755780183903	25.5726108452805	3.16955293714353	4.63991878234556	-0.872838438391111	0.00350082339594407	0.111123459911159	RP11-553A10.1	chr3	-	110888384	110893476	1363	lincRNA	NA
ENSG00000111266	789.407042289242	627.002532576878	1211.82573963454	1208.69884280102	0.654758637931795	0.00353716212329549	0.112004410341051	DUSP16	chr12	-	12474210	12562383	5724	protein_coding	dual_specificity_phosphatase_16
ENSG00000161677	391.029962002634	796.539471143738	1087.15665744023	1255.09803062447	0.759960701364263	0.00354793970783787	0.112073659633058	JOSD2	chr19	-	50505998	50511353	1514	protein_coding	Josephin_domain_containing_2
ENSG00000105355	2856.39631951402	5052.95847628043	6808.1997089843	7698.78523960687	0.710657645669053	0.00357340622429716	0.11234240128836	PLIN3	chr19	-	4838341	4867768	2813	protein_coding	perilipin_3
ENSG00000163132	615.525242901849	1006.80316031604	1479.12470400031	1467.37431491678	0.703649799768071	0.0035738518095701	0.11234240128836	MSX1	chr4	+	4859666	4863936	2120	protein_coding	msh_homeobox_1
ENSG00000177181	124.901010827564	110.814646996216	55.995435222869	45.2392081278692	-0.839660714403407	0.00358228107741513	0.11234240128836	RIMKLA	chr1	+	42380795	42422578	8981	protein_coding	ribosomal_modification_protein_rimK-like_family_member_A
ENSG00000005001	275.925108887036	418.633110874592	621.232375680132	655.38852800631	0.712244440877482	0.00362557010083655	0.113427308238642	PRSS22	chr16	-	2852727	2858170	2387	protein_coding	protease_serine_22
ENSG00000266094	124.901010827564	134.492990371475	62.3345410971561	53.3590659969739	-0.823092638709489	0.00367606853306804	0.114732033689966	RASSF5	chr1	+	206507530	206589283	6654	protein_coding	Ras_association_(RalGDS/AF-6)_domain_family_member_5
ENSG00000156804	578.789651481978	542.707630160953	939.244187040199	951.18335038084	0.642209772930121	0.00369643239617086	0.115092260239726	FBXO32	chr8	-	123497889	123541206	7395	protein_coding	F-box_protein_32
ENSG00000170379	93.0634982636748	66.2993614507273	30.6390117257208	27.8395126940734	-0.881313130910462	0.00372375834652868	0.115664126787299	TCAF2	chr7	+	143620950	143730409	6466	protein_coding	TRPM8_channel-associated_factor_2
ENSG00000027869	168.167374055412	202.686619292223	351.820376022932	334.07415232888	0.715815823986784	0.00373253084297509	0.115664126787299	SH2D2A	chr1	-	156806243	156816862	2512	protein_coding	SH2_domain_containing_2A
ENSG00000111331	1676.77566169814	1729.46620012897	954.035434080202	1097.34079202472	-0.628876248054536	0.00375035671117691	0.115941122402877	OAS3	chr12	+	112938352	112973249	8251	protein_coding	2'-5'-oligoadenylate_synthetase_3
ENSG00000204386	2066.17293074878	2853.71394358631	3998.91928902942	4365.00359449158	0.649232831779819	0.00378360328354361	0.116637738661465	NEU1	chr6	-	31857659	31862906	4822	protein_coding	neuraminidase_1_(lysosomal_sialidase)
ENSG00000134324	1857.18823289351	1459.53308565101	2782.86747881202	2758.43171610443	0.633889717568234	0.0037981449689699	0.116637738661465	LPIN1	chr2	+	11677595	11827409	11861	protein_coding	lipin_1
ENSG00000141933	89.7981123596862	262.356044597878	362.385552480077	458.191979756624	0.838146154303529	0.0037997117071227	0.116637738661465	TPGS1	chr19	+	507497	519654	3642	protein_coding	tubulin_polyglutamylase_complex_subunit_1
ENSG00000177106	97.9615771196577	159.118467481746	263.072893782913	256.355512724592	0.771122408368403	0.0039059749247544	0.119618189831798	EPS8L2	chr11	+	694438	727727	5693	protein_coding	EPS8-like_2
ENSG00000182742	137.146207967521	184.691078327026	306.390117257208	303.914680243634	0.730802771709234	0.00402349394252966	0.1228181172548	HOXB4	chr17	-	48575513	48580111	3757	protein_coding	homeobox_B4
ENSG00000231991	147.758712155484	147.752862661621	260.959858491484	294.634842678943	0.724083903878055	0.00402929282424149	0.1228181172548	ANXA2P2	chr9	+	33624274	33625293	1020	processed_pseudogene	annexin_A2_pseudogene_2
ENSG00000160271	2317.6076453559	3169.10947734476	4578.94747652668	4643.39872143232	0.637761583547419	0.00411138457218206	0.125028259041229	RALGDS	chr9	-	133097720	133149334	7624	protein_coding	ral_guanine_nucleotide_dissociation_stimulator
ENSG00000148700	333.885708682833	196.056683147151	138.403811588601	118.317928949812	-0.779414873491596	0.00414793735642215	0.125846490120659	ADD3	chr10	+	109996368	110135565	6541	protein_coding	adducin_3
ENSG00000091490	2178.82874443639	2021.18339051217	1261.48206898312	1313.09701540379	-0.610834594505186	0.00419210090050845	0.126891295471075	SEL1L3	chr4	-	25747427	25863760	7489	protein_coding	sel-1_suppressor_of_lin-12-like_3_(C._elegans)
ENSG00000234996	27.755780183903	37.8853494004156	6.33910587428706	6.95987817351834	-0.878841118057535	0.00421510020343844	0.127292123273282	RP11-480I12.9	chr1	+	202861754	202875241	2321	transcribed_processed_pseudogene	NA
ENSG00000140465	48.9807885598289	56.8280241006234	13.7347293942886	18.5596751293822	-0.89035847532667	0.00426940405588779	0.128503010218702	CYP1A1	chr15	-	74719542	74725610	3435	protein_coding	cytochrome_P450_family_1_subfamily_A_member_1
ENSG00000139725	79.1856081717233	192.268148207109	264.129411428627	343.353989893571	0.81610649006986	0.00427489701325437	0.128503010218702	RHOF	chr12	-	121777754	121803403	6181	protein_coding	ras_homolog_family_member_F_(in_filopodia)
ENSG00000213551	560.83002901004	578.698712091348	318.011811360067	342.194010197985	-0.658663816404336	0.00433860070782134	0.130118126055718	DNAJC9	chr10	-	73183362	73248862	3955	protein_coding	DnaJ_heat_shock_protein_family_(Hsp40)_member_C9
ENSG00000278023	91.4308053116805	88.0834373559663	32.7520470171498	39.4393096499373	-0.849198036184208	0.00435863964654982	0.130261436829866	RDM1	chr17	-	35918066	35930773	1975	protein_coding	RAD52_motif_containing_1
ENSG00000131470	219.597202043233	217.84075905239	121.499529257169	102.078213211602	-0.746335789960751	0.00436334875783011	0.130261436829866	PSMC3IP	chr17	-	42572315	42577831	2573	protein_coding	PSMC3_interacting_protein
ENSG00000165233	1080.02638774423	1826.07384110003	2527.19020854911	2683.03303589132	0.688038190934267	0.00440162911844899	0.131104231687867	CARD19	chr9	+	93096218	93113283	3081	protein_coding	caspase_recruitment_domain_family_member_19
ENSG00000185950	589.402155669941	868.521635004528	1194.92145730311	1365.29610170518	0.672167915225572	0.00442342822530419	0.131249658249895	IRS2	chr13	-	109752698	109786568	8138	protein_coding	insulin_receptor_substrate_2
ENSG00000187790	170.616413483404	92.8191060310182	59.1649881600125	51.0391066058011	-0.836963009821894	0.00442705364842372	0.131249658249895	FANCM	chr14	+	45135940	45200890	8468	protein_coding	Fanconi_anemia_complementation_group_M
ENSG00000167508	1391.87074157514	2572.41522428822	3476.99957204645	3812.85325939246	0.70610313554815	0.00443669318474656	0.131249658249895	MVD	chr16	-	88651935	88663161	4717	protein_coding	mevalonate_diphosphate_decarboxylase
ENSG00000176208	278.374148315027	111.761780731226	90.8605175314478	70.7587614307698	-0.838024391299948	0.00457693401576626	0.135092038845445	ATAD5	chr17	+	30831970	30895869	7075	protein_coding	ATPase_family_AAA_domain_containing_5
ENSG00000149636	786.95800286125	622.266863901826	367.668140708649	438.472324931655	-0.667742189843451	0.00459753752639658	0.135393847786388	DSN1	chr20	-	36751791	36773818	2739	protein_coding	DSN1_homolog_MIS12_kinetochore_complex_component
ENSG00000072042	1458.8111526069	1162.13309285775	2230.30875010333	2112.32302566282	0.622638228437826	0.00462451305093037	0.13588152536585	RDH11	chr14	-	67676801	67695814	5518	protein_coding	retinol_dehydrogenase_11_(all-trans/9-cis/11-cis)
ENSG00000167778	3208.24165066879	4581.28587624526	6143.65010982987	7060.79640703435	0.642133067748843	0.00467000516923086	0.136909859410755	SPRYD3	chr12	-	53064316	53079420	3479	protein_coding	SPRY_domain_containing_3
ENSG00000135318	301.231849642947	233.942032547566	464.867764114384	488.35145184187	0.68054308454305	0.00469396861982452	0.137303844426526	NT5E	chr6	+	85449584	85495791	4533	protein_coding	5'-nucleotidase_ecto_(CD73)
ENSG00000131089	429.3982463745	391.166232559291	230.320846765763	233.155918812864	-0.676537148768854	0.00471640202256582	0.137651411155243	ARHGEF9	chrX	-	63634967	63809274	7411	protein_coding	Cdc42_guanine_nucleotide_exchange_factor_9
ENSG00000163701	29.3884731358973	77.664966270852	136.290776297172	133.397664992435	0.848225155593388	0.00474481763787199	0.138171631481424	IL17RE	chr3	+	9902612	9916402	4676	protein_coding	interleukin_17_receptor_E
ENSG00000151929	2052.29504065683	2779.83751225549	3951.37599497227	4094.72832541996	0.626464001766919	0.00478532067594715	0.139040742847231	BAG3	chr10	+	119651370	119677819	2747	protein_coding	BCL2_associated_athanogene_3
ENSG00000173457	3218.03780838076	5504.74126788039	7158.96356736152	8402.89291482781	0.681565829147716	0.0048375817815231	0.140246870937223	PPP1R14B	chr11	-	64244480	64246941	1655	protein_coding	protein_phosphatase_1_regulatory_inhibitor_subunit_14B
ENSG00000131016	2787.00686905426	1748.40887482918	1348.11651593171	1230.73845701716	-0.670670074279928	0.00485643037190225	0.140481132221368	AKAP12	chr6	+	151239999	151358557	8741	protein_coding	A-kinase_anchoring_protein_12
ENSG00000135750	923.287864352774	950.922269950432	1523.49844512032	1523.05334030493	0.604691247427433	0.00489257952133052	0.141213700078049	KCNK1	chr1	+	233614004	233672512	3627	protein_coding	potassium_channel_two_pore_domain_subfamily_K_member_1
ENSG00000153714	343.681866394799	299.294260263283	195.455764457184	149.637380730644	-0.711120519576978	0.00492742625335464	0.141905525168355	LURAP1L	chr9	+	12775021	12822131	2132	protein_coding	leucine_rich_adaptor_protein_1-like
ENSG00000121454	271.84337650705	253.831840982785	145.799435108602	135.717624383608	-0.712552602766645	0.00496239485347143	0.142597804533895	LHX4	chr1	+	180230286	180278982	6061	protein_coding	LIM_homeobox_4
ENSG00000166831	0	0	14.7912470400031	12.7597766514503	0.701516461387667	0.00500437177323134	1	RBPMS2	chr15	-	64739892	64775587	2101	protein_coding	RNA_binding_protein_with_multiple_splicing_2
ENSG00000182628	1115.1292862121	735.922912103073	549.389175771545	492.991370624216	-0.677181654550206	0.00501169909068639	0.143698079861746	SKA2	chr17	-	59109951	59155269	3148	protein_coding	spindle_and_kinetochore_associated_complex_subunit_2
ENSG00000123989	2838.43669704208	5728.26482934284	7447.39288464158	8560.65015342756	0.712138332867074	0.005137478019844	0.146668332776633	CHPF	chr2	-	219538947	219543787	3354	protein_coding	chondroitin_polymerizing_factor
ENSG00000272872	54.6952138918089	52.0923554255714	17.9607999771467	16.2397157382095	-0.870673219795142	0.00513777618265531	0.146668332776633	LL22NC03-N14H11.1	chr22	+	15823197	15823890	694	sense_intronic	NA
ENSG00000137561	69.3894504597575	44.5152855454883	20.0738352685757	16.2397157382095	-0.870825171035358	0.00515002967847344	0.146697133592499	TTPA	chr8	-	63048553	63086053	2389	protein_coding	tocopherol_(alpha)_transfer_protein
ENSG00000120694	344.498212870796	202.686619292223	601.158540411556	447.752162496346	0.727426353338607	0.00519294680056359	0.147597350675714	HSPH1	chr13	-	31134974	31162388	8390	protein_coding	heat_shock_protein_family_H_(Hsp110)_member_1
ENSG00000137193	975.534038816591	1347.77130491978	1845.73632706325	2082.16355357757	0.637455244205698	0.00521965593266426	0.148033981081604	PIM1	chr6	+	37170203	37175426	2977	protein_coding	Pim-1_proto-oncogene_serine/threonine_kinase
ENSG00000183248	1516.7717524027	2515.5872001876	3841.49815981796	3282.74253850948	0.672097606930626	0.00524394943209371	0.148400356379815	PRR36	chr19	-	7868719	7874379	4456	protein_coding	proline_rich_36
ENSG00000185745	47.3480956078346	27.4668783153013	9.50865881143059	8.11985786910473	-0.862551626549275	0.00533515755668414	0.15065468719589	IFIT1	chr10	+	89392546	89406486	4613	protein_coding	interferon_induced_protein_with_tetratricopeptide_repeats_1
ENSG00000135763	469.39922369836	514.293618110642	259.903340845769	305.07465993922	-0.660287779086655	0.00535061778474127	0.15076492358474	URB2	chr1	+	229626234	229660199	6001	protein_coding	URB2_ribosome_biogenesis_2_homolog_(S._cerevisiae)
ENSG00000008056	31.0211660878916	60.616559040665	125.725599840027	97.4382944292567	0.829494286517372	0.00548446409638323	0.154203272847879	SYN1	chrX	-	47571898	47619853	3209	protein_coding	synapsin_I
ENSG00000185813	560.013682534043	948.0808687454	1256.19948075455	1454.61453826533	0.683286497351947	0.00553179115662033	0.155199456837137	PCYT2	chr17	-	81900965	81911464	6897	protein_coding	phosphate_cytidylyltransferase_2_ethanolamine
ENSG00000006704	1137.98698754002	1590.23754108244	2222.91312658333	2348.95888356244	0.628407891236915	0.00561429338390423	0.157176119069559	GTF2IRD1	chr7	+	74453790	74602604	6498	protein_coding	GTF2I_repeat_domain_containing_1
ENSG00000080845	1923.31229744928	2148.09931100356	3305.8437134407	3194.58408164492	0.585689790243744	0.00565144960436265	0.157877540767698	DLGAP4	chr20	+	36306336	36528637	8789	protein_coding	discs_large_(Drosophila)_homolog-associated_protein_4
ENSG00000105011	1858.00457936951	2687.01840622448	1295.29063364599	1389.65567531249	-0.636201530275529	0.00568018368427354	0.158341188771437	ASF1B	chr19	-	14119509	14136956	2304	protein_coding	anti-silencing_function_1B_histone_chaperone
ENSG00000109625	20.4086618999287	27.4668783153013	77.1257881371592	55.6790253881467	0.851052892062877	0.00572810832354084	0.159316851651777	CPZ	chr4	+	8592660	8619759	3447	protein_coding	carboxypeptidase_Z
ENSG00000151327	604.096392237889	597.641386791556	966.713645828776	1001.06247729105	0.607931308632404	0.00573960756372339	0.159316851651777	FAM177A1	chr14	+	35044907	35113130	8385	protein_coding	family_with_sequence_similarity_177_member_A1
ENSG00000125730	44.8990561798431	35.0439481953844	101.425693988593	88.1584568645656	0.817193689749279	0.00575234719517247	0.159331468170319	C3	chr19	-	6677704	6730562	8328	protein_coding	complement_component_3
ENSG00000135334	745.324332585396	846.737559099289	1275.21679837741	1320.05689357731	0.603930143253044	0.00580684951798174	0.16017933047822	AKIRIN2	chr6	-	87675072	87702209	1999	protein_coding	akirin_2
ENSG00000171763	339.600134014813	467.884065095133	666.662634445856	734.267147306185	0.65558724413428	0.00581956319909745	0.16017933047822	SPATA5L1	chr15	+	45402331	45421419	3406	protein_coding	spermatogenesis_associated_5-like_1
ENSG00000148773	5902.18502145938	3681.50882798539	2938.17557273205	2606.47437598262	-0.652280770378763	0.00583485424109117	0.16017933047822	MKI67	chr10	-	128096659	128126385	12807	protein_coding	marker_of_proliferation_Ki-67
ENSG00000173269	48.1644420838317	62.5108265106857	124.669082194312	117.157949254225	0.789086935745219	0.00583760944919862	0.16017933047822	MMRN2	chr10	-	86935540	86969481	5334	protein_coding	multimerin_2
ENSG00000178966	381.233804290668	213.105090377338	155.308093920033	142.677502557126	-0.746181871598493	0.00584434779301187	0.16017933047822	RMI1	chr9	+	83980711	84004074	3507	protein_coding	RecQ_mediated_genome_instability_1
ENSG00000197275	251.434714607121	139.228659046527	107.76479986288	70.7587614307698	-0.787770807918811	0.00595107249686533	0.162637386157429	RAD54B	chr8	-	94371960	94475109	5763	protein_coding	RAD54_homolog_B_(S._cerevisiae)
ENSG00000141576	113.472160163604	165.748403626818	60.221505805727	68.438802039597	-0.783847902451356	0.00595896601128707	0.162637386157429	RNF157	chr17	-	76142453	76240373	7802	protein_coding	ring_finger_protein_157
ENSG00000151503	2038.41715056488	1926.47001701113	1216.0518102174	1263.21788849358	-0.586059144902801	0.00599861508410302	0.16337772940962	NCAPD3	chr11	-	134150119	134225454	9114	protein_coding	non-SMC_condensin_II_complex_subunit_D3
ENSG00000144468	919.206131972788	783.279598853592	526.145787565826	496.471309710975	-0.621215701627982	0.00601598798554183	0.163509540123706	RHBDD1	chr2	+	226835581	226999215	6926	protein_coding	rhomboid_domain_containing_1
ENSG00000100297	1864.53535117749	3006.20247492298	1269.93421014884	1514.93348243582	-0.660085753752189	0.00607238613545356	0.164699271357853	MCM5	chr22	+	35400063	35425430	7338	protein_coding	minichromosome_maintenance_complex_component_5
ENSG00000008517	4247.45071461316	6430.09092698554	8371.84582464177	9707.8700723625	0.634840359515243	0.0060946280457963	0.164787180192702	IL32	chr16	+	3065297	3082192	3209	protein_coding	interleukin_32
ENSG00000141741	260.41452584309	335.285342193678	507.128469942965	526.630781796221	0.654520937500159	0.00610294138344818	0.164787180192702	MIEN1	chr17	-	39728496	39730787	2292	protein_coding	migration_and_invasion_enhancer_1
ENSG00000267405	183.677957099358	269.933114477961	117.273458674311	113.678010167466	-0.734653214684315	0.00611352101895354	0.164787180192702	CTC-296K1.4	chr17	-	44794747	44797783	587	lincRNA	NA
ENSG00000182809	1131.45621573205	2315.7419821004	2950.85378448063	3484.57900554151	0.705204454200451	0.00614474474430539	0.165287298833419	CRIP2	chr14	+	105472962	105480170	4837	protein_coding	cysteine-rich_protein_2
ENSG00000125733	2254.74896670412	3226.8846351804	4295.8007474752	4856.83498542021	0.623086686184136	0.00617026907723104	0.165455136276854	TRIP10	chr19	+	6737925	6751526	3982	protein_coding	thyroid_hormone_receptor_interactor_10
ENSG00000092621	5603.40221124442	8882.22016692744	3659.77712475506	4682.83803108225	-0.654166599069209	0.00617634917728252	0.165455136276854	PHGDH	chr1	+	119659798	119744215	5622	protein_coding	phosphoglycerate_dehydrogenase
ENSG00000198556	105.308695403632	109.867513261205	46.4867764114384	49.8791269102148	-0.792478510584744	0.00622510294660527	0.166419452953714	ZNF789	chr7	+	99472841	99503650	6683	protein_coding	zinc_finger_protein_789
ENSG00000099904	990.22827538454	1540.03945312689	2200.72625602332	2132.04268048778	0.643241132052947	0.00626925147603097	0.166551680292163	ZDHHC8	chr22	+	20129456	20148007	5542	protein_coding	zinc_finger_DHHC-type_containing_8
ENSG00000135604	66.9404110317661	107.026112056174	198.625317394328	161.237177686508	0.762028004873434	0.00627133505301711	0.166551680292163	STX11	chr6	+	144150526	144188370	1926	protein_coding	syntaxin_11
ENSG00000172458	56.3279068438032	98.5019084410806	145.799435108602	186.756730989409	0.778191938850551	0.00628071524236593	0.166551680292163	IL17D	chr13	+	20702127	20723098	3327	protein_coding	interleukin_17D
ENSG00000218891	990.22827538454	2074.22287967275	2781.8109611663	2946.34842678943	0.70522968868716	0.00628111503171425	0.166551680292163	ZNF579	chr19	-	55576770	55580845	3321	protein_coding	zinc_finger_protein_579
ENSG00000178951	2090.66332502869	2669.96999899429	3784.44620694937	3917.25143199524	0.595526427265615	0.00629637815699833	0.166617747335092	ZBTB7A	chr19	-	4044364	4066945	5725	protein_coding	zinc_finger_and_BTB_domain_containing_7A
ENSG00000161888	719.201245353487	963.235008505567	444.793928845809	534.750639665326	-0.645026967620872	0.00633064441609157	0.16713956203898	SPC24	chr19	-	11131520	11155808	2839	protein_coding	SPC24_NDC80_kinetochore_complex_component
ENSG00000267505	275.108762411039	376.959226534135	165.873270377178	187.916710684995	-0.69518675718226	0.00635340300109162	0.16713956203898	CTC-296K1.3	chr17	+	44793199	44794474	562	lincRNA	NA
ENSG00000187951	364.090528294728	279.404451828065	179.607999771467	173.996954337958	-0.687297961402306	0.00635453186964081	0.16713956203898	ARHGAP11B	chr15	+	30624494	30772993	9184	protein_coding	Rho_GTPase_activating_protein_11B
ENSG00000176641	303.680889070939	207.422287967275	125.725599840027	140.357543165953	-0.721501428934912	0.00639004091684574	0.167735359760904	RNF152	chr18	-	61808063	61894247	10632	protein_coding	ring_finger_protein_152
ENSG00000231160	8.16346475997148	12.3127385551351	34.8650823085788	41.75926904111	0.847545277262608	0.0064479736963799	0.168628265085263	KLF3-AS1	chr4	-	38612701	38664883	4830	processed_transcript	KLF3_antisense_RNA_1
ENSG00000161714	1560.85446210655	2432.23943150668	3251.96131350926	3551.85782788553	0.638482030197957	0.00644990834566506	0.168628265085263	PLCD3	chr17	-	45108967	45133354	6740	protein_coding	phospholipase_C_delta_3
ENSG00000189362	1544.5275325866	1146.97895309758	843.101081280179	766.746578782604	-0.622953435934714	0.0064970783847787	0.16928095660174	NEMP2	chr2	-	190504342	190534722	6521	protein_coding	nuclear_envelope_integral_membrane_protein_2
ENSG00000113240	342.865519918802	196.056683147151	529.315340502969	476.751654886006	0.702265965797871	0.00650082471696089	0.16928095660174	CLK4	chr5	-	178602664	178630615	7924	protein_coding	CDC_like_kinase_4
ENSG00000137168	551.850217774072	536.077694015881	292.655387862919	346.83392898033	-0.637078719831254	0.00651999890945092	0.169442043371906	PPIL1	chr6	-	36854827	36875024	1810	protein_coding	peptidylprolyl_isomerase_like_1
ENSG00000167476	1744.5324192059	3762.01519546127	4667.6949587667	5725.65977741442	0.709616662144036	0.00654560136460787	0.169769215512275	JSRP1	chr19	-	2252252	2269759	1950	protein_coding	junctional_sarcoplasmic_reticulum_protein_1
ENSG00000164111	12146.4192163616	12397.980591286	18204.8555533067	20136.0875356841	0.562359985012285	0.00665926501383657	0.172374546370063	ANXA5	chr4	-	121667955	121697113	3034	protein_coding	annexin_A5
ENSG00000157680	1610.65159714237	1166.8687615328	2329.62140880049	2259.64044700229	0.612227848650768	0.00667560913772394	0.172455439229201	DGKI	chr7	-	137381037	137847092	15549	protein_coding	diacylglycerol_kinase_iota
ENSG00000198720	746.95702553739	1213.27831454831	1711.55858605751	1685.45049768702	0.650600077291724	0.00671691164426657	0.173179504567395	ANKRD13B	chr17	+	29589769	29614761	3971	protein_coding	ankyrin_repeat_domain_13B
ENSG00000109089	1183.70239019586	1954.88402906144	2657.14187897199	2768.87153336471	0.64861514940547	0.00673149825529071	0.173213266742648	CDR2L	chr17	+	74987632	75005800	3536	protein_coding	cerebellar_degeneration-related_protein_2-like
ENSG00000100221	2741.29146639842	3246.77444361562	4747.99029984101	4745.47693464392	0.575929332373875	0.00674718340237044	0.173275107612844	JOSD1	chr22	-	38685543	38701556	4326	protein_coding	Josephin_domain_containing_1
ENSG00000185920	771.447419817305	719.821638607896	462.754728822955	441.952264018414	-0.609884535811099	0.00681525600730905	0.174385696126647	PTCH1	chr9	-	95442980	95517057	16591	protein_coding	patched_1
ENSG00000198860	922.471517876777	724.557307282948	494.45025819439	489.511431537456	-0.622834568660197	0.0068171627337567	0.174385696126647	TSEN15	chr1	+	184051677	184074212	2443	protein_coding	tRNA_splicing_endonuclease_subunit_15
ENSG00000116285	1133.90525516004	967.023543445608	676.171293257286	603.189441704923	-0.606598783726343	0.00685177702286659	0.174928146849936	ERRFI1	chr1	-	8004404	8026308	4186	protein_coding	ERBB_receptor_feedback_inhibitor_1
ENSG00000171320	477.562688458331	231.100631342535	183.834070354325	168.197055860026	-0.743445691821206	0.00687720766142303	0.17523447490415	ESCO2	chr8	+	27771949	27812640	7973	protein_coding	establishment_of_sister_chromatid_cohesion_N-acetyltransferase_2
ENSG00000159433	388.580922574642	286.034387973138	197.568799748613	172.836974642372	-0.684859043874492	0.00689964530863347	0.175423296411501	STARD9	chr15	+	42575659	42720981	20706	protein_coding	StAR_related_lipid_transfer_domain_containing_9
ENSG00000168306	24.4903942799144	24.6254771102701	79.2388234285882	53.3590659969739	0.831236408639734	0.00691151114176846	0.175423296411501	ACOX2	chr3	-	58505136	58537319	3859	protein_coding	acyl-CoA_oxidase_2_branched_chain
ENSG00000176845	974.717692340594	1412.17639890049	1951.3880916347	2039.24430484087	0.62138685684094	0.00695693045764163	0.176233232525035	METRNL	chr17	+	83079691	83095119	2626	protein_coding	meteorin_glial_cell_differentiation_regulator-like
ENSG00000162419	323.27320449487	365.593621714011	567.349975748692	586.949725966713	0.622819146019433	0.00706519550841186	0.178628954656475	GMEB1	chr1	+	28668732	28719353	6459	protein_coding	glucocorticoid_modulatory_element_binding_protein_1
ENSG00000114850	15281.1896841906	11605.2296550823	8288.38093063033	8465.53181838947	-0.585845086906944	0.00710019240754353	0.179166557347801	SSR3	chr3	-	156540140	156555184	4627	protein_coding	signal_sequence_receptor_gamma_(translocon-associated_protein_gamma)
ENSG00000109107	831.040712565096	1272.94773985396	1747.4801860118	1822.32810176622	0.632447724776141	0.00716680618644599	0.180498365846283	ALDOC	chr17	-	28573115	28577264	2928	protein_coding	aldolase_fructose-bisphosphate_C
ENSG00000175182	1249.01010827564	1844.06938206523	2470.13825568052	2703.91267041187	0.620854366225151	0.00721546728506128	0.181238077229498	FAM131A	chr3	+	184335926	184346275	6597	protein_coding	family_with_sequence_similarity_131_member_A
ENSG00000171680	987.779235956549	1559.92926156211	2189.10456192046	2150.60235561717	0.635292959298896	0.00722396137968258	0.181238077229498	PLEKHG5	chr1	-	6466092	6520061	6920	protein_coding	pleckstrin_homology_and_RhoGEF_domain_containing_G5
ENSG00000165501	155.105830439458	102.290443381122	63.3910587428706	54.5190456925603	-0.775291140794655	0.00726016170571385	0.181796678719276	LRR1	chr14	+	49598697	49614672	2359	protein_coding	leucine_rich_repeat_protein_1
ENSG00000105486	941.247486824711	1367.661113355	648.701834468709	711.067553394457	-0.632213638927246	0.00728103139168197	0.181969991448052	LIG1	chr19	-	48115445	48170603	6576	protein_coding	ligase_I_DNA_ATP-dependent
ENSG00000075131	246.536635751139	159.118467481746	114.103905737167	86.9984771689792	-0.740742496996135	0.00734963601092747	0.183284010263675	TIPIN	chr15	-	66336206	66386746	2755	protein_coding	TIMELESS_interacting_protein
ENSG00000126012	7477.73372013387	9466.60168142885	13518.1432769171	13381.5257682846	0.575442569750247	0.00736170637576007	0.183284010263675	KDM5C	chrX	-	53191321	53225422	8727	protein_coding	lysine_(K)-specific_demethylase_5C
ENSG00000196922	647.362755465738	404.426104849437	319.068329005782	258.675472115765	-0.681816392790845	0.00746193499396246	0.185425531297589	ZNF252P	chr8	-	144973589	145002895	9148	unitary_pseudogene	zinc_finger_protein_252_pseudogene
ENSG00000171621	1035.94367804038	1289.99614708415	1826.71900944039	1923.24633528223	0.588919521560703	0.00749034853231329	0.185777731848972	SPSB1	chr1	+	9292880	9369532	3403	protein_coding	splA/ryanodine_receptor_domain_and_SOCS_box_containing_1
ENSG00000105254	962.472495200637	1486.99996396631	1920.74907990898	2251.52058913318	0.634164580031696	0.00750628893574924	0.185819820599212	TBCB	chr19	+	36114289	36125947	3326	protein_coding	tubulin_folding_cofactor_B
ENSG00000146918	1848.20842165754	1326.93436274956	961.431057600204	958.143228554358	-0.610085370546529	0.00768555621749222	0.18989728487387	NCAPG2	chr7	-	158631311	158704829	6988	protein_coding	non-SMC_condensin_II_complex_subunit_G2
ENSG00000172167	311.028007354913	177.114008446943	127.838635131456	118.317928949812	-0.730159735411699	0.00774192675956531	0.190761969314695	MTBP	chr8	+	120445400	120542133	8326	protein_coding	MDM2_binding_protein
ENSG00000124224	28.5721266599002	35.0439481953844	90.8605175314478	66.1188426484242	0.806737208910651	0.0077497963925179	0.190761969314695	PPP4R1L	chr20	-	58228940	58309439	9251	transcribed_unprocessed_pseudogene	protein_phosphatase_4_regulatory_subunit_1_like_(pseudogene)
ENSG00000214357	334.70205515883	432.840116899748	174.325411542894	248.235654855487	-0.678536939857845	0.00783811956652437	0.192545744585055	NEURL1B	chr5	+	172641266	172691540	6424	protein_coding	neuralized_E3_ubiquitin_protein_ligase_1B
ENSG00000214309	40.8173237998574	53.9866228955922	94.0300704685913	117.157949254225	0.777954307877914	0.00785178109146476	0.192545744585055	MBLAC1	chr7	+	100126694	100128498	1571	protein_coding	metallo-beta-lactamase_domain_containing_1
ENSG00000156802	4928.28367559478	2407.61395439641	2188.04804427475	1810.72830481035	-0.684584971940669	0.00790604848674087	0.193512774030059	ATAD2	chr8	-	123319850	123416350	7118	protein_coding	ATPase_family_AAA_domain_containing_2
ENSG00000109736	2942.11269949372	4858.7960606033	6564.14413282425	6671.04322931733	0.629492624904215	0.00792759321861799	0.193676743689308	MFSD10	chr4	-	2930561	2934859	3159	protein_coding	major_facilitator_superfamily_domain_containing_10
ENSG00000126247	2568.22601348703	3724.12984606085	4921.25919373819	5420.5851174752	0.603859315569726	0.00796445226037758	0.194213540539974	CAPNS1	chr19	+	36139575	36150353	3478	protein_coding	calpain_small_subunit_1
ENSG00000066135	1168.19180715192	1218.96111695837	700.47119910872	788.786192998745	-0.582247340885922	0.00803681480695972	0.195374266595731	KDM4A	chr1	+	43650158	43705515	5172	protein_coding	lysine_(K)-specific_demethylase_4A
ENSG00000140961	206.535658427278	382.642028944198	536.710964022971	552.150335099121	0.689174049799088	0.00804200376835103	0.195374266595731	OSGIN1	chr16	+	83948282	83966332	3460	protein_coding	oxidative_stress_induced_growth_inhibitor_1
ENSG00000160310	597.565620429912	646.892341012096	937.13115174877	1077.62113719976	0.590746333914287	0.00807144614563953	0.195725067687757	PRMT2	chr21	+	46635167	46665124	8031	protein_coding	protein_arginine_methyltransferase_2
ENSG00000132256	394.295347906622	355.175150628896	212.360046788616	222.716101552587	-0.640400182007636	0.00812634484715516	0.196690714055633	TRIM5	chr11	-	5663557	5938619	4804	protein_coding	tripartite_motif_containing_5
ENSG00000186642	6.53077180797718	2.84140120503117	24.2999058514337	26.679532998487	0.788112771455613	0.00816197945061563	0.197187377616169	PDE2A	chr11	-	72576141	72674591	7182	protein_coding	phosphodiesterase_2A
ENSG00000237424	100.410616547649	93.7662397660286	215.52959972576	160.077197990922	0.714311174861271	0.0081894457523536	0.197485229732357	FOXD2-AS1	chr1	-	47432133	47434641	2509	antisense	FOXD2_antisense_RNA_1_(head_to_head)
ENSG00000126458	1129.82352278005	2024.0247917172	2590.58126729198	2937.06858922474	0.652637483493982	0.00821253214592465	0.19752963469575	RRAS	chr19	-	49635292	49640201	1160	protein_coding	related_RAS_viral_(r-ras)_oncogene_homolog
ENSG00000163874	180.41257119537	245.307637367691	393.024564205798	358.433725936194	0.65817144343946	0.00822156918900754	0.19752963469575	ZC3H12A	chr1	+	37474552	37484379	3117	protein_coding	zinc_finger_CCCH-type_containing_12A
ENSG00000086061	2663.73855117869	2099.79549051803	4021.10615958942	3591.29713753546	0.578896487172673	0.00825186694250229	0.197893117889494	DNAJA1	chr9	+	33025211	33039907	2730	protein_coding	DnaJ_heat_shock_protein_family_(Hsp40)_member_A1
ENSG00000171791	432.663632278488	329.602539783616	198.625317394328	233.155918812864	-0.65783620808523	0.00828025056601506	0.198209447494005	BCL2	chr18	-	63123346	63320128	11765	protein_coding	B-cell_CLL/lymphoma_2
ENSG00000236824	17.9596224719372	34.096814460374	62.3345410971561	76.5586599087017	0.814107696345468	0.00829916990226067	0.198298480851452	BCYRN1	chr2	+	47331060	47344517	13458	lincRNA	brain_cytoplasmic_RNA_1
ENSG00000163814	5141.35010583004	5187.45146665191	8155.2597072703	7769.54400103764	0.546126152266024	0.00831977310599557	0.198410640973169	CDCP1	chr3	-	45082278	45146422	6507	protein_coding	CUB_domain_containing_protein_1
ENSG00000087086	30515.8476192494	45515.4587696593	60166.5668881499	64375.3931659579	0.599869696099817	0.00834184290437184	0.198410640973169	FTL	chr19	+	48965301	48966878	878	protein_coding	ferritin_light_polypeptide
ENSG00000153044	862.878225128985	700.878963907689	476.489458217244	473.271715799247	-0.604220676725243	0.00836132786400411	0.198410640973169	CENPH	chr5	+	69189548	69210357	2244	protein_coding	centromere_protein_H
ENSG00000110619	1840.86130337357	2138.62797365346	1180.13021026311	1322.37685296848	-0.574277636603314	0.00837490745950282	0.198410640973169	CARS	chr11	-	3000922	3057613	10037	protein_coding	cysteinyl-tRNA_synthetase
ENSG00000159314	299.599156690953	510.5050831706	670.888705028714	774.866436651708	0.664800755161432	0.00837990672820912	0.198410640973169	ARHGAP27	chr17	-	45393902	45434421	10426	protein_coding	Rho_GTPase_activating_protein_27
ENSG00000066468	128.166396731552	142.070060251558	70.7866822628721	61.4789238660787	-0.738849743251073	0.0084368907965938	0.199202653002645	FGFR2	chr10	-	121478334	121598458	7486	protein_coding	fibroblast_growth_factor_receptor_2
ENSG00000115687	694.710851073573	788.015267528644	428.946164160091	475.59167519042	-0.600109326660277	0.00844556280716291	0.199202653002645	PASK	chr2	-	241106099	241150264	10686	protein_coding	PAS_domain_containing_serine/threonine_kinase
ENSG00000124216	292.252038406979	362.752220508979	527.20230521154	575.349929010849	0.62176966984532	0.00846066536633002	0.199202653002645	SNAI1	chr20	+	49982999	49988886	1686	protein_coding	snail_family_zinc_finger_1
ENSG00000197903	99.594270071652	158.171333746735	248.28164674291	241.275776681969	0.70349038161585	0.00847443449459357	0.199202653002645	HIST1H2BK	chr6	-	27146418	27146798	381	protein_coding	histone_cluster_1_H2bk
ENSG00000109255	231.84239918319	222.576427727442	114.103905737167	133.397664992435	-0.682496223943558	0.00849249131222477	0.199255720724548	NMU	chr4	-	55595229	55636698	975	protein_coding	neuromedin_U
ENSG00000247903	282.455880695013	201.739485557213	145.799435108602	107.878111689534	-0.704864576008573	0.00851327516303149	0.199255720724548	RP11-421F16.3	chr12	+	26971586	26979582	2549	antisense	NA
ENSG00000170234	608.994471093872	540.813362690933	353.933411314361	339.874050806812	-0.608900173269926	0.00853201333247242	0.199255720724548	PWWP2A	chr5	-	160061801	160119423	6510	protein_coding	PWWP_domain_containing_2A
ENSG00000277105	23.6740478039173	42.6210180754675	89.8039998857333	74.2387005175289	0.799636776749564	0.00857995565305981	0.199255720724548	FP236383.10	chr21	+	8401760	8401816	57	miRNA	NA
ENSG00000101577	851.449374465025	667.729283182325	452.18955236581	465.151857930142	-0.608339875008069	0.00859117297531219	0.199255720724548	LPIN2	chr18	-	2916994	3013315	6800	protein_coding	lipin_2
ENSG00000148926	411.438623902562	532.289159075839	258.846823200055	289.994923896597	-0.636957709133045	0.00859268050670556	0.199255720724548	ADM	chr11	+	10304680	10307397	2718	protein_coding	adrenomedullin
ENSG00000106351	369.804953626708	555.967502451099	233.490399702907	284.195025418665	-0.664552851936736	0.00859363024839723	0.199255720724548	AGFG2	chr7	+	100539211	100568219	5478	protein_coding	ArfGAP_with_FG_repeats_2
ENSG00000084070	1511.05732707072	1583.60760493737	894.87044592019	1049.78162450568	-0.574461669221909	0.00859887864233637	0.199255720724548	SMAP2	chr1	+	40344850	40423326	3631	protein_coding	small_ArfGAP2
ENSG00000006118	2858.84535894201	5482.95719197515	7026.8988616472	7708.06507717156	0.656303689287477	0.00864615951502423	0.199996094030153	TMEM132A	chr11	+	60924463	60937159	7271	protein_coding	transmembrane_protein_132A
ENSG00000185187	1373.0947726272	2391.51268090123	3005.79270205778	3517.05843701793	0.642614759727449	0.00867579548531489	0.200326421064457	SIGIRR	chr11	-	405716	417455	3496	protein_coding	single_immunoglobulin_and_toll-interleukin_1_receptor_(TIR)_domain
ENSG00000136158	506.951161594229	464.095530155091	788.162163703024	782.986294520813	0.588324757661002	0.00871224218590881	0.200812564588986	SPRY2	chr13	-	80335976	80340951	3038	protein_coding	sprouty_RTK_signaling_antagonist_2
ENSG00000090861	13632.1698026764	16247.1320903682	8993.0782003219	10111.5430064266	-0.558484635216945	0.00873478872105844	0.200977166939909	AARS	chr16	-	70252295	70289543	4498	protein_coding	alanyl-tRNA_synthetase
ENSG00000066248	795.937814097219	1119.51207478228	1523.49844512032	1626.29153321212	0.602015179508404	0.00878273689244051	0.201724622357005	NGEF	chr2	-	232878686	233013272	4678	protein_coding	neuronal_guanine_nucleotide_exchange_factor
ENSG00000140044	970.635959960608	1384.70952058519	676.171293257286	736.587106697357	-0.612612876901274	0.00881480758181302	0.202105412499706	JDP2	chr14	+	75427716	75474111	6235	protein_coding	Jun_dimerization_protein_2
ENSG00000105404	1954.33346353717	3456.09099905291	4350.73966505235	5012.27226462879	0.641047185738671	0.00885398261825343	0.202294331107747	RABAC1	chr19	-	41956681	41959390	1999	protein_coding	Rab_acceptor_1_(prenylated)
ENSG00000182327	14.6942365679487	21.784075905239	47.5432940571529	57.9989847793195	0.814966396341686	0.00885405971658158	0.202294331107747	GLTPD2	chr17	+	4788959	4790390	1023	protein_coding	glycolipid_transfer_protein_domain_containing_2
ENSG00000138780	330.620322778845	218.7878927874	144.742917462888	150.797360426231	-0.688580824220188	0.00887121276297667	0.202331891094045	GSTCD	chr4	+	105708778	105847728	6295	protein_coding	glutathione_S-transferase_C-terminal_domain_containing
ENSG00000180667	414.704009806551	162.907002421787	687.792987360146	492.991370624216	0.736696090407175	0.00889612146216168	0.202350331297839	YOD1	chr1	-	207043849	207052980	6521	protein_coding	YOD1_deubiquitinase
ENSG00000174851	1842.49399632556	2886.86362431167	3789.72879517795	4095.88830511554	0.612716813870698	0.00890304232446418	0.202350331297839	YIF1A	chr11	-	66284580	66289170	2375	protein_coding	Yip1_interacting_factor_homolog_A_(S._cerevisiae)
ENSG00000089159	6489.13813770133	8708.89469342054	11936.5363612825	12219.226113307	0.572343220294025	0.0090050774963189	0.203999752237965	PXN	chr12	-	120210439	120265771	7376	protein_coding	paxillin
ENSG00000102226	501.236736262249	678.147754267439	927.622492937339	1023.1020915072	0.606153236111399	0.00900688772720127	0.203999752237965	USP11	chrX	+	47232690	47248328	5269	protein_coding	ubiquitin_specific_peptidase_11
ENSG00000065308	1013.08597671246	867.574501269517	568.406493394406	597.389543226991	-0.58523011846957	0.0090493224350908	0.204538321452099	TRAM2	chr6	-	52497402	52576915	6908	protein_coding	translocation_associated_membrane_protein_2
ENSG00000176678	7.34711828397433	11.3656048201247	34.8650823085788	34.7993908675917	0.808862366254808	0.00906202282686748	0.204538321452099	FOXL1	chr16	+	86576368	86582160	3742	protein_coding	forkhead_box_L1
ENSG00000101255	4321.7382439289	6568.37245229705	3071.29679609208	3511.25853854	-0.605703270259596	0.00911493472596811	0.205377268454197	TRIB3	chr20	+	362835	397559	3434	protein_coding	tribbles_pseudokinase_3
ENSG00000164649	1763.30838815384	1665.06110614827	1007.91783401164	1163.45963467315	-0.566247282351008	0.0091364627608644	0.205507402031443	CDCA7L	chr7	-	21900900	21946084	4074	protein_coding	cell_division_cycle_associated_7-like
ENSG00000236104	307.762621450925	507.663681965569	676.171293257286	753.986802131153	0.649738044492774	0.00918125891804531	0.206159559113286	ZBTB22	chr6	-	33314406	33317942	2728	protein_coding	zinc_finger_and_BTB_domain_containing_22
ENSG00000076555	352.661677630768	442.311454249852	234.546917348621	227.356020334932	-0.635064757171391	0.00926035306540866	0.207578292253129	ACACB	chr12	+	109116595	109268226	14505	protein_coding	acetyl-CoA_carboxylase_beta
ENSG00000138658	202.453926047293	90.9248385609974	73.9562352000157	54.5190456925603	-0.773875716833213	0.00928866998958454	0.207855898257496	ZGRF1	chr4	-	112539333	112636995	9103	protein_coding	zinc_finger_GRF-type_containing_1
ENSG00000234616	628.586786517804	870.415902474548	433.172234742949	460.511939147797	-0.615583109012308	0.00936840057126882	0.209254446208222	JRK	chr8	-	142657460	142681968	11229	protein_coding	Jrk_helix-turn-helix_protein
ENSG00000196182	1713.51125311801	2202.08593389916	3111.44446662923	3093.6658481289	0.568904468195236	0.00939784542681383	0.209254446208222	STK40	chr1	-	36339624	36385896	5590	protein_coding	serine/threonine_kinase_40
ENSG00000111445	671.853149745652	640.262404867024	391.968046560083	415.272731019928	-0.590574718574597	0.00941475481034485	0.209254446208222	RFC5	chr12	+	118013588	118033130	3249	protein_coding	replication_factor_C_subunit_5
ENSG00000113758	8310.40712565096	11834.4360189548	15714.6434623576	16682.8279819235	0.581533202641802	0.00941532729757983	0.209254446208222	DBN1	chr5	-	177456608	177474401	5119	protein_coding	drebrin_1
ENSG00000147804	982.064810624569	1455.74455071097	1959.84023280042	2055.48402057908	0.601086151615558	0.00957636741978839	0.212328504887593	SLC39A4	chr8	-	144409742	144416895	5033	protein_coding	solute_carrier_family_39_(zinc_transporter)_member_4
ENSG00000121895	373.886686006694	320.131202433512	588.480328662982	556.790253881467	0.60211395754972	0.00958619418816437	0.212328504887593	TMEM156	chr4	-	38966744	39032922	2562	protein_coding	transmembrane_protein_156
ENSG00000066056	24.4903942799144	35.9910819303948	77.1257881371592	70.7587614307698	0.787557677131875	0.00964696305379514	0.213312338982731	TIE1	chr1	+	43300993	43323108	6694	protein_coding	tyrosine_kinase_with_immunoglobulin-like_and_EGF-like_domains_1
ENSG00000158042	1524.93521716267	2385.82987849117	2982.54931385206	3557.65772636346	0.612602124023016	0.0097239462414394	0.214650765932011	MRPL17	chr11	-	6680782	6683401	2276	protein_coding	mitochondrial_ribosomal_protein_L17
ENSG00000168118	311.028007354913	309.712731348398	525.089269920111	496.471309710975	0.599543333443612	0.00983354938255812	0.216617203844557	RAB4A	chr1	+	229271062	229305894	3310	protein_coding	RAB4A_member_RAS_oncogene_family
ENSG00000165782	1115.1292862121	1650.85410012311	2267.28686770334	2265.44034548022	0.596232825299951	0.00984623653838897	0.216617203844557	TMEM55B	chr14	-	20457719	20461612	3803	protein_coding	transmembrane_protein_55B
ENSG00000093009	622.056014709827	739.711447043115	368.724658354364	453.552060974278	-0.604341266456293	0.00990789947105805	0.217606829123608	CDC45	chr22	+	19479459	19520612	2846	protein_coding	cell_division_cycle_45
ENSG00000154319	114.288506639601	135.440124106486	59.1649881600125	62.638903561665	-0.731576801716217	0.00992772056303091	0.217675701622355	FAM167A	chr8	-	11421463	11474715	5033	protein_coding	family_with_sequence_similarity_167_member_A
ENSG00000184445	542.054060062106	280.351585563075	235.603434994336	198.356527945273	-0.694216973168773	0.0099738724898648	0.218310426080647	KNTC1	chr12	+	122527246	122626396	11325	protein_coding	kinetochore_associated_1
ENSG00000085741	143.676979775498	211.210822907317	314.842258422924	320.154395981844	0.660410246591745	0.009990136775268	0.218310426080647	WNT11	chr11	-	76186325	76210736	2401	protein_coding	wingless-type_MMTV_integration_site_family_member_11
ENSG00000103642	640.831983657761	478.302536180247	949.809363497344	886.224487428002	0.596006418953972	0.0100837822477402	0.219988333117089	LACTB	chr15	+	63121800	63142061	3972	protein_coding	lactamase_beta
ENSG00000197256	1089.82254545619	1319.35729286947	700.47119910872	801.545969650195	-0.57735640446507	0.0101829739391967	0.221781432405277	KANK2	chr19	-	11164267	11197791	7638	protein_coding	KN_motif_and_ankyrin_repeat_domains_2
ENSG00000130821	3487.43214545981	4564.23746901507	6200.70206269846	6468.04678258971	0.560662964541421	0.01025180734934	0.222729895736421	SLC6A8	chrX	+	153688099	153696593	5498	protein_coding	solute_carrier_family_6_(neurotransmitter_transporter)_member_8
ENSG00000183826	435.929018182477	424.315913284655	732.166728480155	656.548507701897	0.582681114270199	0.0102606674335113	0.222729895736421	BTBD9	chr6	-	38168451	38640148	9537	protein_coding	BTB_(POZ)_domain_containing_9
ENSG00000161013	4889.09904474692	6973.7456908815	9495.98059968201	9487.47393020108	0.575217202644423	0.0102954057006728	0.223112728855445	MGAT4B	chr5	-	179797597	179806952	5495	protein_coding	mannosyl_(alpha-13-)-glycoprotein_beta-14-N-acetylglucosaminyltransferase_isozyme_B
ENSG00000101213	253.067407559116	441.364320514842	594.819434537269	635.668873181341	0.652427354069698	0.0103761544073751	0.224352669973298	PTK6	chr20	-	63528001	63537370	2947	protein_coding	protein_tyrosine_kinase_6
ENSG00000139508	55.511560367806	47.3566867505195	22.1868705600047	12.7597766514503	-0.798972745863549	0.0104055012732918	0.224352669973298	SLC46A3	chr13	-	28700064	28718970	3776	protein_coding	solute_carrier_family_46_member_3
ENSG00000135930	674.302189173644	778.543930178541	1096.66531625166	1209.8588224966	0.568146798110858	0.0104344632262042	0.224352669973298	EIF4E2	chr2	+	232550052	232583644	7177	protein_coding	eukaryotic_translation_initiation_factor_4E_family_member_2
ENSG00000159479	651.444487845724	760.548389213343	1072.36541040023	1172.73947223784	0.569487804276638	0.0104354790144814	0.224352669973298	MED8	chr1	-	43383917	43389808	2704	protein_coding	mediator_complex_subunit_8
ENSG00000110046	4052.34390684984	6324.95908239938	8454.2542010075	8538.61053921142	0.593946847026817	0.0104386072875818	0.224352669973298	ATG2A	chr11	-	64894546	64917248	7870	protein_coding	autophagy_related_2A
ENSG00000204438	871.858036364954	1439.64327721579	1867.92319762325	2032.28442666735	0.617344547671251	0.0104562073391011	0.224361317345252	GPANK1	chr6	-	31661229	31666283	3528	protein_coding	G-patch_domain_and_ankyrin_repeats_1
ENSG00000106683	2640.06450337478	4204.32664971112	5387.18347549828	5921.69634596852	0.60067165654553	0.0106115475468204	0.227129359735561	LIMK1	chr7	+	74082933	74122525	6902	protein_coding	LIM_domain_kinase_1
ENSG00000104728	977.983078244583	886.517175969725	608.554163931557	563.750132054985	-0.569180584206253	0.0106200298511952	0.227129359735561	ARHGEF10	chr8	+	1823976	1958641	10792	protein_coding	Rho_guanine_nucleotide_exchange_factor_10
ENSG00000164867	466.133837794371	1080.67959164685	1312.19491597742	1593.8121017357	0.686442127488816	0.0106518923275611	0.227412916506119	NOS3	chr7	+	150990995	151014588	5953	protein_coding	nitric_oxide_synthase_3
ENSG00000163918	959.207109296648	874.20443741459	591.649881600125	562.590152359399	-0.567994346680392	0.0106681515331707	0.227412916506119	RFC4	chr3	-	186789880	186807058	2997	protein_coding	replication_factor_C_subunit_4
ENSG00000123080	447.357868846437	550.284700041037	292.655387862919	306.234639634807	-0.606318835190877	0.010743758995568	0.227836055242268	CDKN2C	chr1	+	50960745	50974633	3318	protein_coding	cyclin-dependent_kinase_inhibitor_2C_(p18_inhibits_CDK4)
ENSG00000166436	142.860633299501	145.8585951916	78.1823057828737	69.5987817351834	-0.705179030012323	0.0107903973260103	0.227836055242268	TRIM66	chr11	-	8612037	8671866	10816	protein_coding	tripartite_motif_containing_66
ENSG00000125898	782.059924005267	1458.585951916	1841.51025648039	2067.08381753495	0.640120005190219	0.0107939707726939	0.227836055242268	FAM110A	chr20	+	833715	857463	2722	protein_coding	family_with_sequence_similarity_110_member_A
ENSG00000135913	333.069362206836	173.325473506901	127.838635131456	131.077705601262	-0.706734990358979	0.0108091694002983	0.227836055242268	USP37	chr2	-	218450251	218568361	9290	protein_coding	ubiquitin_specific_peptidase_37
ENSG00000055483	1660.4487321782	1758.82734591429	2720.53293771486	2541.51551302978	0.539538426873431	0.0108356849846807	0.227836055242268	USP36	chr17	-	78787381	78841441	9235	protein_coding	ubiquitin_specific_peptidase_36
ENSG00000184897	1772.28819938981	3300.76106651121	4272.55735926948	4472.88170618112	0.631679424563196	0.0108370557351281	0.227836055242268	H1FX	chr3	-	129314771	129316277	1507	protein_coding	H1_histone_family_member_X
ENSG00000160469	551.033871298075	887.464309704735	1197.03449259454	1227.2585179304	0.615475962587785	0.0108399271768882	0.227836055242268	BRSK1	chr19	+	55282072	55312533	3841	protein_coding	BR_serine/threonine_kinase_1
ENSG00000154920	158.371216343447	179.008275916964	86.6344469485898	91.6383959513248	-0.688898218277577	0.0108514433639109	0.227836055242268	EME1	chr17	+	50373220	50381483	3294	protein_coding	essential_meiotic_structure-specific_endonuclease_1
ENSG00000145901	2795.98668029023	3896.50818583274	5078.68032294965	5601.54194998668	0.571607075494109	0.0108693876609693	0.227836055242268	TNIP1	chr5	-	151029945	151093577	5793	protein_coding	TNFAIP3_interacting_protein_1
ENSG00000130479	1473.50538917485	3035.5636207083	3860.51547744082	4156.20724928603	0.652366483184539	0.0108833233986643	0.227836055242268	MAP1S	chr19	+	17719242	17734516	5040	protein_coding	microtubule_associated_protein_1S
ENSG00000125148	19192.3056506929	20569.8504569556	29335.2689509091	30956.378136114	0.525555874520048	0.0108965927016521	0.227836055242268	MT2A	chr16	+	56608199	56609497	1299	protein_coding	metallothionein_2A
ENSG00000185222	942.063833300708	581.540113296379	1341.77741005743	1231.89843671275	0.616380048934582	0.010897570019253	0.227836055242268	WBP5	chrX	+	103356445	103358469	1096	protein_coding	WW_domain_binding_protein_5
ENSG00000103044	115.104853115598	185.638212062036	83.4648940114463	61.4789238660787	-0.729763791904734	0.0109640604983225	0.228859413217785	HAS3	chr16	+	69105564	69118719	5289	protein_coding	hyaluronan_synthase_3
ENSG00000172059	298.782810214956	273.721649418003	458.528658240097	484.871512755111	0.59711719369064	0.0110308104290153	0.229884908717146	KLF11	chr2	+	10042849	10054836	4589	protein_coding	Kruppel-like_factor_11
ENSG00000138119	461.235758938388	336.232475928688	218.699152662903	243.595736073142	-0.631451547091144	0.0111796652489362	0.232417914305109	MYOF	chr10	-	93306429	93482317	8473	protein_coding	myoferlin
ENSG00000256663	140.411593871509	128.810187961413	61.2780234514416	74.2387005175289	-0.711850649579133	0.0111879848370082	0.232417914305109	RP11-424C20.2	chr12	+	20551590	20553012	1423	processed_pseudogene	NA
ENSG00000188312	170.616413483404	151.541397601662	82.4083763657317	86.9984771689792	-0.6903157411475	0.011214616324769	0.232600770386227	CENPP	chr9	+	92325484	92620533	9794	protein_coding	centromere_protein_P
ENSG00000198742	1329.82840939935	1456.69168444598	2107.75270320045	2187.72170587593	0.540197195322196	0.0113202211818665	0.23441842148989	SMURF1	chr7	-	99027438	99144100	6276	protein_coding	SMAD_specific_E3_ubiquitin_protein_ligase_1
ENSG00000136802	2080.05082084073	2519.37573512764	3577.36874838933	3540.25803092966	0.543655888884603	0.0113698929835698	0.235073888848892	LRRC8A	chr9	+	128882112	128918039	5230	protein_coding	leucine-rich_repeat_containing_8_family_member_A
ENSG00000101542	25.3067407559116	57.7751578356338	5.28258822857255	16.2397157382095	-0.779314891697898	0.0113970071720978	0.235078427025751	CDH20	chr18	+	61333582	61555773	4119	protein_coding	cadherin_20_type_2
ENSG00000114738	3014.76753585747	4479.94256659914	5710.47787508692	6401.92793994128	0.580919780881833	0.0114157854826528	0.235078427025751	MAPKAPK3	chr3	+	50611520	50649297	3921	protein_coding	mitogen-activated_protein_kinase-activated_protein_kinase_3
ENSG00000153395	2945.37808539771	3060.18909781857	4499.7086530981	4629.47896508528	0.527060288342825	0.0114241700700848	0.235078427025751	LPCAT1	chr5	-	1456480	1523977	6494	protein_coding	lysophosphatidylcholine_acyltransferase_1
ENSG00000186594	112.655813687606	92.8191060310182	204.964423268615	176.316913729131	0.675513034535608	0.011470791870091	0.235666064153082	MIR22HG	chr17	-	1711493	1717174	2986	lincRNA	MIR22_host_gene
ENSG00000109674	393.479001430625	259.514643392847	196.512282102899	167.03707616444	-0.656569033299644	0.0115332776349046	0.236577264190197	NEIL3	chr4	+	177309836	177362943	2959	protein_coding	nei-like_DNA_glycosylase_3
ENSG00000104825	768.182033913316	1125.19487719234	1487.57684516603	1600.77197990922	0.58822057818414	0.0115682587500532	0.23692229772872	NFKBIB	chr19	+	38899700	38908893	2324	protein_coding	nuclear_factor_of_kappa_light_polypeptide_gene_enhancer_in_B-cells_inhibitor_beta
ENSG00000161091	1337.17552768333	2648.18592308905	3284.71336052641	3695.69531013824	0.639561383932285	0.0117857722792905	0.240998722814458	MFSD12	chr19	-	3538261	3574290	5277	protein_coding	major_facilitator_superfamily_domain_containing_12
ENSG00000107816	2419.65095485555	4394.70053044821	5497.06131065259	6096.85328000206	0.619433239714304	0.0118051269110659	0.241016722506676	LZTS2	chr10	+	100996618	101007836	6547	protein_coding	leucine_zipper_putative_tumor_suppressor_2
ENSG00000160789	4082.54872646173	5672.38393897723	7557.27071979589	7836.82282338165	0.559973317403272	0.0118512769677995	0.241478170618061	LMNA	chr1	+	156082573	156140089	6985	protein_coding	lamin_A/C
ENSG00000173727	503.68577569024	540.813362690933	839.931528343035	810.825807214886	0.561269077567318	0.0118829004345105	0.241478170618061	CMB9-22P13.1	chr11	+	65455258	65466720	1480	lincRNA	NA
ENSG00000125170	891.450351788885	1183.91716876299	1573.1547744689	1734.16964490165	0.568356061470166	0.0118832581279162	0.241478170618061	DOK4	chr16	-	57471922	57487327	4788	protein_coding	docking_protein_4
ENSG00000002079	12.2451971399572	17.048407230187	58.108470514298	32.4794314764189	0.784800220568647	0.0119295399342546	0.242041645384581	MYH16	chr7	+	99238794	99311130	6346	unitary_pseudogene	myosin_heavy_chain_16_pseudogene
ENSG00000109971	14921.9972347519	14347.1818179374	21430.4039256731	22676.4430690183	0.517998736754607	0.011955938628105	0.242200582829592	HSPA8	chr11	-	123057489	123063230	4849	protein_coding	heat_shock_protein_family_A_(Hsp70)_member_8
ENSG00000076513	1724.94010378197	1594.9732097575	1006.86131636593	1133.3001625879	-0.544665267442936	0.01203143897729	0.242372192282506	ANKRD13A	chr12	+	109999186	110039763	7350	protein_coding	ankyrin_repeat_domain_13A
ENSG00000120217	5067.87892299029	3879.45977860256	2993.11449030921	2721.31236584567	-0.552768828020776	0.0120452509494098	0.242372192282506	CD274	chr9	+	5450503	5470566	4108	protein_coding	CD274_molecule
ENSG00000131051	2423.73268723553	1542.88085433193	3485.45171321217	3035.66686334958	0.592920596177461	0.012053121490809	0.242372192282506	RBM39	chr20	-	35703609	35742312	9413	protein_coding	RNA_binding_motif_protein_39
ENSG00000105556	795.121467621222	1401.75792781538	1805.5886565261	1929.04623376017	0.618261386536897	0.0120640068784726	0.242372192282506	MIER2	chr19	-	301444	344807	7931	protein_coding	mesoderm_induction_early_response_1_family_member_2
ENSG00000171988	2080.86716731673	678.147754267439	3499.18644260646	2159.88219318186	0.720685902035426	0.012070884363183	0.242372192282506	JMJD1C	chr10	-	63167221	63521850	11059	protein_coding	jumonji_domain_containing_1C
ENSG00000134470	559.197336058046	697.090428967647	991.01355168021	1008.02235546457	0.566784329103003	0.012075879578693	0.242372192282506	IL15RA	chr10	-	5937569	5978187	3740	protein_coding	interleukin_15_receptor_subunit_alpha
ENSG00000179240	71.0221434117518	108.920379526195	35.9215999542933	42.9192487366964	-0.753310325843851	0.0121046003682474	0.24257544762543	RP11-111M22.2	chr11	+	76381313	76414619	10972	protein_coding	NA
ENSG00000224940	214.69912318725	329.602539783616	123.612564548598	169.357035555613	-0.673759612608222	0.0121356687386284	0.242825052705745	PRRT4	chr7	-	128350325	128361685	3683	protein_coding	proline-rich_transmembrane_protein_4
ENSG00000164695	602.463699285895	467.884065095133	333.859576045785	313.194517808325	-0.597611628603488	0.0122020602974362	0.243779599755517	CHMP4C	chr8	+	81732434	81759515	1866	protein_coding	charged_multivesicular_body_protein_4C
ENSG00000179862	882.470540552917	2046.75600135745	2476.47736155481	2903.42917805273	0.667339768673457	0.0122259509805289	0.243883419712507	CITED4	chr1	-	40861051	40862366	1316	protein_coding	Cbp/p300-interacting_transactivator_with_Glu/Asp_rich_carboxy-terminal_domain_4
ENSG00000140538	1.6326929519943	0.94713373501039	14.7912470400031	15.0797360426231	0.664174040887593	0.012325693821459	1	NTRK3	chr15	-	87859751	88256768	26750	protein_coding	neurotrophic_tyrosine_kinase_receptor_type_3
ENSG00000230438	67.7567575077633	68.1936289207481	16.9042823314322	35.9593705631781	-0.772643180396967	0.012410435864205	0.247024422225745	SERPINB9P1	chr6	-	2854657	2881407	1460	lincRNA	serpin_peptidase_inhibitor_clade_B_(ovalbumin)_member_9_pseudogene_1
ENSG00000185630	85.7163799797005	57.7751578356338	23.2433882057192	34.7993908675917	-0.767495937987671	0.0124212801609757	0.247024422225745	PBX1	chr1	+	164555584	164899296	21249	protein_coding	pre-B-cell_leukemia_homeobox_1
ENSG00000255717	2464.55001103539	2127.26236883334	1456.93783344031	1525.3732996961	-0.537039412492863	0.0125416455257226	0.249038519830406	SNHG1	chr11	-	62851988	62855914	3756	processed_transcript	small_nucleolar_RNA_host_gene_1
ENSG00000151725	471.031916650354	314.448400023449	227.15129382862	225.03606094376	-0.631828635000994	0.0125926844980015	0.249671978664023	CENPU	chr4	-	184694618	184734133	2953	protein_coding	centromere_protein_U
ENSG00000264247	115.104853115598	97.5547747060702	47.5432940571529	54.5190456925603	-0.723690712392248	0.0126377545611386	0.250164413141858	LINC00909	chr18	-	74591774	74598508	3742	lincRNA	long_intergenic_non-protein_coding_RNA_909
ENSG00000116337	1505.34290173874	2308.16491222032	2931.83646685776	3265.34284307569	0.582651166366469	0.0126558725029608	0.250164413141858	AMPD2	chr1	+	109616104	109632051	6823	protein_coding	adenosine_monophosphate_deaminase_2
ENSG00000186532	413.887663330554	490.615274735382	275.751105531487	272.595228462802	-0.593801996675816	0.0126771221688776	0.250205349190887	SMYD4	chr17	-	1779485	1830634	6777	protein_coding	SET_and_MYND_domain_containing_4
ENSG00000179922	96.3288841676634	134.492990371475	218.699152662903	202.996446727618	0.662817475765084	0.0128394929528667	0.253027228191993	ZNF784	chr19	-	55620742	55624601	2058	protein_coding	zinc_finger_protein_784
ENSG00000249884	2.44903942799144	1.89426747002078	13.7347293942886	20.879634520555	0.688360492922927	0.0128671653076928	1	RNF103-CHMP3	chr2	-	86505668	86721122	1503	protein_coding	RNF103-CHMP3_readthrough
ENSG00000011132	366.539567722719	791.803802468686	958.26150466306	1153.01981741287	0.660807838362	0.0128761136283801	0.253366181592528	APBA3	chr19	-	3750819	3761699	5556	protein_coding	amyloid_beta_(A4)_precursor_protein-binding_family_A_member_3
ENSG00000240849	322.456858018873	340.96814460374	537.767481668685	530.11072088298	0.574460197200558	0.0129028764206527	0.253510430397343	TMEM189	chr20	-	50118254	50153734	7931	protein_coding	transmembrane_protein_189
ENSG00000157224	1249.01010827564	719.821638607896	1778.11919773752	1556.69275147693	0.612874000669453	0.0129233224101338	0.25353032204903	CLDN12	chr7	+	90383721	90513402	6741	protein_coding	claudin_12
ENSG00000123240	2557.61350929906	2130.10377003837	3544.61670137218	3643.49622383685	0.532438730341097	0.0129928562358285	0.254499945026488	OPTN	chr10	+	13099449	13138308	5138	protein_coding	optineurin
ENSG00000160767	3490.6975313638	5058.64127869049	6667.68286210427	6885.63947300081	0.561606216982985	0.0130117632479432	0.254499945026488	FAM189B	chr1	-	155247205	155255483	4468	protein_coding	family_with_sequence_similarity_189_member_B
ENSG00000182831	1374.7274655792	1124.24774345733	1940.82291517755	1934.8461322381	0.542447430428246	0.0130416867297997	0.254703360893664	C16orf72	chr16	+	9091648	9121640	15875	protein_coding	chromosome_16_open_reading_frame_72
ENSG00000172965	2446.59038856345	2568.62668934818	1557.30700978319	1728.36974642372	-0.528198177750795	0.0131077524951676	0.255194352510399	MIR4435-2HG	chr2	-	111196350	111495100	8500	lincRNA	MIR4435-2_host_gene
ENSG00000165802	5722.58879674	10092.6570802707	12377.1042195455	14060.1138902026	0.603059852809416	0.0131377596664162	0.255194352510399	NSMF	chr9	-	137447570	137459334	4915	protein_coding	NMDA_receptor_synaptonuclear_signaling_and_neuronal_migration_factor
ENSG00000114904	644.097369561749	439.470053044821	321.181364297211	322.474355373016	-0.608504643569453	0.0131379548638339	0.255194352510399	NEK4	chr3	-	52708449	52770949	6391	protein_coding	NIMA-related_kinase_4
ENSG00000163795	623.688707661821	997.331822965941	1309.02536304028	1374.57593926987	0.596087680673915	0.0131450716608147	0.255194352510399	ZNF513	chr2	-	27377231	27380790	2365	protein_coding	zinc_finger_protein_513
ENSG00000177606	18495.1457601914	24430.367560858	34186.7979800301	32167.3969383062	0.539409761588749	0.0132060597741586	0.255997408341268	JUN	chr1	-	58780788	58784327	3540	protein_coding	jun_proto-oncogene
ENSG00000145743	109.390427783618	131.651589166444	210.247011497187	219.236162465828	0.645722594004028	0.0133791498337252	0.258967935802342	FBXL17	chr5	-	107859035	108382098	8125	protein_coding	F-box_and_leucine-rich_repeat_protein_17
ENSG00000105329	4988.69331481857	7688.83166081435	10071.7827165964	10257.7004480704	0.570257909817159	0.0134236877103155	0.259445081287076	TGFB1	chr19	-	41301587	41353911	3238	protein_coding	transforming_growth_factor_beta_1
ENSG00000143507	93.879844739672	115.550315671268	185.947105645754	194.876588858513	0.657529868167861	0.0134703425655151	0.259635351529481	DUSP10	chr1	-	221701424	221742176	2914	protein_coding	dual_specificity_phosphatase_10
ENSG00000110723	294.70107783497	156.277066276714	124.669082194312	107.878111689534	-0.690540347357053	0.0134989097565096	0.259635351529481	EXPH5	chr11	-	108505431	108593738	10843	protein_coding	exophilin_5
ENSG00000185803	2973.13386558161	5622.18585102168	6977.24253229862	7639.62627513196	0.614402635596132	0.0135273523211283	0.259635351529481	SLC52A2	chr8	+	144354135	144361272	2926	protein_coding	solute_carrier_family_52_(riboflavin_transporter)_member_2
ENSG00000156976	4228.67474566522	3163.4266749347	5935.51613362411	5560.94266064115	0.54404121755975	0.0135931760575393	0.259635351529481	EIF4A2	chr3	+	186783205	186789900	6133	protein_coding	eukaryotic_translation_initiation_factor_4A2
ENSG00000012822	964.921534628628	1233.16812298353	1727.40635074322	1705.17015251199	0.547839970265538	0.0135952591938701	0.259635351529481	CALCOCO1	chr12	-	53708517	53727745	8898	protein_coding	calcium_binding_and_coiled-coil_domain_1
ENSG00000019991	5273.59823494157	3833.99735932206	7417.81039056157	6829.96044761266	0.549126585058062	0.0135958647605177	0.259635351529481	HGF	chr7	-	81699006	81770438	8897	protein_coding	hepatocyte_growth_factor_(hepapoietin_A;_scatter_factor)
ENSG00000167680	3507.02446088375	9241.18385249638	10713.0889275451	13246.9681235966	0.674656098237766	0.0135991772028726	0.259635351529481	SEMA6B	chr19	-	4542593	4559808	4412	protein_coding	sema_domain_transmembrane_domain_(TM)_and_cytoplasmic_domain_(semaphorin)_6B
ENSG00000122966	1606.56986476239	1494.5770338464	996.296139908782	1026.58203059395	-0.531358187623472	0.0136312324449679	0.259635351529481	CIT	chr12	-	119685790	119877291	13230	protein_coding	citron_rho-interacting_serine/threonine_kinase
ENSG00000146232	701.24162288155	1173.49869767787	1462.22042166888	1671.53074133999	0.601916717482248	0.0136794272978436	0.259635351529481	NFKBIE	chr6	-	44258166	44265788	2581	protein_coding	nuclear_factor_of_kappa_light_polypeptide_gene_enhancer_in_B-cells_inhibitor_epsilon
ENSG00000145777	208.168351379273	114.603181936257	92.9735528228768	63.7988832572514	-0.714022070323055	0.0136803798649019	0.259635351529481	TSLP	chr5	+	111070062	111078024	4282	protein_coding	thymic_stromal_lymphopoietin
ENSG00000003436	2132.29699530455	1165.92162779779	3120.95312544066	2517.15593942247	0.61741199311375	0.0136808692529591	0.259635351529481	TFPI	chr2	-	187464230	187565760	11714	protein_coding	tissue_factor_pathway_inhibitor
ENSG00000065802	4703.78839469556	5188.39860038692	3018.47091380635	3483.41902584593	-0.524327746667613	0.013690093770226	0.259635351529481	ASB1	chr2	+	238426742	238452250	7410	protein_coding	ankyrin_repeat_and_SOCS_box_containing_1
ENSG00000139133	74.2875293157404	50.1980879555507	30.6390117257208	16.2397157382095	-0.76557959141624	0.0136922521732549	0.259635351529481	ALG10	chr12	+	34022281	34029694	4389	protein_coding	ALG10_alpha-12-glucosyltransferase
ENSG00000160813	537.155981206123	1036.16430610137	1279.44286896027	1456.93449765651	0.629025109028465	0.0138154457543756	0.261591154298381	PPP1R35	chr7	-	100435282	100436565	1187	protein_coding	protein_phosphatase_1_regulatory_subunit_35
ENSG00000226137	409.805930950568	465.042663890101	252.507717325768	280.715086331906	-0.587217649557167	0.0138784098294669	0.262027770906447	BAIAP2-AS1	chr17	-	81029130	81034881	4773	lincRNA	BAIAP2_antisense_RNA_1_(head_to_head)
ENSG00000260086	37.5519378958688	47.3566867505195	11.6216941028596	16.2397157382095	-0.767845825316726	0.0138994758124998	0.262027770906447	RP11-42I10.1	chr16	+	48623436	48744921	1921	lincRNA	NA
ENSG00000169220	204.902965475284	399.690436174385	462.754728822955	643.788731050446	0.659678123860495	0.0139174227250388	0.262027770906447	RGS14	chr5	+	177357837	177372601	3797	protein_coding	regulator_of_G-protein_signaling_14
ENSG00000183760	362.457835342734	435.681518104779	655.040940342996	622.909096529891	0.568359793891429	0.0139188444916578	0.262027770906447	ACP7	chr19	+	39083913	39111493	3107	protein_coding	acid_phosphatase_7_tartrate_resistant_(putative)
ENSG00000100596	1995.15078733703	1508.78403987155	2718.41990242343	2738.71206127947	0.544552741469288	0.0139693642926322	0.262599894181095	SPTLC2	chr14	-	77505997	77616773	9143	protein_coding	serine_palmitoyltransferase_long_chain_base_subunit_2
ENSG00000185697	210.617390807264	142.070060251558	106.708282217165	75.3986802131153	-0.686810244457024	0.0141341243302039	0.264968216795147	MYBL1	chr8	-	66562175	66614247	7239	protein_coding	v-myb_avian_myeloblastosis_viral_oncogene_homolog-like_1
ENSG00000089351	4530.72294178417	7520.2418559825	9554.08907019631	10096.4632703839	0.58198654127354	0.0141701829118842	0.264968216795147	GRAMD1A	chr19	+	34994784	35026471	5942	protein_coding	GRAM_domain_containing_1A
ENSG00000177302	1211.45817037977	1398.91652661035	807.179481325885	876.944649863311	-0.54013754332847	0.0141725703596431	0.264968216795147	TOP3A	chr17	-	18271428	18315007	6476	protein_coding	topoisomerase_(DNA)_III_alpha
ENSG00000167685	727.364710113459	1555.19359288706	1865.81016233182	2192.36162465828	0.641728481590246	0.0141765917003689	0.264968216795147	ZNF444	chr19	+	56132599	56160893	7239	protein_coding	zinc_finger_protein_444
ENSG00000124160	271.84337650705	310.659865083408	154.251576274318	185.596751293822	-0.617789372367145	0.0142812607569031	0.265935632557156	NCOA5	chr20	-	46060985	46089952	3220	protein_coding	nuclear_receptor_coactivator_5
ENSG00000106948	1623.71314075833	2163.25345076373	1132.58691620595	1272.49772605827	-0.553402244416076	0.0142874815824938	0.265935632557156	AKNA	chr9	-	114334156	114394405	10601	protein_coding	AT-hook_transcription_factor
ENSG00000099219	1158.39564943995	906.406984404943	652.927905051567	654.228548310724	-0.556331817788519	0.0142895047081532	0.265935632557156	ERMP1	chr9	-	5765076	5833117	6528	protein_coding	endoplasmic_reticulum_metallopeptidase_1
ENSG00000169750	1869.43343003347	3152.06107011458	3879.53279506368	4398.64300566359	0.589999904708648	0.0143392418229574	0.266481123678493	RAC3	chr17	+	82031624	82034204	1527	protein_coding	ras-related_C3_botulinum_toxin_substrate_3_(rho_family_small_GTP_binding_protein_Rac3)
ENSG00000162909	7571.61356487354	7547.7087342978	11187.4653504709	11345.7614025305	0.504135556282606	0.0143764230990082	0.266792056542903	CAPN2	chr1	+	223701593	223776018	8792	protein_coding	calpain_2_(m/II)_large_subunit
ENSG00000126016	240.005863943161	199.845218087192	125.725599840027	122.957847732157	-0.637647548618563	0.0144573168776301	0.267912153388583	AMOT	chrX	-	112774503	112840815	8502	protein_coding	angiomotin
ENSG00000205659	260.41452584309	237.730567487608	133.121223360028	154.27729951299	-0.624848614167377	0.0145354406063934	0.268977812980153	LIN52	chr14	+	74084796	74201235	3692	protein_coding	lin-52_DREAM_MuvB_core_complex_component
ENSG00000185215	804.917625333188	953.763671155463	1245.63430429741	1507.97360426231	0.54826770590991	0.0145808532526944	0.269435993675143	TNFAIP2	chr14	+	103123442	103137439	5029	protein_coding	TNF_alpha_induced_protein_2
ENSG00000198176	1902.90363554935	1786.2942242296	1169.56503380596	1255.09803062447	-0.523007801904588	0.0146717984576278	0.270733073095067	TFDP1	chr13	+	113584721	113641470	3741	protein_coding	transcription_factor_Dp-1
ENSG00000188015	41.6336702758545	52.0923554255714	88.7474822400188	107.878111689534	0.715969310992652	0.0146950593517828	0.270779299863501	S100A3	chr1	-	153547329	153549372	955	protein_coding	S100_calcium_binding_protein_A3
ENSG00000077514	320.007818590882	254.778974717795	177.494964480038	156.597258904163	-0.618908577208365	0.0148151125430664	0.272327463715531	POLD3	chr11	+	74493851	74669117	5508	protein_coding	polymerase_(DNA-directed)_delta_3_accessory_subunit
ENSG00000198018	1409.01401757108	1114.77640610723	1897.50569170326	2010.24481245121	0.538053676874013	0.0148208262485074	0.272327463715531	ENTPD7	chr10	+	99659506	99706240	3657	protein_coding	ectonucleoside_triphosphate_diphosphohydrolase_7
ENSG00000230196	9.79615771196577	17.9955409651974	43.3172234742949	40.5992893455236	0.759770681489223	0.0149001403987855	0.273277664046824	DDX43P3	chr7	-	81610884	81611326	443	processed_pseudogene	DEAD_(Asp-Glu-Ala-Asp)_box_polypeptide_43_pseudogene_3
ENSG00000205683	62.8586786517804	65.3522277157169	21.1303529142902	31.3194517808325	-0.748920438363486	0.0149144332976651	0.273277664046824	DPF3	chr14	-	72619296	72894116	6889	protein_coding	D4_zinc_and_double_PHD_fingers_family_3
ENSG00000135926	3292.3253376965	4316.08843044235	5538.26549883546	6207.05135108277	0.535361469112294	0.0150156774097327	0.274442185470954	TMBIM1	chr2	-	218274192	218292586	5098	protein_coding	transmembrane_BAX_inhibitor_motif_containing_1
ENSG00000146376	345.314559346793	192.268148207109	148.968988045746	141.51752286154	-0.661944075393149	0.0150200613541516	0.274442185470954	ARHGAP18	chr6	-	129576132	129710225	4640	protein_coding	Rho_GTPase_activating_protein_18
ENSG00000145911	1295.54185740747	2438.86936765175	2960.36244329206	3374.38093446081	0.608910151996987	0.0150488656328056	0.274583917546269	N4BP3	chr5	+	178113443	178126087	6080	protein_coding	NEDD4_binding_protein_3
ENSG00000040608	583.68773033796	947.13373501039	1184.35628084597	1345.57644688021	0.590242008116448	0.0151600545148893	0.276226356426321	RTN4R	chr22	-	20241415	20283246	3339	protein_coding	reticulon_4_receptor
ENSG00000129355	587.769462717946	709.403167522782	969.88319876592	1056.7415026792	0.54538111662567	0.0152786310353305	0.277952543591146	CDKN2D	chr19	-	10566462	10569059	1503	protein_coding	cyclin-dependent_kinase_inhibitor_2D_(p19_inhibits_CDK4)
ENSG00000109956	1016.35136261645	1415.96493384053	1842.5667741261	1990.52515762624	0.552607669041686	0.0152974035182005	0.277952543591146	B3GAT1	chr11	-	134378504	134411918	11425	protein_coding	beta-13-glucuronyltransferase_1
ENSG00000115289	272.659722983047	309.712731348398	466.980799405813	470.951756408074	0.569946150139141	0.0154646043817324	0.280599761841558	PCGF1	chr2	-	74505043	74508580	2629	protein_coding	polycomb_group_ring_finger_1
ENSG00000103496	1248.19376179964	1479.42289408623	2116.20484436616	2043.88422362322	0.524014825499961	0.0155134689838829	0.281081137564232	STX4	chr16	+	31032889	31042975	4078	protein_coding	syntaxin_4
ENSG00000072401	570.626186722006	356.122284363907	869.514022423041	692.507878265075	0.602843363984773	0.015535746422505	0.281081137564232	UBE2D1	chr10	+	58334975	58370753	3486	protein_coding	ubiquitin_conjugating_enzyme_E2D_1
ENSG00000137460	87.3490729316948	86.1891698859455	47.5432940571529	31.3194517808325	-0.724349646632722	0.0155557704523513	0.281081137564232	FHDC1	chr4	+	152936352	152979696	6593	protein_coding	FH2_domain_containing_1
ENSG00000171813	878.388808172931	2100.74262425305	2445.83834982909	2968.38804100557	0.650123905654078	0.0155789463716558	0.281110559287167	PWWP2B	chr10	+	132397168	132417863	2651	protein_coding	PWWP_domain_containing_2B
ENSG00000153904	1972.29308600911	1377.13245070511	1061.80023394308	1050.94160420127	-0.556865237317264	0.015661114268783	0.281829348484007	DDAH1	chr1	-	85318481	85578363	4572	protein_coding	dimethylarginine_dimethylaminohydrolase_1
ENSG00000174137	88.9817658836891	137.334391576507	55.995435222869	53.3590659969739	-0.705765985025164	0.0156822895745281	0.281829348484007	FAM53A	chr4	-	1617915	1684302	4239	protein_coding	family_with_sequence_similarity_53_member_A
ENSG00000177045	110.206774259615	278.457318093055	352.876893668646	402.512954368477	0.683343852664655	0.0156835893760072	0.281829348484007	SIX5	chr19	-	45764785	45769226	3556	protein_coding	SIX_homeobox_5
ENSG00000066926	937.165754444725	930.085327780203	603.271575702985	608.989340182855	-0.532234261930815	0.0157672207150651	0.282942450410921	FECH	chr18	-	57548283	57586772	4473	protein_coding	ferrochelatase
ENSG00000197535	1009.82059080847	572.068775946276	1333.32526889171	1317.73693418614	0.598243750205908	0.0158086527548932	0.283296269011451	MYO5A	chr15	-	52307283	52529050	12988	protein_coding	myosin_VA
ENSG00000134668	2028.62099285291	2742.89929659009	1508.70719808032	1559.01271086811	-0.540339104443404	0.0158967753653845	0.284484679584097	SPOCD1	chr1	-	31790422	31816051	7085	protein_coding	SPOC_domain_containing_1
ENSG00000189308	616.341589377846	391.166232559291	274.694587885772	317.834436590671	-0.608632149525714	0.0160017077012584	0.285788865441521	LIN54	chr4	-	82909973	83012926	6768	protein_coding	lin-54_DREAM_MuvB_core_complex_component
ENSG00000225663	520.82905168618	1033.32290489634	1232.95609254883	1466.2143352212	0.622165777920786	0.0160134647123833	0.285788865441521	FAM195B	chr17	-	81822361	81833302	3726	protein_coding	family_with_sequence_similarity_195_member_B
ENSG00000158470	3245.79358856466	2978.73559660768	4643.39505291527	4646.87866051908	0.503309438226916	0.0161061235814969	0.286896584051665	B4GALT5	chr20	-	49632945	49713878	4722	protein_coding	UDP-Gal:betaGlcNAc_beta_14-_galactosyltransferase_polypeptide_5
ENSG00000103495	275.925108887036	706.561766317751	808.2359989716	1046.30168541892	0.668057448015785	0.0161248989647434	0.286896584051665	MAZ	chr16	+	29806106	29811164	3504	protein_coding	MYC-associated_zinc_finger_protein_(purine-binding_transcription_factor)
ENSG00000163702	899.613816548857	1708.62925795874	2049.64423268615	2382.59829473444	0.607544581729071	0.0161415064152938	0.286896584051665	IL17RC	chr3	+	9917074	9933630	4540	protein_coding	interleukin_17_receptor_C
ENSG00000239665	269.394337079059	189.426747002078	135.234258651457	121.797868036571	-0.63798987386976	0.0162689690218042	0.288768666474093	RP11-295P9.3	chr10	+	13631143	13668445	15012	processed_transcript	NA
ENSG00000172819	981.248464148571	1309.88595551937	1789.74089184038	1771.28899516042	0.539368768380526	0.0163195752433926	0.289273340523506	RARG	chr12	-	53210567	53232980	5127	protein_coding	retinoic_acid_receptor_gamma
ENSG00000162616	351.028984678773	182.796810857005	521.919716982968	431.512446758137	0.636833416897459	0.0165071583327014	0.292197034081187	DNAJB4	chr1	+	77979175	78017964	3783	protein_coding	DnaJ_heat_shock_protein_family_(Hsp40)_member_B4
ENSG00000007516	117.553892543589	161.959868686777	222.925223245762	269.115289376042	0.629338456303797	0.0165293125212261	0.292197034081187	BAIAP3	chr16	+	1333601	1349441	6146	protein_coding	BAI1-associated_protein_3
ENSG00000109320	1022.06578794843	1107.19933622715	1546.74183332604	1683.13053829585	0.517599379203903	0.0165641150674842	0.29241602864736	NFKB1	chr4	+	102501329	102617302	6257	protein_coding	nuclear_factor_of_kappa_light_polypeptide_gene_enhancer_in_B-cells_1
ENSG00000188042	30.2048196118945	50.1980879555507	15.8477646857176	9.27983756469112	-0.745238276016866	0.0166386632086572	0.292985412282887	ARL4C	chr2	-	234493041	234497053	4013	protein_coding	ADP_ribosylation_factor_like_GTPase_4C
ENSG00000197782	158.371216343447	71.0350301257792	57.0519528685835	46.3991878234556	-0.721834590903356	0.0166412839568925	0.292985412282887	ZNF780A	chr19	-	40069152	40090938	7972	protein_coding	zinc_finger_protein_780A
ENSG00000105321	527.359823494157	877.992972354632	1067.08282217165	1264.37786818916	0.589660863539355	0.0167403556711221	0.294332452945363	CCDC9	chr19	+	47255980	47271953	3407	protein_coding	coiled-coil_domain_containing_9
ENSG00000166311	433.479978754485	665.835015712304	870.570540068756	919.863898600007	0.576215287784969	0.0167650156142772	0.294369305119597	SMPD1	chr11	+	6390431	6394998	2750	protein_coding	sphingomyelin_phosphodiesterase_1
ENSG00000198832	3680.08991379514	6173.41768479772	7457.95806109872	8522.3708234732	0.572432587392374	0.0168914332459158	0.295959873889783	SELM	chr22	-	31104772	31120069	3187	protein_coding	selenoprotein_M
ENSG00000158792	611.443510521864	1327.88149648457	1544.62879803461	1882.64704593671	0.630418262282889	0.0169009739420427	0.295959873889783	SPATA2L	chr16	-	89696343	89701705	2482	protein_coding	spermatogenesis_associated_2-like
ENSG00000073910	19.5923154239315	10.4184710851143	2.11303529142902	0	-0.617290593201683	0.0169170237000387	1	FRY	chr13	+	32031300	32299122	18452	protein_coding	FRY_microtubule_binding_protein
ENSG00000105464	2576.389478247	4096.35340391994	5282.58822857255	5356.78623421795	0.559139384219521	0.0169750498653239	0.296858579816375	GRIN2D	chr19	+	48394875	48444931	5093	protein_coding	glutamate_receptor_ionotropic_N-methyl_D-aspartate_2D
ENSG00000225972	2839.25304351808	1884.79613267068	1651.33708025178	1272.49772605827	-0.569253509017121	0.0170434408633797	0.297655595051743	MTND1P23	chr1	+	629062	629433	372	unprocessed_pseudogene	mitochondrially_encoded_NADH:ubiquinone_oxidoreductase_core_subunit_1_pseudogene_23
ENSG00000160602	22.041354851923	21.784075905239	65.5040940342996	45.2392081278692	0.739009944559495	0.0172050776775981	0.300076795965166	NEK8	chr17	+	28725897	28743455	4420	protein_coding	NIMA-related_kinase_8
ENSG00000085276	398.377080286608	230.153497607525	163.760235085749	187.916710684995	-0.63635868232147	0.0172617543557324	0.300377073079581	MECOM	chr3	-	169083499	169663618	9103	protein_coding	MDS1_and_EVI1_complex_locus
ENSG00000243477	365.723221246722	714.138836197834	883.24875181733	981.342822466086	0.615490196967941	0.0172683431557325	0.300377073079581	NAT6	chr3	-	50296402	50299421	2188	protein_coding	N-acetyltransferase_6_(GCN5-related)
ENSG00000124641	364.090528294728	360.857953038959	213.416564434331	231.995939117278	-0.574124403512673	0.017447334599137	0.303002170751661	MED20	chr6	-	41905354	41921139	3278	protein_coding	mediator_complex_subunit_20
ENSG00000167550	226.12797385121	268.985980742951	139.460329234315	149.637380730644	-0.609091198779331	0.0174657084474359	0.303002170751661	RHEBL1	chr12	-	49064685	49070025	1290	protein_coding	Ras_homolog_enriched_in_brain_like_1
ENSG00000158850	1418.81017528304	2008.87065195704	2541.98145558911	2808.31084301465	0.540985777892092	0.0175584645555167	0.30390315878358	B4GALT3	chr1	-	161171310	161177968	3890	protein_coding	UDP-Gal:betaGlcNAc_beta_14-_galactosyltransferase_polypeptide_3
ENSG00000162076	797.570507049213	1327.88149648457	1572.09825682319	1922.08635558665	0.581344566511333	0.0175716522630421	0.30390315878358	FLYWCH2	chr16	+	2883186	2899382	1365	protein_coding	FLYWCH_family_member_2
ENSG00000146842	691.445465169584	451.782791599956	362.385552480077	325.954294459775	-0.58865234198898	0.0175875275855897	0.30390315878358	TMEM209	chr7	-	130164715	130207770	4759	protein_coding	transmembrane_protein_209
ENSG00000196998	1189.41681552784	1708.62925795874	2140.5047502176	2411.5977871241	0.546003384126917	0.0176730770066307	0.304977463794318	WDR45	chrX	-	49071470	49101170	5298	protein_coding	WD_repeat_domain_45
ENSG00000107281	2778.84340429429	4979.08204494962	5927.0639924584	6848.52012274204	0.582178322818552	0.0177130005295795	0.305262622072515	NPDC1	chr9	-	137039470	137046203	2737	protein_coding	neural_proliferation_differentiation_and_control_1
ENSG00000267041	537.97232768212	383.589162679208	295.824940800063	262.155411202524	-0.583868460694755	0.0179741507035138	0.309157350208515	ZNF850	chr19	-	36714383	36772825	7850	protein_coding	zinc_finger_protein_850
ENSG00000130669	2550.26639101509	5176.08586183178	6279.94088612704	6823.00056943914	0.601884385556694	0.0179863888401244	0.309157350208515	PAK4	chr19	+	39125770	39182816	7115	protein_coding	p21_protein_(Cdc42/Rac)-activated_kinase_4
ENSG00000282057	17.9596224719372	13.2598722901455	1.05651764571451	2.31995939117278	-0.63555304469341	0.0180184310889989	1	RP4-621F18.2	chr1	-	85482281	85578250	3607	lincRNA	NA
ENSG00000113368	1153.49757058397	1006.80316031604	703.640752045863	709.90757369887	-0.522149472784105	0.018171380648733	0.311389515217575	LMNB1	chr5	+	126776623	126837020	3633	protein_coding	lamin_B1
ENSG00000111276	1098.80235669216	894.094245849808	1552.02442155461	1491.7338885241	0.521260204591956	0.0182212476741582	0.311389515217575	CDKN1B	chr12	+	12715058	12722371	2811	protein_coding	cyclin-dependent_kinase_inhibitor_1B_(p27_Kip1)
ENSG00000130429	1232.68317875569	1782.50568928955	2285.24766768048	2428.9974825579	0.541383260690726	0.0182260318980864	0.311389515217575	ARPC1B	chr7	+	99374249	99394801	3979	protein_coding	actin_related_protein_2/3_complex_subunit_1B
ENSG00000239291	13.0615436159544	9.4713373501039	33.8085646628643	37.1193502587645	0.734172195650042	0.0182306398567438	0.311389515217575	RP5-867C24.1	chr17	-	47159191	47159993	803	processed_pseudogene	NA
ENSG00000096433	19185.774878885	22143.9867245429	30412.9169495379	30726.7021563879	0.492585359975155	0.0182355963227217	0.311389515217575	ITPR3	chr6	+	33620365	33696574	9870	protein_coding	inositol_145-trisphosphate_receptor_type_3
ENSG00000124191	1414.72844290306	2111.16109533816	1057.57416336022	1165.77959406432	-0.552411769657777	0.0183135929875931	0.311946727228555	TOX2	chr20	+	43914864	44069616	3223	protein_coding	TOX_high_mobility_group_box_family_member_2
ENSG00000135245	217.148162615241	264.250312067899	145.799435108602	134.557644688021	-0.608406749620873	0.0183322495190359	0.311946727228555	HILPDA	chr7	+	128455849	128458418	2070	protein_coding	hypoxia_inducible_lipid_droplet-associated
ENSG00000167553	2933.13288825775	4245.05340031657	5360.77053435542	5781.33880280257	0.535125739366091	0.0183399616575426	0.311946727228555	TUBA1C	chr12	+	49188736	49274603	4631	protein_coding	tubulin_alpha_1c
ENSG00000131015	459.603065986394	451.782791599956	688.84950500586	718.027431567975	0.5300957476222	0.0185115397295059	0.314003724474818	ULBP2	chr6	+	149942000	149949235	1349	protein_coding	UL16_binding_protein_2
ENSG00000165175	1463.70923146289	1844.06938206523	2507.11637328053	2509.03608155336	0.514905627543899	0.0185330387767072	0.314003724474818	MID1IP1	chrX	+	38801432	38806537	3790	protein_coding	MID1_interacting_protein_1
ENSG00000242086	71.838489887749	62.5108265106857	28.5259764342918	30.1594720852461	-0.718668436813712	0.0185331034681596	0.314003724474818	LINC00969	chr3	+	195658062	195739964	17599	lincRNA	long_intergenic_non-protein_coding_RNA_969
ENSG00000272574	19.5923154239315	14.2070060251558	3.16955293714353	1.15997969558639	-0.644587656174047	0.0187047823045792	1	RP11-359K18.4	chr1	+	162593103	162593754	505	sense_intronic	NA
ENSG00000170037	1385.33996976716	1870.58912664552	2437.38620866337	2564.71510694151	0.525939819835233	0.0187314389928499	0.316952468353722	CNTROB	chr17	+	7932101	7949918	6234	protein_coding	centrobin_centrosomal_BRCA2_interacting_protein
ENSG00000106804	133.064475587535	78.6121000058624	51.769364640011	49.8791269102148	-0.695803479005026	0.0187843600385502	0.317436218993428	C5	chr9	-	120952335	121050276	6533	protein_coding	complement_component_5
ENSG00000168056	1105.33312850014	2030.65472786228	2577.9030555434	2602.99443689586	0.582378950149793	0.0188472703488008	0.318087307853111	LTBP3	chr11	-	65538560	65558930	10543	protein_coding	latent_transforming_growth_factor_beta_binding_protein_3
ENSG00000204272	752.67145086937	745.394249453177	1136.81298678881	1126.34028441438	0.510963162351203	0.0188944188172868	0.318471043785948	LINC01420	chrX	+	56729259	56818380	1529	protein_coding	long_intergenic_non-protein_coding_RNA_1420
ENSG00000157693	1066.96484412827	1167.81589526781	718.431999085867	753.986802131153	-0.514959747447037	0.0189521810402464	0.319032456582006	C9orf91	chr9	+	114611206	114646422	4792	protein_coding	chromosome_9_open_reading_frame_91
ENSG00000099204	1174.7225789599	914.931188020037	659.267010925854	689.027939178315	-0.532986849397077	0.0190513038593447	0.319851341916564	ABLIM1	chr10	-	114431113	114685003	9871	protein_coding	actin_binding_LIM_protein_1
ENSG00000184014	2400.87498590761	2201.13880016415	3448.47359561216	3370.90099537405	0.493217119805275	0.019073651714832	0.319851341916564	DENND5A	chr11	-	9138825	9265390	8648	protein_coding	DENN/MADD_domain_containing_5A
ENSG00000198805	1031.86194566039	1407.44073022544	1832.00159766896	1934.8461322381	0.529876240187259	0.0190743786609755	0.319851341916564	PNP	chr14	+	20468954	20477094	4139	protein_coding	purine_nucleoside_phosphorylase
ENSG00000115649	1918.4142185933	2772.26044237541	3492.84733673217	3788.49368578515	0.534081729814527	0.0191280287683636	0.320339234033469	CNPPD1	chr2	-	219171897	219178106	2760	protein_coding	cyclin_Pas1/PHO80_domain_containing_1
ENSG00000166484	525.727130542163	698.984696437668	937.13115174877	974.382944292567	0.538595443814542	0.0192495056177027	0.321421391188459	MAPK7	chr17	+	19377721	19383544	5196	protein_coding	mitogen-activated_protein_kinase_7
ENSG00000100162	351.845331154771	479.249669915257	254.620752617197	251.715593942247	-0.576320566761578	0.0192608219762877	0.321421391188459	CENPM	chr22	-	41938721	41947164	1778	protein_coding	centromere_protein_M
ENSG00000067113	254.70010051111	320.131202433512	403.589740662943	539.390558447671	0.576491420700472	0.0192769329179243	0.321421391188459	PLPP1	chr5	-	55424854	55535050	2016	protein_coding	phospholipid_phosphatase_1
ENSG00000072501	2408.22210419159	1945.41269171134	1436.86399817173	1443.01474130947	-0.511113053540208	0.0193462560173215	0.321421391188459	SMC1A	chrX	-	53374149	53422728	10484	protein_coding	structural_maintenance_of_chromosomes_1A
ENSG00000165949	637.566597753772	888.411443439746	1110.40004564595	1291.05740118765	0.545025174625422	0.0193537396899191	0.321421391188459	IFI27	chr14	+	94104836	94116698	4147	protein_coding	interferon_alpha-inducible_protein_27
ENSG00000187867	1301.25628273945	1632.85855915791	2281.02159709763	2164.5221119642	0.513103836942096	0.0193792152438723	0.321421391188459	PALM3	chr19	-	14053365	14059159	2533	protein_coding	paralemmin_3
ENSG00000166578	44.082709703846	50.1980879555507	20.0738352685757	15.0797360426231	-0.729259867802864	0.0193821951555829	0.321421391188459	IQCD	chr12	-	113195441	113221094	2460	protein_coding	IQ_motif_containing_D
ENSG00000159618	134.697168539529	152.488531336673	235.603434994336	249.395634551074	0.596285093426791	0.019389746655321	0.321421391188459	ADGRG5	chr16	+	57542421	57591681	5852	protein_coding	adhesion_G_protein-coupled_receptor_G5
ENSG00000066697	1616.36602247435	1540.03945312689	2384.56032637765	2301.3997160434	0.494531436031276	0.0194643187789485	0.322248099987515	MSANTD3	chr9	+	100427156	100451711	3253	protein_coding	Myb/SANT-like_DNA-binding_domain_containing_3
ENSG00000181788	807.366664761179	1095.83373140702	1401.99891586315	1549.73287330342	0.532856646784011	0.0195446962541609	0.323168703842564	SIAH2	chr3	-	150741127	150763477	2617	protein_coding	siah_E3_ubiquitin_protein_ligase_2
ENSG00000152518	481.644420838317	569.227374741244	784.992610765881	836.345360517787	0.528386872562173	0.0196273376677482	0.32412436356132	ZFP36L2	chr2	-	43222402	43226609	3696	protein_coding	ZFP36_ring_finger_protein-like_2
ENSG00000167543	1958.41519591716	3803.68907980173	4459.56098256094	5168.86952353295	0.58854836246112	0.0196603485446396	0.324259048183777	TP53I13	chr17	+	29566052	29573157	4570	protein_coding	tumor_protein_p53_inducible_protein_13
ENSG00000099834	27.755780183903	29.3611457853221	9.50865881143059	5.79989847793195	-0.711654983671945	0.0197560541583937	0.325102203041008	CDHR5	chr11	-	616565	626078	3873	protein_coding	cadherin_related_family_member_5
ENSG00000133056	1195.13124085982	1260.63500129883	815.631622491601	816.625705692818	-0.506219825449539	0.0197737022050229	0.325102203041008	PIK3C2B	chr1	-	204422628	204494724	9414	protein_coding	phosphatidylinositol-4-phosphate_3-kinase_catalytic_subunit_type_2_beta
ENSG00000140564	4605.82681757591	7003.10683666682	8834.60055346473	9238.07829565001	0.535483122342828	0.0197862294354255	0.325102203041008	FURIN	chr15	+	90868592	90883458	4728	protein_coding	furin_(paired_basic_amino_acid_cleaving_enzyme)
ENSG00000153790	134.697168539529	130.704455431434	73.9562352000157	68.438802039597	-0.649658446304877	0.0198302668749304	0.325415926604204	C7orf31	chr7	-	25134697	25180356	3837	protein_coding	chromosome_7_open_reading_frame_31
ENSG00000136490	366.539567722719	663.940748242283	831.479387177319	894.344345297106	0.589872839806545	0.0199326391561162	0.326684937726999	LIMD2	chr17	-	63695902	63701172	4745	protein_coding	LIM_domain_containing_2
ENSG00000008300	93.879844739672	143.964327721579	209.190493851473	213.436263987896	0.626253314315699	0.0199903035213281	0.327065682787662	CELSR3	chr3	-	48636469	48662915	13873	protein_coding	cadherin_EGF_LAG_seven-pass_G-type_receptor_3
ENSG00000204520	1164.92642124793	1624.33435554282	2067.6050326633	2239.92079217732	0.528623934631408	0.0200208328695777	0.327065682787662	MICA	chr6	+	31399784	31415315	2386	protein_coding	MHC_class_I_polypeptide-related_sequence_A
ENSG00000148229	1150.23218467998	1216.11971575334	715.262446148723	842.145258995719	-0.514677353784991	0.0200559584878583	0.327065682787662	POLE3	chr9	-	113407235	113410672	2604	protein_coding	polymerase_(DNA_directed)_epsilon_3_accessory_subunit
ENSG00000127314	2280.87205393603	1595.92034349251	3074.46634902922	2913.86899531301	0.528479384567852	0.0200561510217791	0.327065682787662	RAP1B	chr12	+	68610839	68671901	16942	protein_coding	RAP1B_member_of_RAS_oncogene_family
ENSG00000109881	386.131883146651	274.668783153013	215.52959972576	175.156934033545	-0.595503367618028	0.0201606645166244	0.327974048282039	CCDC34	chr11	-	27330827	27363868	3733	protein_coding	coiled-coil_domain_containing_34
ENSG00000080822	791.039735241236	447.994256659914	1143.1520926631	925.663797077939	0.586531427760424	0.0202227715525358	0.327974048282039	CLDND1	chr3	-	98497912	98523066	5217	protein_coding	claudin_domain_containing_1
ENSG00000065911	3911.93231297833	3445.6725279678	2288.41722061763	2642.4337465458	-0.498437975944501	0.0202268903860214	0.327974048282039	MTHFD2	chr2	+	74198562	74217565	4870	protein_coding	methylenetetrahydrofolate_dehydrogenase_(NADP+_dependent)_2_methenyltetrahydrofolate_cyclohydrolase
ENSG00000196422	3972.34195220212	5252.80369436762	7064.93349689293	6850.84008213322	0.508120781045809	0.0202271923868691	0.327974048282039	PPP1R26	chr9	+	135479079	135488893	5276	protein_coding	protein_phosphatase_1_regulatory_subunit_26
ENSG00000183763	179.596224719372	271.827381947982	108.821317508594	142.677502557126	-0.629860376390267	0.0202549745162207	0.327974048282039	TRAIP	chr3	-	49828599	49856574	3263	protein_coding	TRAF_interacting_protein
ENSG00000105722	2017.19214218895	3758.22666052123	4418.35679437808	5101.59070118894	0.578043876177769	0.0202659869296084	0.327974048282039	ERF	chr19	-	42247572	42255157	3295	protein_coding	Ets2_repressor_factor
ENSG00000112787	3194.36376057684	5740.57756789797	7210.73293200153	7280.03256950018	0.566355695415571	0.0203150939181503	0.327974048282039	FBRSL1	chr12	+	132489551	132585188	9311	protein_coding	fibrosin-like_1
ENSG00000140459	58.7769462717946	72.9292975958	123.612564548598	125.27780712333	0.655304223326742	0.0203209263847598	0.327974048282039	CYP11A1	chr15	-	74337759	74367740	3491	protein_coding	cytochrome_P450_family_11_subfamily_A_member_1
ENSG00000160949	2211.48260347627	3682.4559617204	1685.14564491464	1975.44542158362	-0.560787399292498	0.0203697310363931	0.327974048282039	TONSL	chr8	-	144428775	144444444	7111	protein_coding	tonsoku-like_DNA_repair_protein
ENSG00000112592	517.563665782192	495.350943410434	330.690023108641	316.674456895084	-0.538615106040764	0.0203997831868631	0.327974048282039	TBP	chr6	+	170554302	170572870	2038	protein_coding	TATA-box_binding_protein
ENSG00000111602	918.389785496791	1012.48596272611	602.21505805727	665.828345266588	-0.516042375960527	0.0204022643637908	0.327974048282039	TIMELESS	chr12	-	56416373	56449403	5818	protein_coding	timeless_circadian_clock
ENSG00000261188	76.7365687437319	64.4050939807065	28.5259764342918	34.7993908675917	-0.705274335779426	0.0204135311363648	0.327974048282039	CTA-445C9.14	chr22	+	26512537	26514568	2032	antisense	NA
ENSG00000213563	967.37057405662	2075.17001340776	2363.42997346336	2875.58966535866	0.605893806548643	0.0205961411386652	0.330500931482197	C8orf82	chr8	-	144525733	144529132	3001	protein_coding	chromosome_8_open_reading_frame_82
ENSG00000135917	41.6336702758545	29.3611457853221	8.45214116571608	13.9197563470367	-0.717989100797856	0.0206441723706504	0.330531282327496	SLC19A3	chr2	-	227685210	227718012	5329	protein_coding	solute_carrier_family_19_(thiamine_transporter)_member_3
ENSG00000275993	88.1654194076919	106.078978321164	172.212376251465	171.676994946786	0.62219145048354	0.0206487042079495	0.330531282327496	CH507-42P11.8	chr21	+	6111134	6123739	4806	protein_coding	NA
ENSG00000129911	1494.73039755078	2676.59993513936	3245.62220763497	3543.73797001642	0.568355870023565	0.0206971925147238	0.330901438170449	KLF16	chr19	-	1852399	1863568	2955	protein_coding	Kruppel-like_factor_16
ENSG00000131981	427.765553422505	493.456675940413	698.358163817291	720.347390959148	0.525281805362642	0.0208294866820113	0.332328018773526	LGALS3	chr14	+	55124110	55145413	2397	protein_coding	lectin_galactoside-binding_soluble_3
ENSG00000197249	96.3288841676634	95.6605072360494	170.099340960036	168.197055860026	0.618550331522926	0.0208544035740462	0.332328018773526	SERPINA1	chr14	-	94376747	94390693	4902	protein_coding	serpin_peptidase_inhibitor_clade_A_(alpha-1_antiproteinase_antitrypsin)_member_1
ENSG00000100228	173.065452911395	228.259230137504	118.329976320025	110.198071080707	-0.615896001039598	0.0208628428158453	0.332328018773526	RAB36	chr22	+	23145326	23164350	4107	protein_coding	RAB36_member_RAS_oncogene_family
ENSG00000158691	62.0423321757832	34.096814460374	19.0173176228612	16.2397157382095	-0.721063672932361	0.020906199854051	0.332462040566249	ZSCAN12	chr6	-	28378955	28399734	5495	protein_coding	zinc_finger_and_SCAN_domain_containing_12
ENSG00000152439	75.1038757917376	71.9821638607896	38.0346352457223	28.9994923896597	-0.699029869198321	0.0209940226856236	0.332462040566249	ZNF773	chr19	+	57499915	57518404	8073	protein_coding	zinc_finger_protein_773
ENSG00000054277	33.4702055158831	23.6783433752598	70.7866822628721	60.3189441704923	0.707431442503407	0.0210022157400826	0.332462040566249	OPN3	chr1	-	241590102	241677376	3442	protein_coding	opsin_3
ENSG00000119547	430.214592850497	226.364962667483	174.325411542894	193.716609162927	-0.625594012976565	0.0210075071121433	0.332462040566249	ONECUT2	chr18	+	57435685	57491297	16234	protein_coding	one_cut_homeobox_2
ENSG00000113456	564.095414914029	537.971961485901	337.029128982929	371.193502587645	-0.53353112054689	0.0210279704824209	0.332462040566249	RAD1	chr5	-	34905264	34918989	6766	protein_coding	RAD1_checkpoint_DNA_exonuclease
ENSG00000127603	5656.46473218424	4157.91709669561	3195.96587828639	3278.10261972714	-0.511435219332324	0.0210921198866041	0.332462040566249	MACF1	chr1	+	39081316	39487177	43102	protein_coding	microtubule-actin_crosslinking_factor_1
ENSG00000141858	1235.13221818368	2006.02925075201	2502.89030269767	2643.59372624138	0.54935672168765	0.0210976443003886	0.332462040566249	SAMD1	chr19	-	14087840	14091036	2263	protein_coding	sterile_alpha_motif_domain_containing_1
ENSG00000173621	840.836870277062	1894.26747002078	2245.09999714333	2497.4362845975	0.608969577567852	0.021104406992653	0.332462040566249	LRFN4	chr11	+	66856647	66860475	2828	protein_coding	leucine_rich_repeat_and_fibronectin_type_III_domain_containing_4
ENSG00000280123	192.657768335327	71.9821638607896	76.0692704914447	40.5992893455236	-0.705181672447022	0.0211598180335503	0.332462040566249	RP11-267M23.1	chr8	-	94427712	94429888	2177	TEC	NA
ENSG00000111110	447.357868846437	393.060500029312	277.864140822916	249.395634551074	-0.55196252748856	0.0211675790173536	0.332462040566249	PPM1H	chr12	-	62643982	62935037	7063	protein_coding	protein_phosphatase_Mg2+/Mn2+_dependent_1H
ENSG00000102034	1558.40542267855	1848.80505074028	2497.6077144691	2579.79484298413	0.496238704895545	0.0211748231529133	0.332462040566249	ELF4	chrX	-	130064874	130110716	4316	protein_coding	E74-like_factor_4_(ets_domain_transcription_factor)
ENSG00000103489	4.89807885598289	3.78853494004156	13.7347293942886	28.9994923896597	0.668771182769667	0.021177062372417	0.332462040566249	XYLT1	chr16	-	17101769	17470881	11004	protein_coding	xylosyltransferase_I
ENSG00000179134	2838.43669704208	3401.15724242231	4612.75604118955	4632.95890417204	0.490949343088011	0.0213010842007034	0.332675149509648	SAMD4B	chr19	+	39342396	39385710	8057	protein_coding	sterile_alpha_motif_domain_containing_4B
ENSG00000137285	26.1230872319087	42.6210180754675	90.8605175314478	62.638903561665	0.702617917357789	0.0213025345294387	0.332675149509648	TUBB2B	chr6	-	3224261	3231730	2194	protein_coding	tubulin_beta_2B_class_IIb
ENSG00000105419	1671.87758284216	3325.38654362148	3819.31128925795	4548.28038639423	0.586689764471259	0.0213265009887259	0.332675149509648	MEIS3	chr19	-	47403124	47419523	5122	protein_coding	Meis_homeobox_3
ENSG00000167123	3329.06092911637	5726.37056187282	6936.03834411576	7551.4678182674	0.554585845931319	0.0213518405155956	0.332675149509648	CERCAM	chr9	+	128411751	128437351	6059	protein_coding	cerebral_endothelial_cell_adhesion_molecule
ENSG00000176058	1955.14981001317	4514.03938105952	4962.46338192105	6342.76897546638	0.612846357688008	0.0213544483275124	0.332675149509648	TPRN	chr9	-	137191617	137204193	5338	protein_coding	taperin
ENSG00000097046	396.744387334614	232.994898812556	194.39924681147	165.877096468854	-0.613133888276444	0.0213672293799225	0.332675149509648	CDC7	chr1	+	91500893	91525764	3557	protein_coding	cell_division_cycle_7
ENSG00000144677	847.367642085039	788.962401263655	502.902399360107	568.390050837331	-0.517698418980448	0.0213691380721359	0.332675149509648	CTDSPL	chr3	+	37861960	37984469	5796	protein_coding	CTD_small_phosphatase_like
ENSG00000214655	959.207109296648	1396.07512540531	1801.36258594324	1853.64755354705	0.530719796410705	0.0214874262140657	0.333698898019048	ZSWIM8	chr10	+	73785582	73801797	7953	protein_coding	zinc_finger_SWIM-type_containing_8
ENSG00000196152	235.924131563176	242.46623616266	129.951670422885	154.27729951299	-0.589802148096874	0.021498633305329	0.333698898019048	ZNF79	chr9	+	127424374	127445372	2302	protein_coding	zinc_finger_protein_79
ENSG00000169871	3005.7877246215	3297.91966530618	2167.97420900617	2112.32302566282	-0.484987229975019	0.0215368143821477	0.333698898019048	TRIM56	chr7	+	101085439	101097967	11173	protein_coding	tripartite_motif_containing_56
ENSG00000275783	9.79615771196577	71.9821638607896	114.103905737167	109.038091385121	0.717614577060925	0.021537212335738	0.333698898019048	FP236383.5	chr21	+	8435707	8435886	180	miRNA	NA
ENSG00000099956	1359.21688253525	2025.91905918722	2501.83378505196	2764.23161458237	0.53243674180324	0.0216336730943618	0.333954218981301	SMARCB1	chr22	+	23786963	23834516	2481	protein_coding	SWI/SNF_related_matrix_associated_actin_dependent_regulator_of_chromatin_subfamily_b_member_1
ENSG00000175203	2970.68482615362	3403.05150989233	4441.6001825838	4989.07267071706	0.489216714517315	0.0216597960238167	0.333954218981301	DCTN2	chr12	-	57530102	57547331	4217	protein_coding	dynactin_subunit_2
ENSG00000177542	1223.70336751972	1794.81842784469	2346.52569113193	2325.75928965071	0.528375955942651	0.0216618175877097	0.333954218981301	SLC25A22	chr11	-	790475	798333	4647	protein_coding	solute_carrier_family_25_(mitochondrial_carrier:_glutamate)_member_22
ENSG00000158373	53.8788674158117	50.1980879555507	101.425693988593	102.078213211602	0.664168061819915	0.0216656310192968	0.333954218981301	HIST1H2BD	chr6	+	26158146	26171349	871	protein_coding	histone_cluster_1_H2bd
ENSG00000100949	217.148162615241	341.915278338751	460.641693531526	462.831898538969	0.577524741891945	0.0216816820080608	0.333954218981301	RABGGTA	chr14	-	24265538	24271739	3545	protein_coding	Rab_geranylgeranyltransferase_alpha_subunit
ENSG00000117877	86.5327264556976	81.4535012108935	33.8085646628643	46.3991878234556	-0.685772087318558	0.0217726149522007	0.334183122474098	CD3EAP	chr19	+	45406209	45410766	3661	protein_coding	CD3e_molecule_epsilon_associated_protein
ENSG00000179335	1333.91014177934	1658.43117000319	2198.61322073189	2290.95989878312	0.501680319843496	0.0217769149285209	0.334183122474098	CLK3	chr15	+	74598500	74645414	20443	protein_coding	CDC_like_kinase_3
ENSG00000267374	68.5731039837604	48.3038204855299	19.0173176228612	28.9994923896597	-0.711371980822306	0.0217881991653118	0.334183122474098	RP11-244M2.1	chr18	-	39206924	39800318	2782	lincRNA	NA
ENSG00000138092	342.049173442805	351.386615688855	203.9079056229	227.356020334932	-0.557639801783487	0.021799006379385	0.334183122474098	CENPO	chr2	+	24793136	24822376	5518	protein_coding	centromere_protein_O
ENSG00000148180	1946.1699987772	2923.80183997707	3565.74705428647	3999.60999038187	0.530992175584159	0.0218398348455852	0.334304458338433	GSN	chr9	+	121207794	121332843	11097	protein_coding	gelsolin
ENSG00000188290	1266.15338427158	2404.77255319138	2826.18470228631	3232.86341159927	0.576118929544901	0.0218679412202322	0.334304458338433	HES4	chr1	-	998962	1000172	1118	protein_coding	hes_family_bHLH_transcription_factor_4
ENSG00000034510	13940.7487706033	18990.0313869583	23332.1356879592	26453.3369578476	0.508113153646142	0.0218837963683138	0.334304458338433	TMSB10	chr2	+	84905625	84906675	496	protein_coding	thymosin_beta_10
ENSG00000008118	2.44903942799144	1.89426747002078	11.6216941028596	19.7196548249686	0.62186355326643	0.0219176595464415	1	CAMK1G	chr1	+	209583717	209613938	2676	protein_coding	calcium/calmodulin-dependent_protein_kinase_IG
ENSG00000270629	230.209706231196	283.192986768107	357.102964251504	481.391573668352	0.568339411579288	0.0221076078194854	0.337328481418722	NBPF14	chr1	-	148531385	148679751	12116	protein_coding	neuroblastoma_breakpoint_family_member_14
ENSG00000089009	20718.0572143316	18168.8664387043	28333.6902227717	28410.2227043019	0.475773108595581	0.0222452846378614	0.3388414416559	RPL6	chr12	-	112405190	112418838	4447	protein_coding	ribosomal_protein_L6
ENSG00000105520	1689.8372053141	2858.44961226136	3588.99044249219	3648.1361426192	0.549163543466848	0.0222667555886051	0.3388414416559	PLPPR2	chr19	+	11355386	11365698	3273	protein_coding	phospholipid_phosphatase_related_2
ENSG00000013441	911.859013688814	485.87960606033	1280.49938660599	1057.90148237479	0.583931947170058	0.0222846816603374	0.3388414416559	CLK1	chr2	-	200853009	200864744	5170	protein_coding	CDC_like_kinase_1
ENSG00000163006	122.451971399572	47.3566867505195	44.3737411200094	25.5195533029006	-0.708358056442066	0.0223614658820096	0.339397353560175	CCDC138	chr2	+	108786757	108885477	5796	protein_coding	coiled-coil_domain_containing_138
ENSG00000115942	533.890595302135	389.27196508927	274.694587885772	298.114781765702	-0.55876660148598	0.022388972235116	0.339397353560175	ORC2	chr2	-	200908973	200963680	5835	protein_coding	origin_recognition_complex_subunit_2
ENSG00000197483	244.087596323147	514.293618110642	640.249693302993	677.428142222452	0.607683678582244	0.022403504978947	0.339397353560175	ZNF628	chr19	+	55476332	55484487	3851	protein_coding	zinc_finger_protein_628
ENSG00000170537	177.147185291381	156.277066276714	284.203246697203	264.475370593697	0.572700213957339	0.0224253042134655	0.339397353560175	TMC7	chr16	+	18983934	19063942	5638	protein_coding	transmembrane_channel_like_7
ENSG00000251661	3.26538590398859	3.78853494004156	22.1868705600047	15.0797360426231	0.650586338864073	0.0224988765858241	0.340116273393581	RP11-326C3.11	chr11	+	318640	325631	1887	antisense	NA
ENSG00000042493	2196.78836690832	3912.60945932792	4452.16535904094	5460.02442712514	0.562899681316451	0.02257598546492	0.340886928675169	CAPG	chr2	-	85394748	85418432	2607	protein_coding	capping_protein_(actin_filament)_gelsolin-like
ENSG00000130758	955.94172339266	1840.28084712519	2219.74357364618	2398.83801047265	0.575285034083538	0.0226425487656095	0.341496752827909	MAP3K10	chr19	+	40191744	40215575	4566	protein_coding	mitogen-activated_protein_kinase_kinase_kinase_10
ENSG00000050344	515.930972830197	540.813362690933	289.485834925776	379.313360456749	-0.543353131827451	0.022695848267847	0.341905353928789	NFE2L3	chr7	+	26152240	26187125	4249	protein_coding	nuclear_factor_erythroid_2_like_3
ENSG00000122547	169.800067007407	238.677701222618	118.329976320025	114.837989863053	-0.610318385744313	0.0227306458887704	0.342034609302075	EEPD1	chr7	+	36153149	36301543	4847	protein_coding	endonuclease/exonuclease/phosphatase_family_domain_containing_1
ENSG00000168495	1527.38425659066	1863.95919050045	2442.66879689195	2612.27427446055	0.494739631131286	0.0228165474289686	0.342931656403599	POLR3D	chr8	+	22245104	22254600	5611	protein_coding	polymerase_(RNA)_III_(DNA_directed)_polypeptide_D_44kDa
ENSG00000185122	4017.24100838196	6848.72403786013	8415.16304811607	8806.56584889187	0.545253994584687	0.0228542535245967	0.343103097217363	HSF1	chr8	+	144291591	144314722	5307	protein_coding	heat_shock_transcription_factor_1
ENSG00000141314	315.109739734899	431.892983164738	203.9079056229	249.395634551074	-0.572808160611453	0.0229557872978966	0.344231265618803	RHBDL3	chr17	+	32266176	32324661	5404	protein_coding	rhomboid_veinlet-like_3_(Drosophila)
ENSG00000106144	1245.74472237165	1223.69678563342	845.214116571608	814.305746301646	-0.492870429514928	0.0230709558805215	0.345561068217318	CASP2	chr7	+	143288215	143307696	8020	protein_coding	caspase_2
ENSG00000138346	400.826119714599	295.505725323242	215.52959972576	209.956324901137	-0.568251680119678	0.023162796642205	0.346208234654452	DNA2	chr10	-	68414064	68472121	4867	protein_coding	DNA_replication_helicase/nuclease_2
ENSG00000143344	219.597202043233	186.585345797047	121.499529257169	115.997969558639	-0.596346330950543	0.0231672381460476	0.346208234654452	RGL1	chr1	+	183636085	183928531	5305	protein_coding	ral_guanine_nucleotide_dissociation_stimulator-like_1
ENSG00000025772	2806.59918447819	3004.30820745296	4104.57105360087	4382.40328992538	0.475703832180547	0.0232831570433528	0.347542410512106	TOMM34	chr20	-	44942130	44960486	2062	protein_coding	translocase_of_outer_mitochondrial_membrane_34
ENSG00000196954	2928.23480940177	2415.19102427649	1878.4883740804	1710.97005098992	-0.493032844661785	0.0233220664404557	0.34772534717964	CASP4	chr11	-	104942866	104969436	7256	protein_coding	caspase_4
ENSG00000138617	281.639534219016	304.029928938335	178.551482125752	182.116812207063	-0.561971866275585	0.0233666118057155	0.347991800933064	PARP16	chr15	-	65234460	65300618	3715	protein_coding	poly(ADP-ribose)_polymerase_family_member_16
ENSG00000169926	1835.96322451758	1973.82670376165	2760.68060825201	2818.75066027493	0.478119452734643	0.0234214819619017	0.348411235661311	KLF13	chr15	+	31326855	31435665	9409	protein_coding	Kruppel-like_factor_13
ENSG00000235448	51.4298279878203	27.4668783153013	17.9607999771467	6.95987817351834	-0.701200903626218	0.0235459255089445	0.349622484173138	LURAP1L-AS1	chr9	-	12700100	12814345	799	antisense	LURAP1L_antisense_RNA_1
ENSG00000272106	29.3884731358973	41.6738843404572	76.0692704914447	75.3986802131153	0.68389356619523	0.0235599259259608	0.349622484173138	RP11-345P4.9	chr1	-	1613758	1615795	2038	antisense	NA
ENSG00000188266	118.370239019586	88.0834373559663	60.221505805727	42.9192487366964	-0.665879150553601	0.0235833041600768	0.349622484173138	HYKK	chr15	+	78507564	78537372	5707	protein_coding	hydroxylysine_kinase
ENSG00000107372	1356.76784310726	1233.16812298353	1977.80103277756	1847.84765506912	0.485700214077086	0.0236219754819728	0.349798288465173	ZFAND5	chr9	-	72351425	72365235	7053	protein_coding	zinc_finger_AN1-type_domain_5
ENSG00000165644	220.41354851923	498.192344615465	558.897834582976	720.347390959148	0.618029234319541	0.0236683493521896	0.350087625452001	COMTD1	chr10	-	75233969	75236030	1580	protein_coding	catechol-O-methyltransferase_domain_containing_1
ENSG00000141854	182.861610623361	302.135661468314	389.855011268654	421.072629497859	0.581921125952816	0.0237166395155761	0.350404619615182	CTB-55O6.8	chr19	+	14072536	14075062	2354	protein_coding	Uncharacterized_protein_LOC113230_
ENSG00000148082	10.6125041879629	6.62993614507273	24.2999058514337	34.7993908675917	0.692759385604725	0.0237964034068297	0.350712074527282	SHC3	chr9	-	89005771	89178767	9929	protein_coding	SHC_(Src_homology_2_domain_containing)_transforming_protein_3
ENSG00000214176	218.780855567236	312.554132553429	417.324470057231	441.952264018414	0.559136280675392	0.0238154230887125	0.350712074527282	PLEKHM1P1	chr17	-	64779259	64837154	8469	transcribed_unprocessed_pseudogene	pleckstrin_homology_and_RUN_domain_containing_M1_pseudogene_1
ENSG00000146278	714.303166497504	788.962401263655	1170.62155145168	1078.78111689534	0.497218317793158	0.0238180973502355	0.350712074527282	PNRC1	chr6	+	89080751	89085160	2992	protein_coding	proline_rich_nuclear_receptor_coactivator_1
ENSG00000174705	1928.21037630526	2159.46491582369	2970.9276197492	3020.58712730696	0.478520781176007	0.0238694358174398	0.350855185511622	SH3PXD2B	chr5	-	172325181	172454523	7977	protein_coding	SH3_and_PX_domains_2B
ENSG00000142544	591.034848621935	1531.5152495118	1688.31519785179	2119.28290383633	0.621195866778392	0.0238816039195401	0.350855185511622	CTU1	chr19	-	51097606	51108370	2087	protein_coding	cytosolic_thiouridylase_subunit_1
ENSG00000116663	513.481933402206	852.420361509351	1016.36997517736	1184.3392691937	0.556013729144092	0.0239365657276814	0.351267082658416	FBXO6	chr1	+	11664124	11674354	1811	protein_coding	F-box_protein_6
ENSG00000148219	191.84142185933	199.845218087192	101.425693988593	126.437786818916	-0.597894459921313	0.0239743479266388	0.351426228147112	ASTN2	chr9	-	116425225	117415070	8290	protein_coding	astrotactin_2
ENSG00000106330	1306.97070807143	2294.90503993018	2811.39345524631	2952.14832526736	0.550674865737772	0.0240886035564597	0.352589555637994	MOSPD3	chr7	+	100612102	100615384	1726	protein_coding	motile_sperm_domain_containing_3
ENSG00000100441	2010.66137038097	2205.8744688392	2981.49279620635	3193.42410194933	0.477465672455086	0.024107763577272	0.352589555637994	KHNYN	chr14	+	24429286	24441834	8015	protein_coding	KH_and_NYN_domain_containing
ENSG00000075618	7405.89523024612	12511.6366394873	14968.7420044832	16392.8330580269	0.538395731859824	0.0241784223065901	0.352642607324466	FSCN1	chr7	+	5592823	5606655	3692	protein_coding	fascin_actin-bundling_protein_1
ENSG00000137802	1340.44091358732	1670.74390855833	2207.06536189761	2279.36010182726	0.49301628464392	0.0241882081819527	0.352642607324466	MAPKBP1	chr15	+	41774434	41827855	10357	protein_coding	mitogen-activated_protein_kinase_binding_protein_1
ENSG00000272556	49.797135035826	40.7267506054468	21.1303529142902	12.7597766514503	-0.70370260763969	0.0241924830258621	0.352642607324466	GTF2IP13	chr7	+	45769105	45815263	10334	transcribed_unprocessed_pseudogene	general_transcription_factor_IIi_pseudogene_13
ENSG00000000460	275.108762411039	253.831840982785	158.477646857176	164.717116773267	-0.566208130078018	0.0243017752059762	0.353840356403087	C1orf112	chr1	+	169662007	169854080	5967	protein_coding	chromosome_1_open_reading_frame_112
ENSG00000124120	982.064810624569	838.213355484195	576.858634560122	626.38903561665	-0.506012531157839	0.0244585689892343	0.355172128630571	TTPAL	chr20	+	44475886	44494603	7044	protein_coding	tocopherol_(alpha)_transfer_protein-like
ENSG00000132471	5826.26479919164	7920.87942589189	10211.2430458307	10336.5790673703	0.495467320931769	0.0244657807842133	0.355172128630571	WBP2	chr17	-	75845699	75856507	5399	protein_coding	WW_domain_binding_protein_2
ENSG00000225339	19.5923154239315	23.6783433752598	51.769364640011	52.1990863013875	0.698044830114267	0.0244749151953766	0.355172128630571	RP11-513I15.6	chr6	+	34248568	34286768	8287	processed_transcript	NA
ENSG00000167325	3212.32338304878	2588.5164977834	1842.5667741261	2054.3240408835	-0.491879094456143	0.024522071229223	0.355382394300839	RRM1	chr11	+	4094707	4138876	4177	protein_coding	ribonucleotide_reductase_M1
ENSG00000090857	1515.13905945071	1396.07512540531	961.431057600204	1006.86237576899	-0.486095638122014	0.0245767523660959	0.355382394300839	PDPR	chr16	+	70113626	70162537	10385	protein_coding	pyruvate_dehydrogenase_phosphatase_regulatory_subunit
ENSG00000184575	3353.55132339628	2262.70249293982	4533.51721776096	4078.48860968175	0.5168418218616	0.0245786236415144	0.355382394300839	XPOT	chr12	+	64404350	64451127	7364	protein_coding	exportin_tRNA
ENSG00000099814	3120.8925777371	4909.94128229386	6016.86799234413	6414.68771659273	0.524605025841018	0.024598367473069	0.355382394300839	CEP170B	chr14	+	104865280	104896770	7199	protein_coding	centrosomal_protein_170B
ENSG00000091640	582.055037385966	720.768772342907	938.187669394484	1040.50178694099	0.509034202899961	0.0246954323070459	0.355939194234767	SPAG7	chr17	-	4959226	4967872	2831	protein_coding	sperm_associated_antigen_7
ENSG00000221926	204.086618999287	232.994898812556	333.859576045785	363.07364471854	0.547251727740293	0.0247001204516365	0.355939194234767	TRIM16	chr17	-	15627960	15684311	5640	protein_coding	tripartite_motif_containing_16
ENSG00000125872	24.4903942799144	33.1496807253637	7.39562352000157	9.27983756469112	-0.687518176531278	0.0247267503604091	0.355939194234767	LRRN4	chr20	-	6040778	6054049	2692	protein_coding	leucine_rich_repeat_neuronal_4
ENSG00000237846	94.6961912156691	123.127385551351	183.834070354325	192.556629467341	0.599729694973286	0.024746040868537	0.355939194234767	RP11-216M21.1	chr9	+	40105822	40106527	706	processed_pseudogene	NA
ENSG00000174996	1712.69490664202	2919.06617130202	3579.48178368076	3744.41445735287	0.540796942821196	0.0248301021225747	0.356754969483601	KLC2	chr11	+	66257294	66267860	5479	protein_coding	kinesin_light_chain_2
ENSG00000127585	1966.57866067713	3269.50565325587	3990.4671478637	4231.60592949915	0.535359118186821	0.0249469723706677	0.357555310262216	FBXL16	chr16	-	692498	705829	3989	protein_coding	F-box_and_leucine-rich_repeat_protein_16
ENSG00000185019	212.250083759258	334.338208458668	433.172234742949	461.671918843383	0.565866937757027	0.0249679029872978	0.357555310262216	UBOX5	chr20	-	3107573	3160196	4738	protein_coding	U-box_domain_containing_5
ENSG00000160318	17.1432759959401	33.1496807253637	51.769364640011	68.438802039597	0.695580220884899	0.0249860705627267	0.357555310262216	CLDND2	chr19	-	51367098	51369003	1156	protein_coding	claudin_domain_containing_2
ENSG00000109805	610.627164045866	394.954767499333	331.746540754356	284.195025418665	-0.563496906294579	0.0249954348427979	0.357555310262216	NCAPG	chr4	+	17810902	17844862	4921	protein_coding	non-SMC_condensin_I_complex_subunit_G
ENSG00000112159	1522.48617773468	1103.4108012871	891.700892983046	822.42560417075	-0.515727214748239	0.0250296506137863	0.357652597927115	MDN1	chr6	-	89642499	89819723	18602	protein_coding	midasin_AAA_ATPase_1
ENSG00000110628	293.068384882976	452.729925334966	593.762916891554	602.029462009336	0.550965113877081	0.0251651357980365	0.359195144005672	SLC22A18	chr11	+	2899721	2925246	5316	protein_coding	solute_carrier_family_22_member_18
ENSG00000198933	517.563665782192	912.089786815006	1098.77835154309	1216.81870067012	0.55766276144029	0.025314991515283	0.360939212358887	TBKBP1	chr17	+	47694081	47712050	4280	protein_coding	TBK1_binding_protein_1
ENSG00000142794	715.119512973501	693.301894027605	469.093834697242	463.991878234556	-0.502919488219968	0.0253786178355821	0.361451362754371	NBPF3	chr1	+	21440128	21485005	6812	protein_coding	neuroblastoma_breakpoint_family_member_3
ENSG00000073331	604.912738713886	494.403809675424	342.311717211501	366.553583805299	-0.525303787419626	0.0254130788533587	0.361547466435025	ALPK1	chr4	+	112285509	112442620	12325	protein_coding	alpha_kinase_1
ENSG00000092871	632.668518897789	548.390432571016	925.50945764591	853.745055951583	0.50092969797033	0.0255764230087221	0.363356529858256	RFFL	chr17	-	35005990	35089319	8512	protein_coding	ring_finger_and_FYVE-like_domain_containing_E3_ubiquitin_protein_ligase
ENSG00000197769	55.511560367806	58.7222915706442	100.369176342878	115.997969558639	0.640841135887018	0.0255959413567176	0.363356529858256	MAP1LC3C	chr1	-	241995490	241999073	1182	protein_coding	microtubule_associated_protein_1_light_chain_3_gamma
ENSG00000251322	1558.40542267855	2480.54325199221	3107.21839604637	3163.26462986408	0.525670833241655	0.0256696667897947	0.363710962731142	SHANK3	chr22	+	50674415	50733298	7455	protein_coding	SH3_and_multiple_ankyrin_repeat_domains_3
ENSG00000105245	854.714760369014	1230.3267217785	1597.45468032034	1594.97208143129	0.514652455457891	0.0257010006706272	0.363710962731142	NUMBL	chr19	-	40665905	40690972	5823	protein_coding	numb_homolog_(Drosophila)-like
ENSG00000279483	411.438623902562	1116.67067357725	1244.57778665169	1516.09346213141	0.620486053205625	0.0257045935756957	0.363710962731142	AC090498.1	chr7	+	137513832	137514238	407	protein_coding	NA
ENSG00000112335	2213.11529642827	1995.61077966689	3023.75350203493	3109.90556386711	0.471498289518426	0.0257429482413835	0.363710962731142	SNX3	chr6	-	108211222	108261260	1842	protein_coding	sorting_nexin_3
ENSG00000173530	2009.02867742898	2044.86173388743	2904.36700806919	2981.14781765702	0.468015131977921	0.025760304274381	0.363710962731142	TNFRSF10D	chr8	-	23135588	23164030	3538	protein_coding	tumor_necrosis_factor_receptor_superfamily_member_10d
ENSG00000254614	65.3077180797718	71.0350301257792	135.234258651457	114.837989863053	0.627240475128763	0.0258541452535047	0.364641274569971	AP003068.23	chr11	-	65177606	65181834	1791	antisense	NA
ENSG00000128309	2191.07394157634	4283.88588345199	4880.05500555532	5709.42006167621	0.563084457668277	0.0259316918630176	0.365340013007481	MPST	chr22	+	37019635	37029822	6760	protein_coding	mercaptopyruvate_sulfurtransferase
ENSG00000145365	589.402155669941	414.844575934551	325.407434880069	305.07465993922	-0.544694064237308	0.0260242005280317	0.366247810235925	TIFA	chr4	-	112274542	112285903	4250	protein_coding	TRAF-interacting_protein_with_forkhead-associated_domain
ENSG00000127423	239.189517467164	219.73502652241	119.38649396574	154.27729951299	-0.579414191241699	0.0260904606111183	0.366421958208119	AUNIP	chr1	-	25831913	25859458	2408	protein_coding	aurora_kinase_A_and_ninein_interacting_protein
ENSG00000129007	29.3884731358973	27.4668783153013	4.22607058285804	11.5997969558639	-0.67538635069655	0.026092748672033	0.366421958208119	CALML4	chr15	-	68190705	68206110	5038	protein_coding	calmodulin_like_4
ENSG00000100031	79.1856081717233	136.387257841496	175.381929188609	212.276284292309	0.617799391132549	0.0261588082477508	0.366593289713638	GGT1	chr22	+	24583750	24629005	4434	protein_coding	gamma-glutamyltransferase_1
ENSG00000177602	448.174215322434	531.342025340829	275.751105531487	346.83392898033	-0.535147631180454	0.026194044091595	0.366593289713638	GSG2	chr17	+	3723903	3726699	2797	protein_coding	germ_cell_associated_2_(haspin)
ENSG00000123130	910.22632073682	937.662397660286	1278.38635131456	1455.77451796092	0.484795653560013	0.0261968055589518	0.366593289713638	ACOT9	chrX	-	23702253	23766475	5046	protein_coding	acyl-CoA_thioesterase_9
ENSG00000272449	28.5721266599002	69.1407626557585	89.8039998857333	118.317928949812	0.674526817278551	0.0262173493256802	0.366593289713638	RP3-395M20.12	chr1	+	2546465	2547460	996	lincRNA	NA
ENSG00000156966	11.4288506639601	26.5197445802909	50.7128469942965	47.559167519042	0.693696366465995	0.0262753834192616	0.367011404804804	B3GNT7	chr2	+	231395543	231401164	3806	protein_coding	UDP-GlcNAc:betaGal_beta-13-N-acetylglucosaminyltransferase_7
ENSG00000188827	695.52719754957	862.838832594465	529.315340502969	492.991370624216	-0.509727447797349	0.0263846876816288	0.368024651771452	SLX4	chr16	-	3581181	3611598	8591	protein_coding	SLX4_structure-specific_endonuclease_subunit
ENSG00000144645	543.6867530141	539.866228955922	341.255199565787	367.713563500886	-0.5122450135403	0.0264043441712463	0.368024651771452	OSBPL10	chr3	-	31657890	32077580	11976	protein_coding	oxysterol_binding_protein_like_10
ENSG00000187837	248.98567517913	381.694895209187	441.624375908665	591.589644749059	0.56362988202946	0.0264796761649662	0.368400758156189	HIST1H1C	chr6	-	26055787	26056428	642	protein_coding	histone_cluster_1_H1c
ENSG00000104946	521.645398162177	791.803802468686	1007.91783401164	1041.66176663658	0.528840752843592	0.0264878055457999	0.368400758156189	TBC1D17	chr19	+	49877425	49888749	4745	protein_coding	TBC1_domain_family_member_17
ENSG00000104812	2713.53568621452	3478.82220869316	4377.15260619521	4783.75626459827	0.484351018009393	0.0266466566146679	0.369612063411665	GYS1	chr19	-	48968125	48993310	4246	protein_coding	glycogen_synthase_1
ENSG00000137752	26.1230872319087	23.6783433752598	7.39562352000157	5.79989847793195	-0.668143908985269	0.0266468820003719	0.369612063411665	CASP1	chr11	-	105025443	105035250	3698	protein_coding	caspase_1
ENSG00000213015	578.789651481978	1116.67067357725	1300.57322187456	1488.25394943734	0.565825352672586	0.0267280471566023	0.369612063411665	ZNF580	chr19	+	55635016	55643469	2692	protein_coding	zinc_finger_protein_580
ENSG00000237523	88.9817658836891	102.290443381122	44.3737411200094	53.3590659969739	-0.649359744609791	0.0267289710713429	0.369612063411665	LINC00857	chr10	+	80207710	80219657	2171	lincRNA	long_intergenic_non-protein_coding_RNA_857
ENSG00000110218	581.238690909969	523.764955460746	851.553222445895	805.025908736954	0.495617633780323	0.026746929725048	0.369612063411665	PANX1	chr11	+	94128928	94181972	2769	protein_coding	pannexin_1
ENSG00000103994	2707.82126088254	1886.6904001407	1496.02898633175	1530.01321847845	-0.506512873852083	0.0267470555934876	0.369612063411665	ZNF106	chr15	-	42412823	42491123	12208	protein_coding	zinc_finger_protein_106
ENSG00000132510	1637.59103085028	1876.27192905558	2650.8027730977	2488.15644703281	0.47395429527749	0.0268097594839814	0.369612063411665	KDM6B	chr17	+	7839904	7854796	7258	protein_coding	lysine_(K)-specific_demethylase_6B
ENSG00000160360	2827.00784637812	5777.51578356338	6600.06573277854	7557.26771674533	0.565664880611618	0.0268152002376303	0.369612063411665	GPSM1	chr9	+	136327476	136359605	4950	protein_coding	G-protein_signaling_modulator_1
ENSG00000180573	21.2250083759258	30.3082795203325	55.995435222869	61.4789238660787	0.683024738307377	0.0268514428707364	0.369612063411665	HIST1H2AC	chr6	+	26124145	26139116	1668	protein_coding	histone_cluster_1_H2ac
ENSG00000156136	633.484865373787	474.514001240205	366.611623062935	342.194010197985	-0.529572844557797	0.0268582121810715	0.369612063411665	DCK	chr4	+	70992538	71030914	3227	protein_coding	deoxycytidine_kinase
ENSG00000155269	18.7759689479344	19.8898084352182	61.2780234514416	35.9593705631781	0.690137062811604	0.0269181730754357	0.370046876651353	GPR78	chr4	+	8558725	8619761	8362	protein_coding	G_protein-coupled_receptor_78
ENSG00000126461	2244.13646251616	3970.38461716355	4735.31208809243	5108.55057936246	0.539209838043894	0.0269541140083507	0.370150917213625	SCAF1	chr19	+	49642125	49658642	4548	protein_coding	SR-related_CTD-associated_factor_1
ENSG00000170638	1624.52948723432	3469.35087134306	3946.09340674369	4544.80044730747	0.573603695045156	0.0270578264407293	0.371082129029016	TRABD	chr22	+	50185915	50199598	3153	protein_coding	TraB_domain_containing
ENSG00000173917	260.41452584309	376.959226534135	497.619811131534	513.871005144771	0.540871694392302	0.0270788124203299	0.371082129029016	HOXB2	chr17	-	48540894	48544989	2336	protein_coding	homeobox_B2
ENSG00000143862	1185.33508314786	1564.66493023716	1983.08362100613	2130.8827007922	0.493666309810806	0.0271433190305506	0.371418670895144	ARL8A	chr1	-	202133404	202144743	1975	protein_coding	ADP_ribosylation_factor_like_GTPase_8A
ENSG00000134291	3205.7926112408	3733.60118341096	2174.31331488046	2546.15543181213	-0.478196582849177	0.0271861056127306	0.371418670895144	TMEM106C	chr12	+	47963569	47968878	3475	protein_coding	transmembrane_protein_106C
ENSG00000107872	537.97232768212	1032.37577116133	1183.29976320025	1401.25547226836	0.565470783783208	0.0271991823863566	0.371418670895144	FBXL15	chr10	+	102419189	102423136	2593	protein_coding	F-box_and_leucine-rich_repeat_protein_15
ENSG00000100036	671.853149745652	1075.9439229718	1325.92964537171	1411.69528952864	0.530676989295102	0.0272493584666375	0.371418670895144	SLC35E4	chr22	+	30635652	30669016	5531	protein_coding	solute_carrier_family_35_member_E4
ENSG00000143322	6053.20911951885	4403.2247340633	3515.03420729217	3496.17880249738	-0.490826299021317	0.0272539788551225	0.371418670895144	ABL2	chr1	-	179099327	179229684	13257	protein_coding	ABL_proto-oncogene_2_non-receptor_tyrosine_kinase
ENSG00000103111	1463.70923146289	1686.8451820535	2267.28686770334	2339.67904599775	0.473413003174433	0.0272741903048864	0.371418670895144	MON1B	chr16	+	77190835	77202405	6942	protein_coding	MON1_homolog_B_secretory_trafficking_associated
ENSG00000139722	889.001312360894	1205.70124466823	1584.77646857176	1571.77248751956	0.499760081011125	0.0273054173297011	0.371456177771929	VPS37B	chr12	-	122865328	122896444	5953	protein_coding	vacuolar_protein_sorting_37_homolog_B_(S._cerevisiae)
ENSG00000127452	413.071316854557	564.491706066192	718.431999085867	791.106152389918	0.519626045618168	0.0273688989453658	0.371562444567645	FBXL12	chr19	-	9810267	9827816	2913	protein_coding	F-box_and_leucine-rich_repeat_protein_12
ENSG00000143493	387.764576098645	300.241393998294	212.360046788616	216.916203074655	-0.547347054103483	0.0273701908040401	0.371562444567645	INTS7	chr1	-	211940399	212035542	5311	protein_coding	integrator_complex_subunit_7
ENSG00000168411	2400.05863943161	2142.4165085935	1399.88588057173	1679.65059920909	-0.481089301633866	0.0274638919316662	0.372446916985985	RFWD3	chr16	-	74621394	74666881	6465	protein_coding	ring_finger_and_WD_repeat_domain_3
ENSG00000160410	2656.39143289472	4597.38714974043	5455.85712246973	5949.53585866259	0.533036936238281	0.0274945042222807	0.37247487236124	SHKBP1	chr19	+	40576851	40591399	3936	protein_coding	SH3KBP1_binding_protein_1
ENSG00000167114	3069.46274974928	4520.66931720459	5607.99566345262	5866.01732058037	0.502006901524926	0.0275458015605643	0.37278270452191	SLC27A4	chr9	+	128340646	128361470	3110	protein_coding	solute_carrier_family_27_(fatty_acid_transporter)_member_4
ENSG00000123933	1591.05928171844	2951.26871829238	3394.59119568072	3904.49165534379	0.54851269893919	0.0276637918022803	0.373991531453419	MXD4	chr4	-	2247432	2262294	7058	protein_coding	MAX_dimerization_protein_4
ENSG00000164808	1083.29177364821	1032.37577116133	702.584234400149	729.627228523839	-0.482089360497698	0.0277198562404618	0.374361536763007	SPIDR	chr8	+	47260575	47736306	7477	protein_coding	scaffolding_protein_involved_in_DNA_repair
ENSG00000112511	1987.80366905305	2725.8508893599	3435.79538386359	3604.05691418691	0.491596752039002	0.0277754258275223	0.374724100667897	PHF1	chr6	+	33410399	33416453	3596	protein_coding	PHD_finger_protein_1
ENSG00000117697	451.439601226423	358.016551833927	245.112093805766	267.955309680456	-0.535474550341307	0.027826324841097	0.375022968881148	NSL1	chr1	-	212726153	212791782	4091	protein_coding	NSL1_MIS12_kinetochore_complex_component
ENSG00000100097	15717.9350488491	26185.4063718323	29837.1148326235	35467.5391722495	0.525811870247918	0.0278890775456544	0.375480810795261	LGALS1	chr22	+	37675608	37679806	1099	protein_coding	lectin_galactoside-binding_soluble_1
ENSG00000110906	1204.11105209579	1324.09296154453	1834.11463296039	1853.64755354705	0.470593947252453	0.0279544757864128	0.375973289803651	KCTD10	chr12	-	109448656	109477544	9865	protein_coding	potassium_channel_tetramerization_domain_containing_10
ENSG00000197324	4103.77373483766	6656.45588965302	7970.36911927026	8633.7288742495	0.518086608385916	0.0279894611469486	0.376056138128828	LRP10	chr14	+	22871613	22881580	7112	protein_coding	LDL_receptor_related_protein_10
ENSG00000250132	35.9192449438745	44.5152855454883	16.9042823314322	12.7597766514503	-0.685582387982775	0.02805636330994	0.376567197264894	RP11-359B12.2	chr12	-	974133	991190	3669	antisense	NA
ENSG00000204410	14.6942365679487	21.784075905239	5.28258822857255	0	-0.594489269001339	0.0282181727941516	1	MSH5	chr6	+	31739948	31762834	6234	protein_coding	mutS_homolog_5
ENSG00000120963	2125.76622349657	2076.11714714277	3141.02696070924	2928.94873135563	0.46130909803115	0.0283899088038876	0.380516035478995	ZNF706	chr8	-	101177878	101206193	7393	protein_coding	zinc_finger_protein_706
ENSG00000278828	18.7759689479344	51.1452216905611	79.2388234285882	78.8786192998745	0.676639552460361	0.0284089083670505	0.380516035478995	HIST1H3H	chr6	+	27810064	27811300	1237	protein_coding	histone_cluster_1_H3h
ENSG00000171365	316.742432686893	206.475154232265	159.534164502891	150.797360426231	-0.578438360448547	0.0284734211451428	0.380900182969481	CLCN5	chrX	+	49922615	50099235	10619	protein_coding	chloride_channel_voltage-sensitive_5
ENSG00000163875	1302.88897569145	1124.24774345733	1760.15839776037	1795.64856876773	0.47387258520912	0.0285076322097741	0.380900182969481	MEAF6	chr1	-	37492575	37514774	3487	protein_coding	MYST/Esa1-associated_factor_6
ENSG00000141965	30.2048196118945	34.096814460374	67.6171293257286	68.438802039597	0.664823464027278	0.0285512728072074	0.380900182969481	FEM1A	chr19	+	4791681	4801273	9593	protein_coding	fem-1_homolog_a_(C._elegans)
ENSG00000228474	443.276136466451	676.253486797418	849.440187154466	897.824284383866	0.526460064990094	0.0285749846672957	0.380900182969481	OST4	chr2	-	27070472	27071773	719	protein_coding	oligosaccharyltransferase_complex_subunit_4_(non-catalytic)
ENSG00000197594	439.194404086465	243.41336989767	203.9079056229	197.196548249686	-0.583705388009937	0.0285962191751224	0.380900182969481	ENPP1	chr6	+	131808016	131895155	8294	protein_coding	ectonucleotide_pyrophosphatase/phosphodiesterase_1
ENSG00000197555	1342.07360653931	1186.75856996802	1951.3880916347	1755.04927942221	0.474257924015166	0.0286127686118421	0.380900182969481	SIPA1L1	chr14	+	71320449	71741229	12412	protein_coding	signal-induced_proliferation-associated_1_like_1
ENSG00000272398	279.190494791024	218.7878927874	420.494022994375	367.713563500886	0.536009670296756	0.0286453057177416	0.380944605905869	CD24	chr6	-	106969831	106975627	3097	protein_coding	CD24_molecule
ENSG00000104976	1586.16120286246	2862.2381472014	3329.08710164642	3742.09449796169	0.539512211490571	0.0286786750101097	0.380999994075245	SNAPC2	chr19	+	7920316	7923250	2000	protein_coding	small_nuclear_RNA_activating_complex_polypeptide_2
ENSG00000164362	28.5721266599002	68.1936289207481	22.1868705600047	12.7597766514503	-0.682119323830874	0.0287338972281702	0.381345293223507	TERT	chr5	-	1253147	1295069	4616	protein_coding	telomerase_reverse_transcriptase
ENSG00000143222	871.041689888957	878.940106089642	1315.36446891456	1246.97817275537	0.473298926633293	0.0288000480293826	0.381569928656822	UFC1	chr1	+	161152776	161158856	2274	protein_coding	ubiquitin-fold_modifier_conjugating_enzyme_1
ENSG00000197766	151.840444535469	295.505725323242	352.876893668646	414.112751324341	0.587657539258701	0.0288514173762749	0.381569928656822	CFD	chr19	+	859643	863630	1222	protein_coding	complement_factor_D_(adipsin)
ENSG00000196456	502.869429214243	977.442014530722	1176.96065732596	1244.6582133642	0.55897330918672	0.0289052064171911	0.381569928656822	ZNF775	chr7	+	150368790	150410597	2981	protein_coding	zinc_finger_protein_775
ENSG00000250571	196.739500715313	243.41336989767	352.876893668646	343.353989893571	0.536073887023561	0.0289103859397065	0.381569928656822	GLI4	chr8	+	143267433	143276931	3057	protein_coding	GLI_family_zinc_finger_4
ENSG00000095383	671.036803269655	985.019084410806	473.3199052801	582.309807184368	-0.529387764367178	0.0289105382226423	0.381569928656822	TBC1D2	chr9	-	98198999	98255721	3681	protein_coding	TBC1_domain_family_member_2
ENSG00000078237	724.09932420947	535.13056028087	407.815811245801	407.152873150823	-0.518280694088484	0.0289263114703048	0.381569928656822	TIGAR	chr12	+	4307763	4354593	4017	protein_coding	TP53_induced_glycolysis_regulatory_phosphatase
ENSG00000163975	1257.9899195116	2084.64135075787	2610.65510256055	2586.75472115765	0.522862636107645	0.029042356489687	0.382026412774598	MFI2	chr3	-	196988621	197029816	8393	protein_coding	antigen_p97_(melanoma_associated)_identified_by_monoclonal_antibodies_133.2_and_96.5
ENSG00000070404	1134.72160163604	2080.85281581783	2357.09086758907	2799.03100544996	0.545137494062725	0.0290640019951692	0.382026412774598	FSTL3	chr19	+	676365	683399	3067	protein_coding	follistatin-like_3_(secreted_glycoprotein)
ENSG00000106333	640.831983657761	1071.20825429675	1300.57322187456	1394.29559409484	0.532027544001302	0.0291171114788561	0.382026412774598	PCOLCE	chr7	+	100602177	100608175	3532	protein_coding	procollagen_C-endopeptidase_enhancer
ENSG00000275708	7.34711828397433	17.9955409651974	40.1476705371514	33.6394111720053	0.677046471622449	0.0291376567167183	0.382026412774598	MIR3648-1	chr21	+	8208473	8208652	180	miRNA	microRNA_3648-1
ENSG00000042445	1687.3881658861	2000.34644834194	2669.82009072057	2702.75269071629	0.468544652867602	0.0291504428848397	0.382026412774598	RETSAT	chr2	-	85342088	85354620	4005	protein_coding	retinol_saturase_(all-trans-retinol_1314-reductase)
ENSG00000177989	104.492348927635	197.950950617172	241.942540868623	287.674964505425	0.598435258679112	0.0291518754837335	0.382026412774598	ODF3B	chr22	-	50529710	50532580	2301	protein_coding	outer_dense_fiber_of_sperm_tails_3B
ENSG00000164403	618.790628805838	1126.14201092735	1379.81204530315	1417.49518800657	0.544916026358058	0.0292202095574857	0.382026412774598	SHROOM1	chr5	-	132822141	132830898	4420	protein_coding	shroom_family_member_1
ENSG00000177169	1406.56497814309	2018.34198930714	2585.2986790634	2569.35502572385	0.496737908665875	0.0292431466967056	0.382026412774598	ULK1	chr12	+	131894651	131923167	7608	protein_coding	unc-51_like_autophagy_activating_kinase_1
ENSG00000158109	1028.59655975641	1185.81143623301	1621.75458617177	1619.3316550386	0.472652330342261	0.0292534295758614	0.382026412774598	TPRG1L	chr1	+	3625002	3630127	2414	protein_coding	tumor_protein_p63_regulated_1-like
ENSG00000170043	1024.51482737642	1606.33881457762	1922.86211520041	2136.68259927013	0.516765157722986	0.029253747229942	0.382026412774598	TRAPPC1	chr17	-	7930345	7932123	1171	protein_coding	trafficking_protein_particle_complex_1
ENSG00000185864	88.9817658836891	59.6694253056546	41.2041881828659	27.8395126940734	-0.665073295199564	0.0293433696704931	0.382579204544795	NPIPB4	chr16	-	21834569	21880827	7773	protein_coding	nuclear_pore_complex_interacting_protein_family_member_B4
ENSG00000177084	1628.61121961431	1986.13944231679	1226.61698667455	1230.73845701716	-0.476785596268857	0.0293547281733359	0.382579204544795	POLE	chr12	-	132623753	132687365	16609	protein_coding	polymerase_(DNA_directed)_epsilon_catalytic_subunit
ENSG00000112773	271.027030031053	222.576427727442	150.02550569146	151.957340121817	-0.557650248616069	0.0294057439254931	0.382861612027927	FAM46A	chr6	-	81491439	81752774	6053	protein_coding	family_with_sequence_similarity_46_member_A
ENSG00000186166	219.597202043233	218.7878927874	124.669082194312	141.51752286154	-0.562116616413657	0.0295637546828069	0.384535138177366	CCDC84	chr11	+	118998142	119015791	5105	protein_coding	coiled-coil_domain_containing_84
ENSG00000179094	982.881157100566	1306.09742057933	1766.49750363466	1649.49112712385	0.489323930466721	0.0296432175484359	0.385184677427186	PER1	chr17	-	8140472	8156506	7002	protein_coding	period_circadian_clock_1
ENSG00000189339	1929.02672278126	2185.03752666897	1330.15571595457	1487.09396974175	-0.470128919364306	0.029702585415859	0.385572068990344	SLC35E2B	chr1	-	1659529	1692728	8395	protein_coding	solute_carrier_family_35_member_E2B
ENSG00000185507	290.619345454985	497.245210880455	588.480328662982	687.867959482729	0.551453349505857	0.029760998298031	0.385752461916744	IRF7	chr11	-	612553	615999	2628	protein_coding	interferon_regulatory_factor_7
ENSG00000077463	875.939768744939	1713.3649266338	1991.53576217185	2210.92129978766	0.552388690157887	0.0297756192817845	0.385752461916744	SIRT6	chr19	-	4174109	4182604	2787	protein_coding	sirtuin_6
ENSG00000108829	3022.11465414144	3446.61966170281	4466.95660608095	4880.03457933194	0.460468382977386	0.0298353605660192	0.386142970182824	LRRC59	chr17	-	50375059	50397553	4570	protein_coding	leucine_rich_repeat_containing_59
ENSG00000117984	1626.97852666232	2725.8508893599	3227.66140765783	3540.25803092966	0.521800859612922	0.0298899417346004	0.386465985995636	CTSD	chr11	-	1752752	1763992	2999	protein_coding	cathepsin_D
ENSG00000203485	2724.14819040248	4420.27314129349	5291.04036973826	5689.70040685124	0.512760849379827	0.0300107513460903	0.387499559816268	INF2	chr14	+	104689606	104722535	9488	protein_coding	inverted_formin_FH2_and_WH2_domain_containing
ENSG00000104884	2062.09119836879	3332.96361350156	1623.8676214632	1858.2874723294	-0.518760510771979	0.0300292852195498	0.387499559816268	ERCC2	chr19	-	45349837	45370918	6450	protein_coding	excision_repair_cross-complementation_group_2
ENSG00000167173	583.68773033796	815.482145843946	1068.13933981737	1055.58152298361	0.502986375042953	0.0301044510197151	0.387688222992467	C15orf39	chr15	+	75195643	75212169	5812	protein_coding	chromosome_15_open_reading_frame_39
ENSG00000114790	83.2673405517091	39.7796168704364	20.0738352685757	31.3194517808325	-0.675041307247258	0.0301068655115969	0.387688222992467	ARHGEF26	chr3	+	154121003	154257827	5489	protein_coding	Rho_guanine_nucleotide_exchange_factor_26
ENSG00000265763	35.9192449438745	44.5152855454883	1.05651764571451	20.879634520555	-0.651105108956699	0.030133056731133	0.387688222992467	ZNF488	chr10	-	47365496	47384273	3496	protein_coding	zinc_finger_protein_488
ENSG00000102007	4498.88542922028	5513.26547149548	7073.38563805864	7441.26974718669	0.463132118102748	0.0302950873558614	0.389388876497111	PLP2	chrX	+	49171926	49175239	1279	protein_coding	proteolipid_protein_2_(colonic_epithelium-enriched)
ENSG00000175305	192.657768335327	99.4490421760909	82.4083763657317	71.9187411263562	-0.628772527481005	0.0304480881866584	0.390668427816778	CCNE2	chr8	-	94879770	94896678	4397	protein_coding	cyclin_E2
ENSG00000134954	8114.48397141165	6467.97627638595	5033.25006418392	5001.83244736851	-0.465146674510284	0.0304639410296163	0.390668427816778	ETS1	chr11	-	128458761	128587558	7149	protein_coding	v-ets_avian_erythroblastosis_virus_E26_oncogene_homolog_1
ENSG00000158555	695.52719754957	1066.4725856217	1293.17759835456	1419.81514739774	0.513815509821299	0.0304844748978599	0.390668427816778	GDPD5	chr11	-	75434640	75525903	9867	protein_coding	glycerophosphodiester_phosphodiesterase_domain_containing_5
ENSG00000196923	2656.39143289472	4845.53618831316	5633.35208694977	6214.01122925629	0.532347635918327	0.0306092364275361	0.391882334086002	PDLIM7	chr5	-	177483394	177497606	4407	protein_coding	PDZ_and_LIM_domain_7
ENSG00000105568	5599.32047886444	8148.19152229439	9745.31876407064	10826.0904989078	0.490422851826081	0.030700227024792	0.392661923299447	PPP2R1A	chr19	+	52190039	52229533	7437	protein_coding	protein_phosphatase_2_regulatory_subunit_A_alpha
ENSG00000168528	1228.60144637571	1999.39931460693	2449.00790276623	2528.75573637833	0.514525029871867	0.0308285817971958	0.393917412464463	SERINC2	chr1	+	31409565	31434680	3549	protein_coding	serine_incorporator_2
ENSG00000104450	536.339634730126	372.223557859083	275.751105531487	298.114781765702	-0.534147656791154	0.0309387766483595	0.394083650715114	SPAG1	chr8	+	100157906	100259278	5055	protein_coding	sperm_associated_antigen_1
ENSG00000076067	2055.56042656082	1762.61588085434	1350.22955122314	1269.01778697151	-0.467611634748175	0.0309477770502392	0.394083650715114	RBMS2	chr12	+	56521929	56596196	8805	protein_coding	RNA_binding_motif_single_stranded_interacting_protein_2
ENSG00000166925	2887.41748560191	4256.41900513669	5414.65293428686	5292.9873509607	0.491625715883165	0.0309495813391277	0.394083650715114	TSC22D4	chr7	-	100463359	100479279	3715	protein_coding	TSC22_domain_family_member_4
ENSG00000030582	6358.52270154178	9904.17746700365	12087.6183846197	12520.8208341595	0.499350513181272	0.0309703332653888	0.394083650715114	GRN	chr17	+	44345086	44353102	3680	protein_coding	granulin
ENSG00000182093	657.975259653701	512.399350640621	871.62705771447	887.384467123588	0.493411872689187	0.0310082919181384	0.394083650715114	WRB	chr21	+	39380244	39428528	5558	protein_coding	tryptophan_rich_basic_protein
ENSG00000101188	971.452306436606	2067.59294352768	2239.81740891476	2803.6709242323	0.564621141882075	0.0310228352969816	0.394083650715114	NTSR1	chr20	+	62708837	62762771	4237	protein_coding	neurotensin_receptor_1_(high_affinity)
ENSG00000167900	1840.04495689757	3209.83622795021	1463.2769393146	1737.64958398841	-0.530911775725259	0.0310591697839793	0.394161409534818	TK1	chr17	-	78174075	78187233	1861	protein_coding	thymidine_kinase_1_soluble
ENSG00000116133	7720.18862350503	9638.03288746573	12236.5873726654	12905.9340930942	0.461698670446664	0.0311393956931176	0.394436926801889	DHCR24	chr1	-	54849633	54887218	4250	protein_coding	24-dehydrocholesterol_reductase
ENSG00000197467	109.390427783618	107.026112056174	61.2780234514416	55.6790253881467	-0.61791167829891	0.0311413486590484	0.394436926801889	COL13A1	chr10	+	69801931	69964275	5761	protein_coding	collagen_type_XIII_alpha_1
ENSG00000186280	50.6134815118232	43.5681518104779	17.9607999771467	20.879634520555	-0.671324548171948	0.0312055580063564	0.394866837779754	KDM4D	chr11	+	94973681	94999518	2978	protein_coding	lysine_(K)-specific_demethylase_4D
ENSG00000104885	3064.56467089329	4478.04829912912	5683.00841629835	5588.78217333523	0.488868613356289	0.0312506392321718	0.395054107967939	DOT1L	chr19	+	2164149	2232578	11272	protein_coding	DOT1-like_histone_H3K79_methyltransferase
ENSG00000204946	133.064475587535	151.541397601662	222.925223245762	240.115796986383	0.551760833535964	0.031372594303529	0.39621187345967	ZNF783	chr7	+	149262171	149297302	6726	protein_coding	zinc_finger_family_member_783
ENSG00000118762	338.783787538816	250.990439777753	193.342729165755	170.517015251199	-0.549186626474792	0.031434594379582	0.39624723191331	PKD2	chr4	+	88007668	88077777	5498	protein_coding	polycystic_kidney_disease_2_(autosomal_dominant)
ENSG00000100360	334.70205515883	296.452859058252	190.173176228612	209.956324901137	-0.530742980460557	0.0314437631884464	0.39624723191331	IFT27	chr22	-	36758202	36776256	8009	protein_coding	intraflagellar_transport_27
ENSG00000124508	555.11560367806	634.579602456961	904.37910473162	857.224995038342	0.481041175519497	0.0314665132808668	0.39624723191331	BTN2A2	chr6	+	26383096	26394874	6398	protein_coding	butyrophilin_subfamily_2_member_A2
ENSG00000023191	2295.56629050398	3529.96743038372	4127.81444180659	4718.79740164543	0.501540625102125	0.031700686750713	0.398811146913985	RNH1	chr11	-	494512	507300	7374	protein_coding	ribonuclease/angiogenin_inhibitor_1
ENSG00000067334	773.896459245296	408.214639789478	1099.8348691888	842.145258995719	0.556850881956396	0.0317624331536027	0.399080393717598	DNTTIP2	chr1	-	93866283	93879918	7519	protein_coding	deoxynucleotidyltransferase_terminal_interacting_protein_2
ENSG00000149809	1317.5832122594	2219.13434112934	2540.9249379434	2966.0680816144	0.520717496867835	0.0318034165238221	0.399080393717598	TM7SF2	chr11	+	65111845	65116384	3408	protein_coding	transmembrane_7_superfamily_member_2
ENSG00000076248	1281.66396731552	1349.66557238981	845.214116571608	955.823269163185	-0.468935344063181	0.0318138593796031	0.399080393717598	UNG	chr12	+	109097574	109110992	2567	protein_coding	uracil_DNA_glycosylase
ENSG00000105063	3124.15796364108	4992.34191723977	5909.10319248125	6464.56684350295	0.504402190549666	0.0319034003873309	0.399819175267165	PPP6R1	chr19	-	55229780	55258995	6583	protein_coding	protein_phosphatase_6_regulatory_subunit_1
ENSG00000100439	727.364710113459	940.503798865317	1197.03449259454	1282.93754331855	0.484025037200014	0.0320878726400828	0.401609659212538	ABHD4	chr14	+	22598237	22613215	4070	protein_coding	abhydrolase_domain_containing_4
ENSG00000092330	820.428208377133	968.917810915629	1283.66893954313	1338.61656870669	0.47149092668535	0.0321078395338554	0.401609659212538	TINF2	chr14	-	24239643	24242674	2712	protein_coding	TERF1_(TRF1)-interacting_nuclear_factor_2
ENSG00000003989	1075.12830888824	637.421003661992	548.33265812583	533.590659969739	-0.532229693252407	0.0321968429921184	0.402337177849786	SLC7A2	chr8	+	17497088	17570573	7905	protein_coding	solute_carrier_family_7_(cationic_amino_acid_transporter_y+_system)_member_2
ENSG00000116698	1862.08631174949	1595.92034349251	1197.03449259454	1180.85933010694	-0.464478340155659	0.032273290908155	0.40290655807444	SMG7	chr1	+	183472216	183598246	8317	protein_coding	SMG7_nonsense_mediated_mRNA_decay_factor
ENSG00000224189	192.657768335327	201.739485557213	121.499529257169	117.157949254225	-0.5596024226195	0.032360449311949	0.403608433770254	HAGLR	chr2	-	176173195	176188958	4851	antisense	HOXD_antisense_growth-associated_long_non-coding_RNA
ENSG00000070610	1251.45914770363	1664.11397241326	2085.56583264044	2219.04115765676	0.477486084952513	0.0326365127897634	0.406662794513136	GBA2	chr9	-	35736866	35749228	4803	protein_coding	glucosidase_beta_(bile_acid)_2
ENSG00000198873	484.093460266309	586.275781971431	318.011811360067	380.473340152336	-0.507513860637743	0.0327112646584623	0.407132090701455	GRK5	chr10	+	119207589	119459742	7000	protein_coding	G_protein-coupled_receptor_kinase_5
ENSG00000111206	1203.2947056198	1408.38786396045	892.757410628761	893.18436560152	-0.468855340635995	0.0327365907669651	0.407132090701455	FOXM1	chr12	-	2857681	2877155	4899	protein_coding	forkhead_box_M1
ENSG00000212900	17.9596224719372	17.048407230187	2.11303529142902	4.63991878234556	-0.599789021755451	0.0328313157254218	1	KRTAP3-2	chr17	-	40999193	40999894	702	protein_coding	keratin_associated_protein_3-2
ENSG00000143337	1197.58028028782	937.662397660286	1582.66343328034	1561.33267025928	0.474665399127028	0.0328525105292516	0.408184621299635	TOR1AIP1	chr1	+	179882042	179925000	9615	protein_coding	torsin_A_interacting_protein_1
ENSG00000085998	1978.82385781709	2837.61267009113	3350.21745456071	3848.81262995564	0.487469151695493	0.0329833812662784	0.409195322295405	POMGNT1	chr1	-	46188682	46220305	6198	protein_coding	protein_O-linked_mannose_N-acetylglucosaminyltransferase_1_(beta_12-)
ENSG00000148153	795.937814097219	630.79106751692	466.980799405813	481.391573668352	-0.492891325429107	0.0330403930625312	0.409195322295405	INIP	chr9	-	112683926	112718236	4423	protein_coding	INTS3_and_NABP_interacting_protein
ENSG00000178950	2649.86066108674	3878.51264486755	4765.95109981815	4965.87307680533	0.485203484686344	0.0330412714184114	0.409195322295405	GAK	chr4	-	849276	932373	15155	protein_coding	cyclin_G_associated_kinase
ENSG00000164651	97.9615771196577	128.810187961413	59.1649881600125	63.7988832572514	-0.612288413078058	0.0330593185420325	0.409195322295405	SP8	chr7	-	20782283	20786886	3718	protein_coding	Sp8_transcription_factor
ENSG00000196358	311.028007354913	454.624192804987	571.57604633155	617.109198051959	0.517379126188611	0.0331496375436116	0.409924333074841	NTNG2	chr9	+	132161676	132244534	7845	protein_coding	netrin_G2
ENSG00000137474	3.26538590398859	1.89426747002078	19.0173176228612	11.5997969558639	0.57858381234123	0.0331890263587963	1	MYO7A	chr11	+	77128264	77215239	10145	protein_coding	myosin_VIIA
ENSG00000068615	214.69912318725	155.329932541704	110.934352800024	106.718131993948	-0.575143787213408	0.0332461729411323	0.410602228294276	REEP1	chr2	-	86213993	86338083	5193	protein_coding	receptor_accessory_protein_1
ENSG00000253729	9871.26158775751	6861.98391015028	5737.9473338755	5562.10264033674	-0.47938150176069	0.0332674042087268	0.410602228294276	PRKDC	chr8	-	47773108	47960183	15417	protein_coding	protein_kinase_DNA-activated_catalytic_polypeptide
ENSG00000006468	355.927063534756	234.889166282577	198.625317394328	158.917218295335	-0.558378857973004	0.0334595070450103	0.412582919573918	ETV1	chr7	-	13891228	13991425	9616	protein_coding	ets_variant_1
ENSG00000198814	302.864542594942	196.056683147151	404.646258308657	394.393096499372	0.537542689637035	0.0335876483282517	0.413740421469161	GK	chrX	+	30653359	30731456	5359	protein_coding	glycerol_kinase
ENSG00000101782	1173.9062324839	915.878321755047	1543.5722803889	1531.17319817403	0.473388310305666	0.0336238942355271	0.413740421469161	RIOK3	chr18	+	23452823	23486603	5320	protein_coding	RIO_kinase_3
ENSG00000107554	771.447419817305	752.02418559825	492.337222902961	539.390558447671	-0.476752509405468	0.0336485196365767	0.413740421469161	DNMBP	chr10	-	99875577	100009919	7072	protein_coding	dynamin_binding_protein
ENSG00000274349	58.7769462717946	35.9910819303948	21.1303529142902	17.3996954337958	-0.662710154972321	0.0336857719491141	0.413808456542507	ZNF658	chr9	+	66856426	66932141	4843	protein_coding	zinc_finger_protein_658
ENSG00000108387	113.472160163604	152.488531336673	69.7301646171576	78.8786192998745	-0.598622980059314	0.0337292431460829	0.413952686814485	SEPT4	chr17	-	58520250	58540818	8012	protein_coding	septin_4
ENSG00000130733	877.572461696934	1593.07894228748	1910.18390345183	1980.08534036597	0.526587366125462	0.0337985812778935	0.414071921343032	YIPF2	chr19	-	10922185	10928681	2518	protein_coding	Yip1_domain_family_member_2
ENSG00000136167	13417.4706794891	11363.7105526547	8432.0673304475	8904.00414332113	-0.447743015696958	0.0338106485910162	0.414071921343032	LCP1	chr13	-	46125920	46211871	5061	protein_coding	lymphocyte_cytosolic_protein_1_(L-plastin)
ENSG00000186010	36.7355914198716	77.664966270852	107.76479986288	115.997969558639	0.631692999391481	0.0338341766174821	0.414071921343032	NDUFA13	chr19	+	19515736	19529054	2708	protein_coding	NADH:ubiquinone_oxidoreductase_subunit_A13
ENSG00000142867	2084.13255322072	1551.40505794702	2839.9194316806	2525.27579729157	0.475832398840501	0.0339010982235831	0.414502087558449	BCL10	chr1	-	85266248	85277090	2819	protein_coding	B-cell_CLL/lymphoma_10
ENSG00000132294	589.402155669941	374.117825329104	318.011811360067	286.514984809838	-0.534826801132194	0.0339743854394126	0.415009206406908	EFR3A	chr8	+	131904088	132013642	6106	protein_coding	EFR3_homolog_A
ENSG00000022567	814.713783045153	1008.69742778607	601.158540411556	627.549015312237	-0.480251134368824	0.034157282527061	0.416588087971252	SLC45A4	chr8	-	141207166	141308305	8608	protein_coding	solute_carrier_family_45_member_4
ENSG00000150403	978.79942472058	937.662397660286	1329.09919830885	1444.17472100506	0.458517660517593	0.034175803244141	0.416588087971252	TMCO3	chr13	+	113490995	113554590	10407	protein_coding	transmembrane_and_coiled-coil_domains_3
ENSG00000137094	660.424299081692	873.25730367958	1125.19129268595	1154.17979710846	0.481874494717098	0.0341994360123571	0.416588087971252	DNAJB5	chr9	+	34989641	34998900	5891	protein_coding	DnaJ_heat_shock_protein_family_(Hsp40)_member_B5
ENSG00000104368	292.252038406979	363.69935424399	179.607999771467	231.995939117278	-0.533905028059161	0.0344415166392997	0.41914554671297	PLAT	chr8	-	42175233	42207724	6618	protein_coding	plasminogen_activator_tissue
ENSG00000070540	840.020523801065	986.913351880826	1284.72545718884	1379.21585805222	0.465218654004858	0.0345043834070052	0.419368196884599	WIPI1	chr17	-	68420948	68457513	3402	protein_coding	WD_repeat_domain_phosphoinositide_interacting_1
ENSG00000185722	611.443510521864	498.192344615465	379.289834811509	353.793807153849	-0.4962964223888	0.034524102671628	0.419368196884599	ANKFY1	chr17	-	4163907	4263977	14120	protein_coding	ankyrin_repeat_and_FYVE_domain_containing_1
ENSG00000136295	3272.73302227256	5110.73363411606	6174.28912155559	6437.88731050446	0.491284782495859	0.0346026469400164	0.419752632996994	TTYH3	chr7	+	2631951	2664802	6129	protein_coding	tweety_family_member_3
ENSG00000233493	75.9202222677347	187.532479532057	214.473082080045	270.275269071629	0.609435544604919	0.034620100651906	0.419752632996994	TMEM238	chr19	-	55379245	55384598	1000	protein_coding	transmembrane_protein_238
ENSG00000146242	866.143611032974	1086.36239405692	1411.50757467458	1448.8146397874	0.469170886856377	0.0347110018703377	0.419946025044966	TPBG	chr6	+	82363206	82370828	6904	protein_coding	trophoblast_glycoprotein
ENSG00000086544	520.82905168618	814.535012108935	994.183104617353	1059.06146207037	0.508408606719883	0.0347139884158634	0.419946025044966	ITPKC	chr19	+	40717103	40740860	3385	protein_coding	inositol-trisphosphate_3-kinase_C
ENSG00000168014	344.498212870796	296.452859058252	196.512282102899	213.436263987896	-0.520622900462522	0.034750210570136	0.419946025044966	C2CD3	chr11	-	74012714	74171210	12571	protein_coding	C2_calcium-dependent_domain_containing_3
ENSG00000122861	667.771417365667	787.068133793634	1045.95246925736	1084.58101537327	0.468807985621477	0.0347759933477407	0.419946025044966	PLAU	chr10	+	73909177	73917497	2950	protein_coding	plasminogen_activator_urokinase
ENSG00000141458	2329.03649601986	2215.3458061893	3292.10898404641	3174.86442681995	0.442903939078555	0.034826013129748	0.419946025044966	NPC1	chr18	-	23506184	23586898	10102	protein_coding	Niemann-Pick_disease_type_C1
ENSG00000140534	648.179101941735	588.170049441452	440.56785826295	386.273238630268	-0.486004724251352	0.0348291889543655	0.419946025044966	TICRR	chr15	+	89575482	89631056	8402	protein_coding	TOPBP1-interacting_checkpoint_and_replication_regulator
ENSG00000197479	130.615436159544	106.078978321164	67.6171293257286	63.7988832572514	-0.599397922981836	0.0349853067109736	0.421438883980943	PCDHB11	chr5	+	141199582	141203779	4198	protein_coding	protocadherin_beta_11
ENSG00000184156	14.6942365679487	17.048407230187	2.11303529142902	3.47993908675917	-0.580147485503959	0.0350619441822371	1	KCNQ3	chr8	-	132120859	132480953	12478	protein_coding	potassium_channel_voltage_gated_KQT-like_subfamily_Q_member_3
ENSG00000171790	12.2451971399572	12.3127385551351	2.11303529142902	0	-0.523075509100432	0.0350704936266268	1	SLFNL1	chr1	-	41015597	41023237	4310	protein_coding	schlafen_like_1
ENSG00000142409	1136.35429458803	2471.07191464211	2711.02427890343	3205.02389890519	0.551320515331321	0.0352264387844193	0.423952140573371	ZNF787	chr19	-	56087366	56121280	3671	protein_coding	zinc_finger_protein_787
ENSG00000099617	57.9605997957975	103.237577116133	139.460329234315	151.957340121817	0.601338914140466	0.0352724986007311	0.424115222806579	EFNA2	chr19	+	1286154	1300237	949	protein_coding	ephrin-A2
ENSG00000104635	3400.89941900412	3119.85852312422	2250.38258537191	2329.23922873747	-0.443077331401663	0.0354519471153962	0.424241585902895	SLC39A14	chr8	+	22367249	22434129	6942	protein_coding	solute_carrier_family_39_(zinc_transporter)_member_14
ENSG00000119139	687.363732789598	680.98915547247	446.906964137238	480.231593972765	-0.474826511200604	0.0354665236759974	0.424241585902895	TJP2	chr9	+	69121264	69255208	7306	protein_coding	tight_junction_protein_2
ENSG00000113369	702.057969357547	389.27196508927	931.848563520197	810.825807214886	0.533586950624267	0.0354698452494909	0.424241585902895	ARRDC3	chr5	-	91368724	91383359	4934	protein_coding	arrestin_domain_containing_3
ENSG00000141002	2046.58061532485	2885.91649057666	3430.51279563501	3867.37230508502	0.476887280678947	0.0354913866934741	0.424241585902895	TCF25	chr16	+	89873586	89911384	7404	protein_coding	transcription_factor_25_(basic_helix-loop-helix)
ENSG00000136861	812.264743617162	631.73820125193	471.206869988671	491.831390928629	-0.48801965507964	0.0355121470204104	0.424241585902895	CDK5RAP2	chr9	-	120388869	120580170	10080	protein_coding	CDK5_regulatory_subunit_associated_protein_2
ENSG00000162889	2944.56173892171	3990.27442559877	4837.79429972674	5306.90710730773	0.467195790458574	0.0355309216519917	0.424241585902895	MAPKAPK2	chr1	+	206684944	206734283	4195	protein_coding	mitogen-activated_protein_kinase-activated_protein_kinase_2
ENSG00000198554	869.408996936962	414.844575934551	409.92884653723	358.433725936194	-0.562114685541421	0.0355378082455858	0.424241585902895	WDHD1	chr14	-	54938950	55027105	6385	protein_coding	WD_repeat_and_HMG-box_DNA_binding_protein_1
ENSG00000136478	844.918602657048	739.711447043115	506.07195229725	566.070091446158	-0.476129752726018	0.0355431590826203	0.424241585902895	TEX2	chr17	-	64147227	64263301	9094	protein_coding	testis_expressed_2
ENSG00000120437	544.503099490097	618.478328961785	840.98804598875	865.344852907447	0.469792437624247	0.0355873869954341	0.424381216400761	ACAT2	chr6	+	159760328	159779055	4299	protein_coding	acetyl-CoA_acetyltransferase_2
ENSG00000197121	401.642466190597	179.955409651974	169.042823314322	160.077197990922	-0.59014741295331	0.0357526013429362	0.425576440698809	PGAP1	chr2	-	196833004	196927796	12761	protein_coding	post-GPI_attachment_to_proteins_1
ENSG00000155438	526.54347701816	433.787250634759	720.545034377296	707.587614307698	0.480544309593993	0.0357528575046677	0.425576440698809	NIFK	chr2	-	121726945	121736923	2447	protein_coding	nucleolar_protein_interacting_with_the_FHA_domain_of_MKI67
ENSG00000226752	184.494303575355	152.488531336673	101.425693988593	98.5982741248431	-0.565941557401045	0.0358415289750099	0.426085886412203	PSMD5-AS1	chr9	+	120824828	120854385	7181	antisense	PSMD5_antisense_RNA_1_(head_to_head)
ENSG00000239739	32.6538590398859	14.2070060251558	6.33910587428706	5.79989847793195	-0.619914777906322	0.0358929716238698	0.426085886412203	RP11-373E16.4	chr3	-	170740351	170741365	263	lincRNA	NA
ENSG00000111554	356.743410010754	236.783433752597	207.077458560044	151.957340121817	-0.55501723851523	0.0358936370663047	0.426085886412203	MDM1	chr12	-	68272443	68332381	6549	protein_coding	Mdm1_nuclear_protein
ENSG00000124613	167.351027579415	119.338850611309	90.8605175314478	70.7587614307698	-0.590904416593736	0.0359656264704417	0.42635735448675	ZNF391	chr6	+	27374615	27403904	4834	protein_coding	zinc_finger_protein_391
ENSG00000214021	160.003909295441	207.422287967275	121.499529257169	95.118335038084	-0.568223456480106	0.0359818677977857	0.42635735448675	TTLL3	chr3	+	9808086	9855138	10365	protein_coding	tubulin_tyrosine_ligase_like_3
ENSG00000154710	91.4308053116805	96.6076409710598	137.347293942886	184.436771598236	0.573398168690478	0.0360862761176165	0.426827186335202	RABGEF1	chr7	+	66682164	66811464	5646	protein_coding	RAB_guanine_nucleotide_exchange_factor_(GEF)_1
ENSG00000157470	50.6134815118232	35.9910819303948	13.7347293942886	20.879634520555	-0.654296107684509	0.0361151625154242	0.426827186335202	FAM81A	chr15	+	59372693	59523549	5578	protein_coding	family_with_sequence_similarity_81_member_A
ENSG00000105856	713.486820021507	596.694253056546	957.204987017346	965.103106727876	0.468990774188029	0.0361381825412432	0.426827186335202	HBP1	chr7	+	107168961	107202529	6351	protein_coding	HMG-box_transcription_factor_1
ENSG00000178026	302.048196118945	456.518460275008	571.57604633155	604.349421400509	0.513094115523749	0.0361803081948755	0.426827186335202	LRRC75B	chr22	-	24585620	24593208	3422	protein_coding	leucine_rich_repeat_containing_75B
ENSG00000154832	1263.70434484358	1845.01651580024	2162.6916207776	2486.99646733722	0.485264893286458	0.0361961279668399	0.426827186335202	CXXC1	chr18	-	50282343	50288304	4319	protein_coding	CXXC_finger_protein_1
ENSG00000133302	172.249106435398	86.1891698859455	76.0692704914447	59.1589644749059	-0.618430156892519	0.0362271833297331	0.426827186335202	SLF1	chr5	+	94618347	94739436	7185	protein_coding	SMC5-SMC6_complex_localization_factor_1
ENSG00000141519	55.511560367806	83.3477686809143	33.8085646628643	32.4794314764189	-0.639335263397777	0.036250538284486	0.426827186335202	CCDC40	chr17	+	80036632	80100613	9961	protein_coding	coiled-coil_domain_containing_40
ENSG00000068354	459.603065986394	616.584061491764	795.557787223026	816.625705692818	0.486634202228705	0.0363307484431689	0.427385882948225	TBC1D25	chrX	+	48539457	48562609	4223	protein_coding	TBC1_domain_family_member_25
ENSG00000189057	168.98372053141	77.664966270852	73.9562352000157	51.0391066058011	-0.626282395478925	0.0366677266696978	0.430864753648351	FAM111B	chr11	+	59107185	59127410	3863	protein_coding	family_with_sequence_similarity_111_member_B
ENSG00000146425	1198.39662676381	1390.39232299525	1751.70625659466	1990.52515762624	0.455931171700616	0.0367213491100436	0.430864753648351	DYNLT1	chr6	-	158636474	158644739	2949	protein_coding	dynein_light_chain_Tctex-type_1
ENSG00000221821	68.5731039837604	113.656048201247	146.855952754317	173.996954337958	0.587114795323089	0.0367255561901706	0.430864753648351	C6orf226	chr6	-	42890265	42890816	552	protein_coding	chromosome_6_open_reading_frame_226
ENSG00000080823	65.3077180797718	72.9292975958	41.2041881828659	24.3595736073142	-0.63873371526404	0.036818791290954	0.431570486237004	MOK	chr14	-	102224500	102305200	11009	protein_coding	MOK_protein_kinase
ENSG00000254986	825.326287233116	1154.55602297767	1440.03355110888	1498.69376669762	0.478565015751798	0.0368668383236211	0.431745756525997	DPP3	chr11	+	66480013	66509657	3977	protein_coding	dipeptidyl-peptidase_3
ENSG00000140406	958.390762820651	1892.37320255076	2087.67886793187	2470.75675159901	0.533211042692455	0.0369733074983275	0.432604277688951	MESDC1	chr15	+	81000944	81005788	4845	protein_coding	mesoderm_development_candidate_1
ENSG00000087152	1404.11593871509	1832.7037772451	2269.39990299477	2447.55715768728	0.462840707030821	0.0370308247469998	0.432729265052952	ATXN7L3	chr17	-	44191805	44200113	5301	protein_coding	ataxin_7-like_3
ENSG00000090447	616.341589377846	862.838832594465	483.885081737245	492.991370624216	-0.493800437747501	0.0370503287646901	0.432729265052952	TFAP4	chr16	-	4257186	4273075	7867	protein_coding	transcription_factor_AP-4_(activating_enhancer_binding_protein_4)
ENSG00000090776	936.349407968728	1337.35283383467	1639.71538614892	1739.96954337958	0.479493900768385	0.0371365574919516	0.433348415957067	EFNB1	chrX	+	68828997	68842147	3314	protein_coding	ephrin-B1
ENSG00000115520	656.342566701707	520.923554255715	882.192234171615	858.384974733928	0.474515033433732	0.0372591620884479	0.434064159737601	COQ10B	chr2	+	197453423	197475308	2722	protein_coding	coenzyme_Q10B
ENSG00000227745	18.7759689479344	19.8898084352182	1.05651764571451	6.95987817351834	-0.586728062207677	0.0373204534471132	0.434064159737601	AC098826.5	chr2	-	132132856	132139429	651	unprocessed_pseudogene	NA
ENSG00000167378	584.504076813958	665.835015712304	933.961598811626	890.864406210347	0.464006815757634	0.0373264495717774	0.434064159737601	IRGQ	chr19	-	43584369	43596135	9869	protein_coding	immunity-related_GTPase_family_Q
ENSG00000149257	3141.30123963702	4229.8992605564	5258.28832272111	5446.1046707781	0.45953688750539	0.0373348947511977	0.434064159737601	SERPINH1	chr11	+	75562056	75572783	4914	protein_coding	serpin_peptidase_inhibitor_clade_H_(heat_shock_protein_47)_member_1_(collagen_binding_protein_1)
ENSG00000162585	1005.73885842849	2006.02925075201	2233.47830304047	2579.79484298413	0.532360729969171	0.0373860105711425	0.434064159737601	FAAP20	chr1	-	2184461	2212720	10916	protein_coding	Fanconi_anemia_core_complex_associated_protein_20
ENSG00000004866	177.147185291381	179.955409651974	278.920658468631	278.395126940734	0.516145052002359	0.0373975253368897	0.434064159737601	ST7	chr7	+	116953238	117230103	6742	protein_coding	suppression_of_tumorigenicity_7
ENSG00000168884	1272.68415607955	1996.5579134019	2369.76907933765	2558.91520846358	0.490486612392595	0.0374648048521751	0.434458528090201	TNIP2	chr4	-	2741648	2756376	2686	protein_coding	TNFAIP3_interacting_protein_2
ENSG00000172725	3815.60342881067	6911.23486437082	7694.61801373877	8951.56331084017	0.511996043988266	0.037526513422287	0.434787650183975	CORO1B	chr11	-	67435510	67443821	5327	protein_coding	coronin_actin_binding_protein_1B
ENSG00000182551	125.717357303561	129.757321696423	208.133976205758	204.156426423205	0.538184115809031	0.0376732809113639	0.435722222079185	ADI1	chr2	-	3497361	3519736	5560	protein_coding	acireductone_dioxygenase_1
ENSG00000175938	76.7365687437319	99.4490421760909	144.742917462888	156.597258904163	0.571419627916491	0.0376739741304094	0.435722222079185	ORAI3	chr16	+	30949066	30956461	2643	protein_coding	ORAI_calcium_release-activated_calcium_modulator_3
ENSG00000105173	860.429185700994	966.076409710598	1265.70813956598	1371.09600018311	0.45405830422884	0.0377654881791053	0.436393763316747	CCNE1	chr19	+	29811898	29824308	2550	protein_coding	cyclin_E1
ENSG00000146143	640.015637181764	537.024827750891	396.194117142941	393.233116803786	-0.481429182464942	0.0378052108916863	0.436466178135344	PRIM2	chr6	+	57314805	57646849	4667	protein_coding	primase_DNA_polypeptide_2_(58kDa)
ENSG00000132763	326.538590398859	486.82673979534	255.677270262911	260.995431506938	-0.520646178629028	0.0382791364530193	0.441238365824904	MMACHC	chr1	+	45500053	45513382	5296	protein_coding	methylmalonic_aciduria_(cobalamin_deficiency)_cblC_type_with_homocystinuria
ENSG00000163808	542.870406538103	290.77005664819	266.242446720056	240.115796986383	-0.549699099858722	0.038286204975762	0.441238365824904	KIF15	chr3	+	44761717	44873376	5285	protein_coding	kinesin_family_member_15
ENSG00000077150	6547.09873749712	9730.85199349675	11558.3030441167	12452.3820321199	0.472013201292664	0.0383738857729731	0.441522062334492	NFKB2	chr10	+	102394110	102402529	4484	protein_coding	nuclear_factor_of_kappa_light_polypeptide_gene_enhancer_in_B-cells_2_(p49/p100)
ENSG00000136738	1038.39271746837	748.235650658208	1318.53402185171	1327.01677175083	0.474874134633127	0.0384062035101582	0.441522062334492	STAM	chr10	+	17644125	17715914	3246	protein_coding	signal_transducing_adaptor_molecule
ENSG00000166946	990.22827538454	1014.38023019613	1436.86399817173	1429.09498496243	0.444922596244616	0.0384167790822186	0.441522062334492	CCNDBP1	chr15	+	43185118	43197176	6654	protein_coding	cyclin_D-type_binding-protein_1
ENSG00000074800	26632.4874329309	40057.1270547944	45575.0016831868	53349.7861594092	0.47653073157706	0.0384808374606922	0.441522062334492	ENO1	chr1	-	8861002	8879249	3958	protein_coding	enolase_1_(alpha)
ENSG00000101680	2195.97202043233	1975.72097123167	1408.33802173744	1513.77350274024	-0.443624612523772	0.0385067305859634	0.441522062334492	LAMA1	chr18	-	6941744	7117814	15872	protein_coding	laminin_subunit_alpha_1
ENSG00000173085	463.68479836638	487.773873530351	294.768423154348	338.714071111226	-0.486583049454853	0.0385138821812549	0.441522062334492	COQ2	chr4	-	83261536	83284914	2774	protein_coding	coenzyme_Q2_4-hydroxybenzoate_polyprenyltransferase
ENSG00000165915	795.121467621222	1401.75792781538	1622.81110381749	1784.04877181187	0.510498760359192	0.0386862442032938	0.443108640804364	SLC39A13	chr11	+	47407132	47416501	4584	protein_coding	solute_carrier_family_39_(zinc_transporter)_member_13
ENSG00000072958	920.838824924782	1268.21207117891	1554.13745684604	1671.53074133999	0.471047089667405	0.0387357640386527	0.44328664705988	AP1M1	chr19	+	16197578	16245907	14371	protein_coding	adaptor_related_protein_complex_1_mu_1_subunit
ENSG00000151623	29.3884731358973	32.2025469903533	8.45214116571608	12.7597766514503	-0.6381572013178	0.0388238919497846	0.443877096540652	NR3C2	chr4	-	148078762	148444698	6607	protein_coding	nuclear_receptor_subfamily_3_group_C_member_2
ENSG00000128294	556.748296630055	761.495522948354	964.600610537347	994.102599117536	0.477889962629722	0.0388554073470355	0.443877096540652	TPST2	chr22	-	26521983	26596717	6957	protein_coding	tyrosylprotein_sulfotransferase_2
ENSG00000065457	368.172260674714	386.430563884239	253.564234971482	243.595736073142	-0.493993134866354	0.0389781460611033	0.444889670615182	ADAT1	chr16	-	75596981	75623300	4486	protein_coding	adenosine_deaminase_tRNA-specific_1
ENSG00000121211	449.806908274428	304.977062673346	247.225129097195	231.995939117278	-0.520933954129962	0.0391014671549725	0.445907115824975	MND1	chr4	+	153344649	153415118	1511	protein_coding	meiotic_nuclear_divisions_1
ENSG00000103326	2462.91731808339	4652.32090637104	5182.21905222967	5930.97618353321	0.514823579674891	0.0392067958760193	0.446717780784758	CAPN15	chr16	+	527717	554636	7720	protein_coding	calpain_15
ENSG00000143258	737.160867825424	1046.58277718648	1315.36446891456	1329.336731142	0.475592175932402	0.0395119054424465	0.449049473944775	USP21	chr1	+	161159450	161165723	3764	protein_coding	ubiquitin_specific_peptidase_21
ENSG00000165527	2160.86912196445	2313.84771463038	3164.27034891496	3151.66483290822	0.432525194563985	0.0395295358098658	0.449049473944775	ARF6	chr14	+	49893092	49897054	3865	protein_coding	ADP_ribosylation_factor_6
ENSG00000014164	1729.02183616196	2418.03242548153	3085.03152548637	2977.66787857026	0.463769637451265	0.0395333037741261	0.449049473944775	ZC3H3	chr8	-	143437655	143541453	3731	protein_coding	zinc_finger_CCCH-type_containing_3
ENSG00000081181	485.726153218303	600.482787996587	768.088328434448	832.865421431028	0.470654153201372	0.0395491219962093	0.449049473944775	ARG2	chr14	+	67619798	67651720	2418	protein_coding	arginase_2
ENSG00000075407	576.340612053986	324.866871108564	305.333599611493	249.395634551074	-0.539961792177907	0.0396324548664382	0.449386973343664	ZNF37A	chr10	+	38094336	38125544	9626	protein_coding	zinc_finger_protein_37A
ENSG00000206195	570.626186722006	415.791709669561	322.237881942925	323.634335068603	-0.498577271489864	0.0396603533274897	0.449386973343664	DUXAP8	chr22	+	15784959	15829984	5545	processed_transcript	double_homeobox_A_pseudogene_8
ENSG00000163297	6823.02384638416	5532.20814619569	9050.13015319049	8537.45055951583	0.440158757001283	0.0396821855964971	0.449386973343664	ANTXR2	chr4	-	79901149	80125454	9864	protein_coding	anthrax_toxin_receptor_2
ENSG00000076944	365.723221246722	585.328648236421	687.792987360146	782.986294520813	0.507646713716934	0.0397349666702183	0.449594427736052	STXBP2	chr19	+	7636881	7647873	6040	protein_coding	syntaxin_binding_protein_2
ENSG00000246089	144.493326251495	202.686619292223	260.959858491484	293.474862983357	0.529497702275426	0.0397696432435011	0.449596850740654	RP11-115C21.2	chr8	-	6403551	6407142	2934	antisense	NA
ENSG00000137936	917.573439020794	1163.08022659276	1520.32889218318	1497.53378700203	0.456896836776864	0.0398132373844681	0.449699995599802	BCAR3	chr1	-	93561786	93847150	5042	protein_coding	breast_cancer_anti-estrogen_resistance_3
ENSG00000101191	1108.59851440413	1240.74519286361	769.144846080163	857.224995038342	-0.453085254084038	0.0399138766609821	0.450446743009665	DIDO1	chr20	-	62877738	62937952	13281	protein_coding	death_inducer-obliterator_1
ENSG00000065060	2152.70565720448	1677.3738447034	1281.5559042517	1361.81616261842	-0.455840721459893	0.0399673523126007	0.450660396084865	UHRF1BP1	chr6	+	34792015	34883138	9908	protein_coding	UHRF1_binding_protein_1
ENSG00000124813	360.008795914742	320.131202433512	231.377364411478	212.276284292309	-0.500517914095278	0.040168611729997	0.452538608488377	RUNX2	chr6	+	45328157	45664349	8192	protein_coding	runt-related_transcription_factor_2
ENSG00000142733	274.292415935042	423.368779549644	541.993552251543	537.070599056498	0.507477742255013	0.0402046238249009	0.452553513735683	MAP3K6	chr1	-	27355184	27366892	4951	protein_coding	mitogen-activated_protein_kinase_kinase_kinase_6
ENSG00000253276	561.646375486038	909.248385609974	1020.59604576022	1241.17827427744	0.50284408121759	0.040311070245658	0.45336053657315	CCDC71L	chr7	-	106656765	106660996	4232	protein_coding	coiled-coil_domain_containing_71-like
ENSG00000152684	1068.59753708027	1174.44583141288	1531.95058628604	1673.85070073116	0.443407258341574	0.0403906139819836	0.453863867363444	PELO	chr5	+	52787940	52804046	4349	protein_coding	pelota_homolog_(Drosophila)
ENSG00000126878	3477.63598774785	4471.41836298405	2594.80733787484	2920.82887348653	-0.450661892440381	0.0404811427427121	0.45404197326423	AIF1L	chr9	+	131096476	131123152	5299	protein_coding	allograft_inflammatory_factor_1-like
ENSG00000165699	1453.91307375092	1390.39232299525	1014.25693988593	980.182842770499	-0.441347812789973	0.0405092750927416	0.45404197326423	TSC1	chr9	-	132891348	132944633	9911	protein_coding	tuberous_sclerosis_1
ENSG00000163389	191.025075383333	123.127385551351	102.482211634307	76.5586599087017	-0.578325595117471	0.0405108735918721	0.45404197326423	POGLUT1	chr3	+	119468938	119494708	7097	protein_coding	protein_O-glucosyltransferase_1
ENSG00000179632	4751.9528367794	8732.57303679579	9641.78003479061	11197.2840014954	0.505950580462836	0.040587955790292	0.454422028401936	MAF1	chr8	+	144104499	144107611	2377	protein_coding	MAF1_homolog_negative_regulator_of_RNA_polymerase_III
ENSG00000092841	4666.2364567997	6143.10940527739	7228.69373197867	8382.01328030725	0.452440203857154	0.0406287244749993	0.454422028401936	MYL6	chr12	+	56158161	56163496	4609	protein_coding	myosin_light_chain_6
ENSG00000263470	98.7779235956549	96.6076409710598	48.5998117028674	57.9989847793195	-0.59538956214861	0.0406492800203173	0.454422028401936	RP11-160O5.1	chr17	+	65100812	65111058	664	lincRNA	NA
ENSG00000263956	188.576035955341	146.80572892661	115.160423382882	81.1985786910473	-0.565217259942048	0.0406944141061949	0.454537094545735	NBPF11	chr1	-	148102046	148152322	5947	protein_coding	neuroblastoma_breakpoint_family_member_11
ENSG00000133119	386.131883146651	253.831840982785	202.851387977186	198.356527945273	-0.527470226299333	0.0407727634945251	0.455022645465847	RFC3	chr13	+	33818049	33966558	2874	protein_coding	replication_factor_C_subunit_3
ENSG00000174943	346.130905822791	537.971961485901	687.792987360146	666.988324962174	0.500059786947757	0.0408944434350103	0.455990520558243	KCTD13	chr16	-	29905012	29927035	4861	protein_coding	potassium_channel_tetramerization_domain_containing_13
ENSG00000164953	331.436669254842	183.743944592016	157.421129211462	149.637380730644	-0.556554876896102	0.0410029874708873	0.456645060854502	TMEM67	chr8	+	93754844	93819234	8281	protein_coding	transmembrane_protein_67
ENSG00000115415	1351.05341777528	976.494880795712	784.992610765881	791.106152389918	-0.471111998741296	0.0410375334629961	0.456645060854502	STAT1	chr2	-	190964358	191020960	6053	protein_coding	signal_transducer_and_activator_of_transcription_1
ENSG00000130713	1615.54967599836	2096.00695557799	1181.18672790882	1366.45608140077	-0.459561425193406	0.0410581524131788	0.456645060854502	EXOSC2	chr9	+	130693721	130704894	4240	protein_coding	exosome_component_2
ENSG00000198440	85.7163799797005	73.8764313308104	44.3737411200094	38.2793299543509	-0.610145090229591	0.0411129795172898	0.456865358417856	ZNF583	chr19	+	56397966	56436035	8060	protein_coding	zinc_finger_protein_583
ENSG00000111540	2199.23740633632	2111.16109533816	3037.48823142921	3025.2270460893	0.428278195531962	0.0412074583536657	0.457525533346317	RAB5B	chr12	+	55973913	55996683	6588	protein_coding	RAB5B_member_RAS_oncogene_family
ENSG00000140682	1088.1898525042	1903.73880737088	2203.89580896047	2382.59829473444	0.499626237091647	0.0412717560704044	0.45784977014838	TGFB1I1	chr16	+	31471585	31477960	5403	protein_coding	transforming_growth_factor_beta_1_induced_transcript_1
ENSG00000131650	546.135792442092	1036.16430610137	1186.46931613739	1306.13713723027	0.518574232915623	0.0413488172671051	0.458253138375998	KREMEN2	chr16	+	2963944	2968383	2614	protein_coding	kringle_containing_transmembrane_protein_2
ENSG00000123095	250.618368131124	277.510184358044	170.099340960036	168.197055860026	-0.511871682528691	0.0413853384800647	0.458253138375998	BHLHE41	chr12	-	26120026	26125127	3948	protein_coding	basic_helix-loop-helix_family_member_e41
ENSG00000124507	9.79615771196577	21.784075905239	2.11303529142902	3.47993908675917	-0.554135457431762	0.0414081676464289	1	PACSIN1	chr6	+	34466061	34535231	4807	protein_coding	protein_kinase_C_and_casein_kinase_substrate_in_neurons_1
ENSG00000273619	53.8788674158117	131.651589166444	170.099340960036	171.676994946786	0.596553235632082	0.0414576946353813	0.458253138375998	RP5-908M14.9	chr20	-	62386303	62386970	668	antisense	NA
ENSG00000237438	54.6952138918089	54.9337566306026	27.4694587885772	23.1995939117278	-0.630039323036008	0.0414702950205668	0.458253138375998	CECR7	chr22	+	17036570	17060825	4354	lincRNA	cat_eye_syndrome_chromosome_region_candidate_7_(non-protein_coding)
ENSG00000134242	3.26538590398859	1.89426747002078	11.6216941028596	17.3996954337958	0.54918517891354	0.0415226828111902	1	PTPN22	chr1	-	113813811	113871759	4503	protein_coding	protein_tyrosine_phosphatase_non-receptor_type_22_(lymphoid)
ENSG00000168758	1193.49854790783	1852.59358568032	2231.36526774904	2310.67955360809	0.478420144847489	0.0415584127440567	0.458253138375998	SEMA4C	chr2	-	96859716	96870757	6157	protein_coding	sema_domain_immunoglobulin_domain_(Ig)_transmembrane_domain_(TM)_and_short_cytoplasmic_domain_(semaphorin)_4C
ENSG00000041880	335.518401634828	463.148396420081	610.667199222986	591.589644749059	0.486093681113663	0.0416017764711963	0.458253138375998	PARP3	chr3	+	51942345	51948867	2928	protein_coding	poly(ADP-ribose)_polymerase_family_member_3
ENSG00000197070	2641.69719632677	4461.94702563395	5275.19260505255	5444.94469108251	0.487558006743507	0.0416374847331584	0.458253138375998	ARRDC1	chr9	+	137605654	137615360	3821	protein_coding	arrestin_domain_containing_1
ENSG00000124104	641.648330133758	1236.00952418856	1338.60785712028	1635.57137077681	0.521766580197906	0.0416543763680817	0.458253138375998	SNX21	chr20	+	45833810	45843275	4066	protein_coding	sorting_nexin_family_member_21
ENSG00000156787	582.055037385966	389.27196508927	319.068329005782	309.714578721566	-0.504942152195232	0.0416569950918754	0.458253138375998	TBC1D31	chr8	+	123041968	123152153	8611	protein_coding	TBC1_domain_family_member_31
ENSG00000197976	1518.40444535469	1947.30695918136	2539.86842029768	2442.91723890494	0.447973536399188	0.0416598413270078	0.458253138375998	AKAP17A	chrX	+	1591593	1602514	4075	protein_coding	A-kinase_anchoring_protein_17A
ENSG00000132801	102.043309499643	127.863054226403	64.4475763885851	64.9588629528378	-0.581006966275317	0.0416945021655917	0.458253138375998	ZSWIM3	chr20	+	45857617	45879122	2773	protein_coding	zinc_finger_SWIM-type_containing_3
ENSG00000082438	65.3077180797718	45.4624192804987	26.4129411428627	24.3595736073142	-0.630077338156235	0.0418817300265422	0.459419832734646	COBLL1	chr2	-	164653624	164843679	17178	protein_coding	cordon-bleu_WH2_repeat_protein_like_1
ENSG00000159216	1362.48226843924	1370.50251456003	1916.52300932612	1944.12596980279	0.431897078003844	0.0418920856985769	0.459419832734646	RUNX1	chr21	-	34787801	36004667	15574	protein_coding	runt-related_transcription_factor_1
ENSG00000124279	148.575058631481	110.814646996216	82.4083763657317	64.9588629528378	-0.577232847242968	0.0419063008549922	0.459419832734646	FASTKD3	chr5	-	7859159	7869037	2857	protein_coding	FAST_kinase_domains_3
ENSG00000164897	3525.80042983168	6708.54824507859	7498.10573163587	8378.53334122049	0.507262120644554	0.0419912499113572	0.459964606501734	TMUB1	chr7	-	151081080	151083546	2005	protein_coding	transmembrane_and_ubiquitin-like_domain_containing_1
ENSG00000116871	4819.70959428716	7414.16287766133	8704.64888304184	9352.91628551306	0.469778151305414	0.0420501506094895	0.460223376553188	MAP7D1	chr1	+	36155579	36180849	5271	protein_coding	MAP7_domain_containing_1
ENSG00000260428	19.5923154239315	48.3038204855299	75.0127528457302	69.5987817351834	0.627541495578458	0.0421093630961828	0.460421110530985	SCX	chr8	+	144266560	144268481	999	protein_coding	scleraxis_bHLH_transcription_factor
ENSG00000145703	36.7355914198716	27.4668783153013	11.6216941028596	11.5997969558639	-0.629617960735962	0.0422259566349754	0.460421110530985	IQGAP2	chr5	+	76403249	76708132	7904	protein_coding	IQ_motif_containing_GTPase_activating_protein_2
ENSG00000276550	142.860633299501	126.915920491392	80.2953410743027	77.7186396042881	-0.563016925485351	0.0422448894671469	0.460421110530985	HERC2P2	chr15	+	22495570	22590815	6965	transcribed_unprocessed_pseudogene	hect_domain_and_RLD_2_pseudogene_2
ENSG00000176410	219.597202043233	269.933114477961	137.347293942886	169.357035555613	-0.525654529575993	0.04227762908025	0.460421110530985	DNAJC30	chr7	-	73680969	73683453	2485	protein_coding	DnaJ_heat_shock_protein_family_(Hsp40)_member_C30
ENSG00000101868	338.783787538816	249.096172307733	178.551482125752	194.876588858513	-0.517411866415934	0.0422792023457202	0.460421110530985	POLA1	chrX	+	24693919	24996986	6336	protein_coding	polymerase_(DNA_directed)_alpha_1_catalytic_subunit
ENSG00000132780	2542.91927273111	2135.78657244843	1731.63242132608	1542.7729951299	-0.442000333283327	0.0423032260569688	0.460421110530985	NASP	chr1	+	45583846	45618904	8304	protein_coding	nuclear_autoantigenic_sperm_protein_(histone-binding)
ENSG00000177238	62.8586786517804	111.761780731226	155.308093920033	150.797360426231	0.575962663529831	0.0423659879030392	0.460421110530985	TRIM72	chr16	+	31214021	31231537	8500	protein_coding	tripartite_motif_containing_72_E3_ubiquitin_protein_ligase
ENSG00000162073	424.500167518517	809.799343433883	930.792045874483	1020.78213211602	0.519925329478099	0.0424029261299246	0.460421110530985	PAQR4	chr16	+	2969245	2973489	2972	protein_coding	progestin_and_adipoQ_receptor_family_member_IV
ENSG00000189077	744.507986109399	1131.82481333742	1323.81661008028	1484.77401035058	0.480794291961113	0.0424136553408948	0.460421110530985	TMEM120A	chr7	-	75986837	75994659	1997	protein_coding	transmembrane_protein_120A
ENSG00000271303	54.6952138918089	90.9248385609974	122.556046902883	136.877604079194	0.58232730456087	0.042421138652326	0.460421110530985	SRXN1	chr20	-	646615	653370	2698	protein_coding	sulfiredoxin_1
ENSG00000204673	783.692616957262	1389.44518926024	1652.39359789749	1688.93043677378	0.500691210685725	0.0425156520586279	0.461063338950008	AKT1S1	chr19	-	49869033	49878459	5737	protein_coding	AKT1_substrate_1_(proline_rich)
ENSG00000278730	148.575058631481	119.338850611309	82.4083763657317	73.0787208219426	-0.566827864528728	0.0425956254211083	0.461323422352641	RP11-147L13.11	chr17	+	68126666	68129586	2921	lincRNA	NA
ENSG00000123562	3446.61482165996	2734.375092975	4530.34766482382	4280.32507671378	0.439604039001637	0.0426103574992283	0.461323422352641	MORF4L2	chrX	-	103675496	103688158	2648	protein_coding	mortality_factor_4_like_2
ENSG00000169564	1269.41877017556	2259.86109173479	2610.65510256055	2795.5510663632	0.49778856252992	0.0426513366675579	0.461384194166634	PCBP1	chr2	+	70087454	70089203	1750	protein_coding	poly(rC)_binding_protein_1
ENSG00000147162	2275.97397508005	1494.5770338464	1366.07731590886	1154.17979710846	-0.480000728026055	0.0427212732046058	0.46139161228314	OGT	chrX	+	71533083	71575897	9812	protein_coding	O-linked_N-acetylglucosamine_(GlcNAc)_transferase
ENSG00000183495	1776.36993176979	1720.94199651388	1254.08644546312	1219.1386600613	-0.432369232387493	0.0427227554528617	0.46139161228314	EP400	chr12	+	131949920	132081102	18705	protein_coding	E1A_binding_protein_p400
ENSG00000247796	53.8788674158117	48.3038204855299	24.2999058514337	22.0396142161414	-0.628484885986042	0.0427860944119399	0.461693455498898	CTD-2366F13.1	chr5	+	53109842	53115126	3194	antisense	NA
ENSG00000126107	1520.03713830669	2083.69421702286	2565.22484379483	2658.673462284	0.45422599399698	0.0429217163734488	0.462774141990093	HECTD3	chr1	-	45002540	45011329	5077	protein_coding	HECT_domain_containing_E3_ubiquitin_protein_ligase_3
ENSG00000118263	6.53077180797718	5.68280241006234	23.2433882057192	19.7196548249686	0.600479181661346	0.0431585524256566	0.464943414488123	KLF7	chr2	-	207074137	207167267	9262	protein_coding	Kruppel-like_factor_7_(ubiquitous)
ENSG00000197712	1528.20060306666	1355.34837479987	2079.22672676616	2003.28493427769	0.433076399762713	0.0433218688862473	0.466317740503285	FAM114A1	chr4	+	38867677	38945739	4871	protein_coding	family_with_sequence_similarity_114_member_A1
ENSG00000061938	1038.39271746837	1762.61588085434	2063.37896208044	2184.24176678917	0.489828816021781	0.0433665285504025	0.466413628580833	TNK2	chr3	-	195863364	195911945	11297	protein_coding	tyrosine_kinase_non-receptor_2
ENSG00000173083	619.606975281835	622.266863901826	404.646258308657	445.432203105174	-0.460378170390516	0.0434400396605355	0.46681940478694	HPSE	chr4	-	83292461	83335153	4721	protein_coding	heparanase
ENSG00000100292	646.546408989741	870.415902474548	1023.76559869736	1213.33876158336	0.468085776769351	0.0435467001612156	0.46758045292446	HMOX1	chr22	+	35380361	35394214	2405	protein_coding	heme_oxygenase_1
ENSG00000253891	15.5105830439458	14.2070060251558	32.7520470171498	41.75926904111	0.62959233643078	0.043605287976635	0.467824495841431	RP11-203E8.1	chr8	-	24169957	24177080	491	lincRNA	NA
ENSG00000213889	62.0423321757832	89.0305710909767	122.556046902883	140.357543165953	0.570328555588687	0.0436526971043494	0.467948304374151	PPM1N	chr19	+	45488777	45502510	2571	protein_coding	protein_phosphatase_Mg2+/Mn2+_dependent_1N_(putative)
ENSG00000170955	133.064475587535	271.827381947982	290.54235257149	393.233116803786	0.556184210514432	0.0437076787852113	0.468153019237986	PRKCDBP	chr11	-	6318946	6320647	1672	protein_coding	protein_kinase_C_delta_binding_protein
ENSG00000152683	450.623254750425	276.563050623034	232.433882057192	225.03606094376	-0.521904813513625	0.0437990887039763	0.468624015521851	SLC30A6	chr2	+	32165841	32224379	5410	protein_coding	solute_carrier_family_30_(zinc_transporter)_member_6
ENSG00000089057	416.336702758545	316.34266749347	225.038258537191	251.715593942247	-0.49940600922572	0.0438234937096933	0.468624015521851	SLC23A2	chr20	-	4852356	5010293	7515	protein_coding	solute_carrier_family_23_(ascorbic_acid_transporter)_member_2
ENSG00000165006	873.490729316948	1000.17322417097	1281.5559042517	1397.7755331816	0.441813799152858	0.0438636440052223	0.468669205317059	UBAP1	chr9	+	34179005	34252523	2772	protein_coding	ubiquitin_associated_protein_1
ENSG00000225159	3.26538590398859	4.73566867505195	16.9042823314322	17.3996954337958	0.571051881230708	0.0440873655223065	1	NPM1P39	chr1	+	27206930	27207796	867	processed_pseudogene	nucleophosmin_1_(nucleolar_phosphoprotein_B23_numatrin)_pseudogene_39
ENSG00000101057	1622.08044780633	2257.01969052976	1237.18216313169	1414.01524891981	-0.461003390978544	0.0441093141397677	0.470908438844034	MYBL2	chr20	+	43667019	43716496	2777	protein_coding	v-myb_avian_myeloblastosis_viral_oncogene_homolog-like_2
ENSG00000152332	3981.32176343809	2285.43370258007	2079.22672676616	2050.84410179674	-0.489492056617861	0.0441459574070111	0.470914276640938	UHMK1	chr1	+	162497251	162529629	9246	protein_coding	U2AF_homology_motif_(UHM)_kinase_1
ENSG00000176974	967.37057405662	1281.47194346906	764.918775497305	776.026416347295	-0.458695634196193	0.0442026809562969	0.471134130519485	SHMT1	chr17	-	18327860	18363563	7281	protein_coding	serine_hydroxymethyltransferase_1_(soluble)
ENSG00000197122	2376.3845916277	3392.63303880722	4099.2884653723	4274.52517823585	0.454402055265195	0.0442940090793285	0.471722157101159	SRC	chr20	+	37344685	37406050	6468	protein_coding	SRC_proto-oncogene_non-receptor_tyrosine_kinase
ENSG00000126903	626.954093565809	1038.05857357139	1220.27788080026	1306.13713723027	0.489510879898326	0.0443577390431323	0.472015549393722	SLC10A3	chrX	-	154487306	154490690	2247	protein_coding	solute_carrier_family_10_member_3
ENSG00000157992	3.26538590398859	7.57706988008312	22.1868705600047	18.5596751293822	0.586238950953508	0.0444289851272818	0.472388378134081	KRTCAP3	chr2	+	27442366	27446481	1403	protein_coding	keratinocyte_associated_protein_3
ENSG00000266405	14.6942365679487	10.4184710851143	1.05651764571451	2.31995939117278	-0.515658971558003	0.0446194045910468	1	CBX3P2	chr18	-	2652170	2655395	1429	transcribed_processed_pseudogene	chromobox_3_pseudogene_2
ENSG00000092439	694.710851073573	322.025469903533	328.576987817212	284.195025418665	-0.545550707567903	0.0446631288407919	0.474491187994276	TRPM7	chr15	-	50552473	50686815	12333	protein_coding	transient_receptor_potential_cation_channel_subfamily_M_member_7
ENSG00000222041	480.011727886323	458.412727745029	285.259764342918	344.513969589158	-0.475560717745444	0.0447040793826134	0.474539804414625	LINC00152	chr2	+	87455368	87606805	3456	lincRNA	long_intergenic_non-protein_coding_RNA_152
ENSG00000168439	5835.24461042761	6473.65907879602	8276.75923652747	8901.68418392995	0.419023818524614	0.0450628979890338	0.477745466519649	STIP1	chr11	+	64185272	64204543	4657	protein_coding	stress_induced_phosphoprotein_1
ENSG00000132680	609.810817569869	528.500624135798	829.36635188589	815.465725997232	0.44979658160555	0.0450793093121024	0.477745466519649	KIAA0907	chr1	-	155913043	155934400	5635	protein_coding	KIAA0907
ENSG00000137955	1231.0504858037	810.746477168894	1649.22404496035	1396.61555348601	0.475365530626481	0.0453999794634248	0.480551716472015	RABGGTB	chr1	+	75786197	75795079	5913	protein_coding	Rab_geranylgeranyltransferase_beta_subunit
ENSG00000172731	791.856081717233	1082.57385911688	563.123905165834	697.14779704742	-0.473168797657044	0.0454177729886551	0.480551716472015	LRRC20	chr10	-	70298970	70382650	3625	protein_coding	leucine_rich_repeat_containing_20
ENSG00000149929	698.792583453558	816.429279578956	530.371858148684	513.871005144771	-0.453011791175977	0.045501376066249	0.480840038622957	HIRIP3	chr16	-	29992321	29996436	3931	protein_coding	HIRA_interacting_protein_3
ENSG00000152455	405.724198570582	272.774515682992	229.264329120049	202.996446727618	-0.511843209288007	0.0455409463752779	0.480840038622957	SUV39H2	chr10	+	14878820	14904315	3565	protein_coding	suppressor_of_variegation_3-9_homolog_2
ENSG00000196449	517.563665782192	507.663681965569	705.753787337292	774.866436651708	0.449087463433289	0.0455782144645651	0.480840038622957	YRDC	chr1	-	37802944	37808185	1826	protein_coding	yrdC_N(6)-threonylcarbamoyltransferase_domain_containing
ENSG00000126254	2053.11138713283	3610.47379785961	4061.25383012657	4525.08079248251	0.487631624163036	0.0455924519221676	0.480840038622957	RBM42	chr19	+	35629030	35637686	2206	protein_coding	RNA_binding_motif_protein_42
ENSG00000063245	4889.09904474692	10430.7838236694	11171.6175857852	13062.5313519983	0.516210211327573	0.0458811369918628	0.483493790949792	EPN1	chr19	+	55675226	55709858	17616	protein_coding	epsin_1
ENSG00000174136	2045.76426884885	2587.56936404839	1608.01985677748	1641.37126925474	-0.437908140166697	0.045924701620278	0.483562273880667	RGMB	chr5	+	98768650	98798643	6671	protein_coding	repulsive_guidance_molecule_family_member_b
ENSG00000267500	8.16346475997148	17.048407230187	2.11303529142902	1.15997969558639	-0.508673145736069	0.0460775495890205	1	ZNF887P	chr19	+	11648364	11652877	1407	transcribed_unprocessed_pseudogene	zinc_finger_protein_887_pseudogene
ENSG00000189227	80.0019546477205	101.343309646112	148.968988045746	153.117319817403	0.546026223292907	0.0460841598986907	0.483953577248742	C15orf61	chr15	+	67521068	67530143	4811	protein_coding	chromosome_15_open_reading_frame_61
ENSG00000160408	2538.02119387513	4213.79798706123	4752.21637042386	5341.70649817532	0.476746466984451	0.0461093167101241	0.483953577248742	ST6GALNAC6	chr9	-	127885321	127905408	5307	protein_coding	ST6_(alpha-N-acetyl-neuraminyl-23-beta-galactosyl-13)-N-acetylgalactosaminide_alpha-26-sialyltransferase_6
ENSG00000182993	66.9404110317661	52.0923554255714	29.5824940800063	27.8395126940734	-0.613212307751559	0.0461508159177341	0.483953577248742	C12orf60	chr12	+	14803572	14906586	4570	protein_coding	chromosome_12_open_reading_frame_60
ENSG00000120306	931.451329112745	1110.04073743218	1426.29882171459	1482.45405095941	0.43732463239544	0.0461540318875549	0.483953577248742	CYSTM1	chr5	+	140174642	140282052	2185	protein_coding	cysteine-rich_transmembrane_module_containing_1
ENSG00000197380	319.191472114885	746.341383188187	784.992610765881	979.022863074913	0.542490640695216	0.0461571421783665	0.483953577248742	DACT3	chr19	-	46647612	46661138	5361	protein_coding	dishevelled-binding_antagonist_of_beta-catenin_3
ENSG00000174132	245.720289275141	233.942032547566	366.611623062935	352.633827458262	0.478806655712608	0.0461944515163922	0.483953577248742	FAM174A	chr5	+	100535305	100586741	1416	protein_coding	family_with_sequence_similarity_174_member_A
ENSG00000101421	4242.55263575718	4821.8578449379	6359.17970955563	6285.92997038265	0.418059302816967	0.0462565180673787	0.483953577248742	CHMP4B	chr20	+	33811304	33854366	1646	protein_coding	charged_multivesicular_body_protein_4B
ENSG00000105732	658.791606129698	952.816537420452	1192.80842201168	1179.69935041136	0.464840292449452	0.0462586318280838	0.483953577248742	ZNF574	chr19	+	42068477	42081565	4682	protein_coding	zinc_finger_protein_574
ENSG00000136731	1772.28819938981	1504.0483711965	1146.32164560024	1162.29965497756	-0.433637825639292	0.0464159301896603	0.485084886299753	UGGT1	chr2	+	128091200	128195677	11349	protein_coding	UDP-glucose_glycoprotein_glucosyltransferase_1
ENSG00000158158	796.754160573216	1010.59169525609	1281.5559042517	1317.73693418614	0.445314029809323	0.046441133143369	0.485084886299753	CNNM4	chr2	+	96760902	96811891	5105	protein_coding	cyclin_and_CBS_domain_divalent_metal_cation_transport_mediator_4
ENSG00000182827	1688.2045123621	1145.08468562756	2265.17383241191	1911.64653832637	0.46531925757998	0.046528513448128	0.485580251186541	ACBD3	chr1	-	226144679	226186730	3578	protein_coding	acyl-CoA_binding_domain_containing_3
ENSG00000179588	475.929995506337	1035.21717236636	1208.6561866974	1216.81870067012	0.524652798202808	0.0465672521263206	0.485580251186541	ZFPM1	chr16	+	88453317	88537016	6110	protein_coding	zinc_finger_protein_FOG_family_member_1
ENSG00000116514	1322.48129111538	1884.79613267068	2226.08267952047	2440.59727951376	0.454938518370113	0.0466002203346275	0.485580251186541	RNF19B	chr1	-	32936445	32964685	2610	protein_coding	ring_finger_protein_19B
ENSG00000126106	54.6952138918089	68.1936289207481	97.1996234057349	120.637888340985	0.572610442397441	0.0467278659909431	0.486521739599237	TMEM53	chr1	-	44635238	44674555	3635	protein_coding	transmembrane_protein_53
ENSG00000162694	905.328241880837	542.707630160953	470.150352342957	473.271715799247	-0.495635062889073	0.0467893457348286	0.486773368785147	EXTL2	chr1	-	100872372	100895998	4834	protein_coding	exostosin-like_glycosyltransferase_2
ENSG00000007520	1014.71866966445	1869.64199291051	2019.00522096043	2428.9974825579	0.498659973424188	0.0468326536671698	0.486835697005496	TSR3	chr16	-	1349240	1351911	1243	protein_coding	TSR3_20S_rRNA_accumulation_homolog_(S._cerevisiae)
ENSG00000158710	3487.43214545981	4925.09542205403	5754.85161620693	6383.3682648119	0.447662091900391	0.0468864624072636	0.487006997265255	TAGLN2	chr1	-	159918107	159925732	2487	protein_coding	transgelin_2
ENSG00000010292	6785.47190848829	7313.76670175023	4948.72865252676	5203.66891440054	-0.413475288442838	0.0469545901175896	0.487326636972215	NCAPD2	chr12	+	6493356	6531955	6487	protein_coding	non-SMC_condensin_I_complex_subunit_D2
ENSG00000090238	370.621300102705	550.284700041037	666.662634445856	715.707472176802	0.479388204600933	0.0471029640748849	0.487832300691054	YPEL3	chr16	-	30092314	30096915	3181	protein_coding	yippee_like_3
ENSG00000141522	5132.37029459407	8881.27303319243	9996.76996375069	11037.2068035045	0.478921494846671	0.0471249088075957	0.487832300691054	ARHGDIA	chr17	-	81867721	81871406	2903	protein_coding	Rho_GDP_dissociation_inhibitor_(GDI)_alpha
ENSG00000135047	3125.79065659308	3330.12221229653	4520.83900601239	4452.00207166056	0.414167359261825	0.0471258241707387	0.487832300691054	CTSL	chr9	+	87725519	87731393	2366	protein_coding	cathepsin_L
ENSG00000176928	54.6952138918089	25.5726108452805	83.4648940114463	77.7186396042881	0.605292749762898	0.0471723818589957	0.487832300691054	GCNT4	chr5	-	75025346	75030899	5554	protein_coding	glucosaminyl_(N-acetyl)_transferase_4_core_2
ENSG00000115525	243.27124984715	186.585345797047	124.669082194312	143.837482252712	-0.522734536670732	0.0471902777458309	0.487832300691054	ST3GAL5	chr2	-	85839144	85889014	5549	protein_coding	ST3_beta-galactoside_alpha-23-sialyltransferase_5
ENSG00000178149	849.816681513031	1414.07066637051	1531.95058628604	1901.20672106609	0.486534211551255	0.0472315646319889	0.487872519547844	DALRD3	chr3	-	49015488	49022293	3682	protein_coding	DALR_anticodon_binding_domain_containing_3
ENSG00000100299	680.832960981621	1206.64837840324	1415.73364525744	1465.05435552561	0.491160789569166	0.0473165365996703	0.487951143877682	ARSA	chr22	-	50622754	50628173	2932	protein_coding	arylsulfatase_A
ENSG00000169116	133.880822063532	113.656048201247	60.221505805727	82.3585583866337	-0.563666604970949	0.0473392696312391	0.487951143877682	PARM1	chr4	+	74933095	75050115	5034	protein_coding	prostate_androgen-regulated_mucin-like_protein_1
ENSG00000244479	79.1856081717233	66.2993614507273	36.9781176000078	38.2793299543509	-0.597699897329864	0.0473836416492108	0.487951143877682	OR2A1-AS1	chr7	-	144251264	144356181	4659	antisense	OR2A1_antisense_RNA_1
ENSG00000162851	515.1146263542	465.042663890101	728.997175543012	686.707979787143	0.448038487803037	0.0474168398051595	0.487951143877682	TFB2M	chr1	-	246540560	246566324	1848	protein_coding	transcription_factor_B2_mitochondrial
ENSG00000182985	965.737881104626	692.354760292595	549.389175771545	574.189949315263	-0.465908117485148	0.047454689685906	0.487951143877682	CADM1	chr11	-	115169218	115504957	11017	protein_coding	cell_adhesion_molecule_1
ENSG00000158966	438.378057610468	331.496807253637	257.79030555434	249.395634551074	-0.487164092880976	0.0474635904936975	0.487951143877682	CACHD1	chr1	+	64470792	64693058	6345	protein_coding	cache_domain_containing_1
ENSG00000237943	103.676002451638	108.920379526195	52.8258822857255	67.2788223440106	-0.570713543948175	0.0475108162360958	0.48805205402843	PRKCQ-AS1	chr10	+	6580419	6616452	3892	processed_transcript	PRKCQ_antisense_RNA_1
ENSG00000273045	51.4298279878203	20.8369421702286	12.6782117485741	13.9197563470367	-0.612981057813761	0.0476197025112545	0.488785711220949	C2orf15	chr2	+	99141485	99151487	2098	protein_coding	chromosome_2_open_reading_frame_15
ENSG00000196295	148.575058631481	112.708914466236	75.0127528457302	77.7186396042881	-0.556515319704603	0.0476624752131332	0.488820447520372	AC005154.6	chr7	-	30516309	30594809	22965	processed_transcript	NA
ENSG00000183323	213.066430235256	240.571968692639	146.855952754317	142.677502557126	-0.507813604142615	0.0477270639161417	0.488820447520372	CCDC125	chr5	-	69280175	69332809	7932	protein_coding	coiled-coil_domain_containing_125
ENSG00000198858	1898.00555669337	2832.87700141608	3376.63039570357	3517.05843701793	0.45532700203644	0.0478010207160856	0.488820447520372	R3HDM4	chr19	-	896503	913245	2957	protein_coding	R3H_domain_containing_4
ENSG00000177469	4931.54906149877	6873.3495149704	3899.60663033226	4312.8045081902	-0.443788102145059	0.0478470142604916	0.488820447520372	PTRF	chr17	-	42402452	42423517	3828	protein_coding	polymerase_I_and_transcript_release_factor
ENSG00000171443	203.27027252329	381.694895209187	456.415622948668	475.59167519042	0.519174442993673	0.0478692091290274	0.488820447520372	ZNF524	chr19	+	55600022	55603138	1360	protein_coding	zinc_finger_protein_524
ENSG00000047621	161.636602247435	82.4006349459039	63.3910587428706	69.5987817351834	-0.583160517638884	0.0478832323315907	0.488820447520372	C12orf4	chr12	-	4487728	4538508	4939	protein_coding	chromosome_12_open_reading_frame_4
ENSG00000140092	188.576035955341	177.114008446943	122.556046902883	104.398172602775	-0.524770108421802	0.0479203594237104	0.488820447520372	FBLN5	chr14	-	91869412	91947987	4973	protein_coding	fibulin_5
ENSG00000137812	625.321400613815	270.880248212972	276.807623177201	257.515492420179	-0.546865518790886	0.0479343218900252	0.488820447520372	CASC5	chr15	+	40594020	40664342	10250	protein_coding	cancer_susceptibility_candidate_5
ENSG00000276924	307.762621450925	346.650947013803	571.57604633155	414.112751324341	0.481295866305026	0.0479603075905316	0.488820447520372	FP236383.9	chr21	+	8441949	8442040	92	miRNA	NA
ENSG00000137575	3716.00915873902	2279.75090017001	4758.55547629815	4155.04726959045	0.470827948335561	0.0480530485971721	0.489096899438383	SDCBP	chr8	+	58552924	58582860	4778	protein_coding	syndecan_binding_protein
ENSG00000104960	245.720289275141	441.364320514842	481.772046445816	605.509401096095	0.514594168523025	0.0480624118565082	0.489096899438383	PTOV1	chr19	+	49850735	49860744	5962	protein_coding	prostate_tumor_overexpressed_1
ENSG00000204758	35.9192449438745	43.5681518104779	17.9607999771467	15.0797360426231	-0.616945455940669	0.0481478165681456	0.489584111417013	CTC-308K20.1	chr5	-	172954786	172959392	2780	antisense	NA
ENSG00000104897	2666.18759060668	4922.254020849	5534.0394282526	6012.17476222426	0.488000070386809	0.0482117050419991	0.489851950138567	SF3A2	chr19	+	2236504	2248679	3134	protein_coding	splicing_factor_3a_subunit_2
ENSG00000162062	250.618368131124	394.954767499333	181.721035062896	223.876081248173	-0.517125407516153	0.0482872711083067	0.490237929088692	C16orf59	chr16	+	2460080	2464963	2854	protein_coding	chromosome_16_open_reading_frame_59
ENSG00000254893	58.7769462717946	50.1980879555507	103.538729280022	91.6383959513248	0.573353579839399	0.048374618491435	0.490742824913889	AC113404.1	chr5	-	76170093	76174331	1917	protein_coding	Ras-related_protein_Rap-1b-like_protein_
ENSG00000238105	84.9000335037034	70.0878963907689	42.2607058285804	39.4393096499373	-0.590816273540997	0.0485025083771029	0.491657905429436	GOLGA2P5	chr12	-	100156357	100173659	10957	transcribed_unprocessed_pseudogene	golgin_A2_pseudogene_5
ENSG00000135966	876.756115220937	862.838832594465	609.610681577272	611.309299574027	-0.435807241258667	0.0485896321874922	0.492158650246912	TGFBRAP1	chr2	-	105264391	105330034	6005	protein_coding	transforming_growth_factor_beta_receptor_associated_protein_1
ENSG00000079691	449.806908274428	387.377697619249	274.694587885772	288.834944201011	-0.470196070942483	0.0486639853833825	0.492529366417074	LRRC16A	chr6	+	25279078	25620530	6799	protein_coding	leucine_rich_repeat_containing_16A
ENSG00000180921	2653.94239346673	4388.07059430314	5073.39773472107	5368.38603117381	0.468430860401566	0.0488048303649999	0.493432178580072	FAM83H	chr8	-	143723933	143733801	5654	protein_coding	family_with_sequence_similarity_83_member_H
ENSG00000163864	166.534681103418	164.801269891808	105.651764571451	98.5982741248431	-0.52765023042497	0.0488288320210695	0.493432178580072	NMNAT3	chr3	-	139560180	139678017	3451	protein_coding	nicotinamide_nucleotide_adenylyltransferase_3
ENSG00000076984	1613.91698304636	2434.1336989767	2813.50649053774	3105.26564508477	0.457363100860051	0.0488895440145709	0.49366330589326	MAP2K7	chr19	+	7903843	7914478	5145	protein_coding	mitogen-activated_protein_kinase_kinase_7
ENSG00000160685	1407.38132461908	2251.3368881197	2551.49011440054	2869.78976688073	0.467786754165628	0.0490163924752117	0.494561373729011	ZBTB7B	chr1	+	155002630	155018522	4303	protein_coding	zinc_finger_and_BTB_domain_containing_7B
ENSG00000254910	43.2663632278488	57.7751578356338	106.708282217165	78.8786192998745	0.581583038951557	0.0490854589259546	0.494779291768156	RP11-326C3.7	chr11	-	310139	311141	392	antisense	NA
ENSG00000141985	3134.77046782905	5065.27121483557	5697.79966333835	6417.00767598391	0.465357533374481	0.0491418984392656	0.494779291768156	SH3GL1	chr19	-	4360370	4400547	3685	protein_coding	SH3-domain_GRB2-like_1
ENSG00000101773	568.177147294015	327.708272313595	295.824940800063	273.755208158388	-0.509611079787267	0.04917238226042	0.494779291768156	RBBP8	chr18	+	22798261	23026488	5091	protein_coding	retinoblastoma_binding_protein_8
ENSG00000111261	325.722243922862	316.34266749347	232.433882057192	190.236670076168	-0.485574871777478	0.0491956940565128	0.494779291768156	MANSC1	chr12	-	12326056	12350541	6015	protein_coding	MANSC_domain_containing_1
ENSG00000198563	918.389785496791	822.112081989019	625.45844626299	591.589644749059	-0.438666248989225	0.0492276192484337	0.494779291768156	DDX39B	chr6	-	31530219	31542448	7007	protein_coding	DEAD_(Asp-Glu-Ala-Asp)_box_polypeptide_39B
ENSG00000102858	2512.71445311922	3620.89226894472	4590.56917062954	4259.44544219322	0.446167872561182	0.0493707710458119	0.49479795696211	MGRN1	chr16	+	4616493	4690974	10219	protein_coding	mahogunin_ring_finger_1_E3_ubiquitin_protein_ligase
ENSG00000181826	409.805930950568	287.928655443159	217.642635017189	235.475878204037	-0.495726406147837	0.0494093376087543	0.49479795696211	RELL1	chr4	-	37590800	37686376	1947	protein_coding	RELT-like_1
ENSG00000183726	2209.84991052428	1923.6286158061	2973.04065504063	2810.63080240582	0.419163043926116	0.0494336055369706	0.49479795696211	TMEM50A	chr1	+	25337917	25362361	3410	protein_coding	transmembrane_protein_50A
ENSG00000167037	66.124064555769	94.713373501039	138.403811588601	134.557644688021	0.550889005675314	0.0494688413396427	0.49479795696211	SGSM1	chr22	+	24806169	24927578	8607	protein_coding	small_G_protein_signaling_modulator_1
ENSG00000133816	1962.49692829714	2016.44772183712	1459.05086873174	1389.65567531249	-0.417531238076971	0.0494785839780356	0.49479795696211	MICAL2	chr11	+	12094008	12263789	15809	protein_coding	microtubule_associated_monooxygenase_calponin_and_LIM_domain_containing_2
ENSG00000112419	742.875293157404	425.263047019665	375.063764228651	376.993401065577	-0.501206140491521	0.0495566623908499	0.49479795696211	PHACTR2	chr6	+	143536845	143831185	11224	protein_coding	phosphatase_and_actin_regulator_2
ENSG00000268043	175.514492339387	125.968786756382	100.369176342878	77.7186396042881	-0.548698690154228	0.0495619584588672	0.49479795696211	NBPF12	chr1	+	146938744	146996202	7272	protein_coding	neuroblastoma_breakpoint_family_member_12
ENSG00000138796	995.94270071652	1198.12417478814	756.466634331589	779.506355434054	-0.437308140295267	0.0495666582934609	0.49479795696211	HADH	chr4	+	107989714	108035175	3055	protein_coding	hydroxyacyl-CoA_dehydrogenase
ENSG00000281741	30.2048196118945	44.5152855454883	73.9562352000157	70.7587614307698	0.594417699436272	0.0495713678219082	0.49479795696211	AC241377.2	chr1	-	120913151	120914238	1088	protein_coding	NA
ENSG00000142856	395.928040858617	268.985980742951	202.851387977186	225.03606094376	-0.501652703297749	0.0496234900683932	0.49479795696211	ITGB3BP	chr1	-	63440770	63593721	5459	protein_coding	integrin_subunit_beta_3_binding_protein
ENSG00000128604	1333.91014177934	2098.84835678302	2319.05623234335	2767.71155366913	0.467365540894152	0.049646675276974	0.49479795696211	IRF5	chr7	+	128937612	128950035	4375	protein_coding	interferon_regulatory_factor_5
ENSG00000142002	1706.16413483404	2428.45089656664	2921.27129040062	3036.82684304517	0.444900449852294	0.0497276955546896	0.494934763528819	DPP9	chr19	-	4675224	4724673	8324	protein_coding	dipeptidyl-peptidase_9
ENSG00000072840	1340.44091358732	1481.31716155625	2027.45736212614	1924.40631497782	0.419967920367948	0.0497585958236207	0.494934763528819	EVC	chr4	+	5711197	5814305	7148	protein_coding	Ellis_van_Creveld_protein
ENSG00000071054	2755.98570296637	2338.47319174065	3623.85552480077	3500.81872127972	0.418525225033767	0.0497742150659061	0.494934763528819	MAP4K4	chr2	+	101696850	101894689	11961	protein_coding	mitogen-activated_protein_kinase_kinase_kinase_kinase_4
ENSG00000132196	238.373170991167	243.41336989767	348.650823085788	368.873543196472	0.470863272524915	0.0498877130596423	0.495685532807382	HSD17B7	chr1	+	162790702	162812817	4124	protein_coding	hydroxysteroid_(17-beta)_dehydrogenase_7
ENSG00000162066	301.231849642947	543.654763895964	629.684516845848	683.228040700384	0.501196797598661	0.0499939703302232	0.496363270112703	AMDHD2	chr16	+	2520357	2531422	4366	protein_coding	amidohydrolase_domain_containing_2
