# Supplementary material for: The mevalonate coordinates energy input and cell proliferation
Source: Cell Death Dis. 2019 Apr 11;10(4):327. doi: 10.1038/s41419-019-1544-y (PMC6459916; doi:10.1038/s41419-019-1544-y)
Supplement: Supplementary file 8 — S-Table 2 [file 41419_2019_1544_MOESM8_ESM.xls]

,ID	Lova3	Lova4	L_M5	L_M6	log2FoldChange	pvalue	padj	GeneName	Chrom	Strand	Start	End	GeneLength	GeneType	GeneDescription
ENSG00000127528	20225.5552567827	22524.0123012575	2621.97275675806	2235.7202897125	-2.76492980653551	3.55657638503375e-43	4.43362812158307e-39	KLF2	chr19	+	16324817	16327874	2018	protein_coding	Kruppel-like_factor_2
ENSG00000143878	37300.4714734588	37776.9952029008	4855.58202400028	3721.2189314065	-2.73735209472968	1.67569395133124e-40	1.04446003986476e-36	RHOB	chr2	+	20447074	20449445	2372	protein_coding	ras_homolog_family_member_B
ENSG00000196611	1145.4915473239	1193.92735471983	104.878910270323	97.1402532294869	-2.96733719143258	2.28588518335352e-39	9.49861489856168e-36	MMP1	chr11	-	102789920	102798160	1970	protein_coding	matrix_metallopeptidase_1
ENSG00000166670	1757.99640846331	1611.97906942885	190.028124549198	124.040631046883	-2.83505815452959	6.26943646784263e-34	1.95386987520316e-30	MMP10	chr11	-	102770503	102780628	1758	protein_coding	matrix_metallopeptidase_10
ENSG00000142871	1077.79364161901	1340.36354857271	8420.42656813906	7591.88440624297	2.38048651774238	1.05758496638271e-30	2.63677083818537e-27	CYR61	chr1	+	85580761	85583962	2455	protein_coding	cysteine-rich_angiogenic_inducer_61
ENSG00000118523	5.37284965911771	20.0759298024106	376.941033941852	445.35069942134	3.252536140806	5.82471288416175e-30	1.21018118023267e-26	CTGF	chr6	-	131948176	131951373	2339	protein_coding	connective_tissue_growth_factor
ENSG00000122786	425.529693002123	439.308581558633	2679.08503462804	3722.7133968408	2.45833942577806	6.92211718980477e-29	1.2327301841158e-25	CALD1	chr7	+	134744252	134970728	9843	protein_coding	caldesmon_1
ENSG00000130522	8230.13110783651	8761.37195318145	1810.97841100438	1626.72562523533	-2.03797897408019	1.20437139292014e-24	1.87671172301781e-21	JUND	chr19	-	18279760	18281622	1863	protein_coding	jun_D_proto-oncogene
ENSG00000249992	4966.66222488841	4933.95498320422	1008.29130566815	1004.28077184946	-2.03169167499852	1.66206189086466e-24	2.30214039239098e-21	TMEM158	chr3	-	45224466	45226278	1813	protein_coding	transmembrane_protein_158_(gene/pseudogene)
ENSG00000164949	5526.51315936848	5040.23931745227	1067.48039364249	1088.7180688874	-2.02296834082115	4.95250321766678e-24	6.17379051114341e-21	GEM	chr8	-	94249253	94262350	2648	protein_coding	GTP_binding_protein_overexpressed_in_skeletal_muscle
ENSG00000267279	190.198877932767	218.473353732116	1255.43170808733	921.337940245825	1.99388320035244	1.80774460494902e-17	2.04291750290088e-14	RP11-879F14.2	chr18	-	61585746	61606916	1199	lincRNA	NA
ENSG00000147872	9705.51562423023	9987.1846081757	2728.92847713275	2040.69255053637	-1.77859303589662	1.96654981829059e-17	2.04291750290088e-14	PLIN2	chr9	-	19108375	19149290	5086	protein_coding	perilipin_2
ENSG00000100906	4171.48047533899	4493.46546459838	1146.39917760828	808.505799956191	-1.83965312160381	3.11613634950894e-17	2.98813505638296e-14	NFKBIA	chr14	-	35401511	35404749	2373	protein_coding	nuclear_factor_of_kappa_light_polypeptide_gene_enhancer_in_B-cells_inhibitor_alpha
ENSG00000112972	4997.82475291129	4285.62054429107	1101.74776036448	1317.37128033527	-1.68990905168489	4.50695176110495e-16	4.01311861813817e-13	HMGCS1	chr5	-	43289395	43313512	4702	protein_coding	3-hydroxy-3-methylglutaryl-CoA_synthase_1
ENSG00000013588	1732.20673009955	1524.58972793601	318.790351019693	428.164346926892	-1.79586090074765	1.02120836643189e-15	8.48692233062664e-13	GPRC5A	chr12	+	12890782	12917937	8440	protein_coding	G_protein-coupled_receptor_class_C_group_5_member_A
ENSG00000157514	3208.6658164251	3135.38786031766	896.143560032558	619.455922517266	-1.7596602536269	1.59314472874314e-15	1.241258886782e-12	TSC22D3	chrX	-	107713221	107777342	4766	protein_coding	TSC22_domain_family_member_3
ENSG00000170961	53.7284965911771	35.4281114160188	315.675135863149	366.8912641206	2.15089782778154	2.3236230195076e-15	1.70389909183422e-12	HAS2	chr8	-	121612116	121641390	4190	protein_coding	hyaluronan_synthase_2
ENSG00000067082	10818.7700735994	9240.8323943449	2640.66404769733	3038.24822793149	-1.59900725017741	3.41182310393913e-15	2.36287704520585e-12	KLF6	chr10	-	3775996	3785281	6139	protein_coding	Kruppel-like_factor_6
ENSG00000175137	910.16073225454	1157.31830625661	4869.08128967864	3550.10263917917	1.72070235146564	9.08004723188503e-15	5.95746677856204e-12	SH3BP5L	chr1	-	248810446	248826633	6442	protein_coding	SH3-binding_domain_protein_5-like
ENSG00000169429	2919.60650476456	3068.07444862723	905.489205502191	696.420892383706	-1.64387797321951	1.19069539669525e-14	7.42160440760147e-12	CXCL8	chr4	+	73740506	73743716	2274	protein_coding	chemokine_(C-X-C_motif)_ligand_8
ENSG00000134107	9918.28047073129	9302.24112079933	2899.2269056905	3012.09508283124	-1.51022271612971	1.34026702189824e-14	7.95608033094449e-12	BHLHE40	chr3	+	4979116	4985323	3837	protein_coding	basic_helix-loop-helix_family_member_e40
ENSG00000276900	274.015332615003	256.263339242536	40.497797035075	30.6365414031459	-2.09348114287027	3.2365442355358e-14	1.83394365637224e-11	RP11-467L13.7	chr12	+	31729117	31731204	2088	antisense	NA
ENSG00000128245	9085.48877356805	8614.93575932857	2894.03488042959	2483.05431908911	-1.51682875192928	3.53522755939605e-14	1.91609333719266e-11	YWHAH	chr22	+	31944461	31957603	2453	protein_coding	tyrosine_3-monooxygenase/tryptophan_5-monooxygenase_activation_protein_eta
ENSG00000134070	1797.75549594079	1875.32803095459	550.354677656148	475.240008107336	-1.59481137183474	4.62136714515548e-14	2.40041511797951e-11	IRAK2	chr3	+	10164865	10243743	3483	protein_coding	interleukin_1_receptor_associated_kinase_2
ENSG00000095752	4016.7424051564	4501.73202392879	1328.12006174003	977.380394032068	-1.62250963769568	4.93458543215775e-14	2.46058167989114e-11	IL11	chr19	-	55364389	55370463	2671	protein_coding	interleukin_11
ENSG00000173281	748.975242481009	817.208436662833	2502.5561757572	3441.00666247528	1.6448374948435	5.54441022570314e-14	2.65833145667752e-11	PPP1R3B	chr8	-	9136255	9151574	5776	protein_coding	protein_phosphatase_1_regulatory_subunit_3B
ENSG00000171617	241.778234660297	262.168024478539	964.678293476531	978.127626749218	1.65220195881676	1.05993172403456e-13	4.8937440265981e-11	ENC1	chr5	-	74627406	74641424	5858	protein_coding	ectodermal-neural_cortex_1_(with_BTB_domain)
ENSG00000265972	4586.26446902288	4308.05834818788	1480.76560441069	1182.86939124829	-1.5168604297386	2.82816534506007e-13	1.25913961398282e-10	TXNIP	chr1	-	145992435	145996600	3625	protein_coding	thioredoxin_interacting_protein
ENSG00000171161	1831.06716382732	2041.84015460988	6908.50881216293	5440.60141356841	1.45619358082539	2.90923067418927e-12	1.25056791670495e-09	ZNF672	chr1	+	248838210	248849517	3741	protein_coding	zinc_finger_protein_672
ENSG00000169908	5599.58391473248	5956.64646607996	2091.34777509336	1693.22933706167	-1.40972286489731	6.68348520394593e-12	2.77721088507966e-09	TM4SF1	chr3	-	149369022	149377865	3668	protein_coding	transmembrane_4_L_six_family_member_1
ENSG00000244734	66.6233357730596	83.8465303512445	0	0	-2.10967265371319	9.46358485734852e-12	3.80558222037763e-09	HBB	chr11	-	5225464	5229395	1179	protein_coding	hemoglobin_subunit_beta
ENSG00000128342	9898.93821195847	9872.63371459724	3671.80026451347	3155.56376452402	-1.35592352805708	9.82407807123183e-12	3.82709241362425e-09	LIF	chr22	-	30240447	30246851	3969	protein_coding	leukemia_inhibitory_factor
ENSG00000159167	54924.4929252967	50665.7421360485	18036.0573513389	19596.9252399733	-1.32354293808786	1.15024895240739e-11	4.34515255779107e-09	STC1	chr8	-	23841915	23854807	4149	protein_coding	stanniocalcin_1
ENSG00000184545	3187.17441778863	3457.78367420343	1165.09046854754	1115.6184467048	-1.35743335506604	1.83372600702452e-11	6.72330247163755e-09	DUSP8	chr11	-	1554044	1571920	4616	protein_coding	dual_specificity_phosphatase_8
ENSG00000092820	14631.3441917093	14919.9586543327	5591.8112059969	4224.10655004838	-1.38697073106562	2.29580688327613e-11	8.17700817340577e-09	EZR	chr6	-	158765741	158819412	3342	protein_coding	ezrin
ENSG00000225383	102.084143523236	107.465271295257	557.623513021418	390.802711069397	1.69989433308047	2.97354586352936e-11	1.02967285374325e-08	SFTA1P	chr10	-	10784437	10794980	824	lincRNA	surfactant_associated_1_pseudogene
ENSG00000105327	6062.72355534842	6724.25554676037	2405.98450590433	2023.50619804193	-1.3424542177543	4.35031059985116e-11	1.46570194426337e-08	BBC3	chr19	-	47220822	47232766	3180	protein_coding	BCL2_binding_component_3
ENSG00000072274	1025.13971495966	962.46369346851	273.100528723711	325.793464677356	-1.46516767646359	5.25188263784305e-11	1.7228939200882e-08	TFRC	chr3	-	196027183	196082189	7887	protein_coding	transferrin_receptor
ENSG00000049249	257.89678363765	295.234261800157	43.6130121916193	59.031384654842	-1.78246337113033	5.79773773100755e-11	1.85319483473693e-08	TNFRSF9	chr1	-	7915894	7943165	6331	protein_coding	tumor_necrosis_factor_receptor_superfamily_member_9
ENSG00000130164	19232.6526397778	19305.9588476358	7257.41290969588	7154.75326671028	-1.26503506139758	5.97417163188603e-11	1.86185058907728e-08	LDLR	chr19	+	11089362	11133816	7718	protein_coding	low_density_lipoprotein_receptor
ENSG00000197061	132.172101614296	135.807760428072	13.4992656783583	1.4944654342998	-1.97643786626336	1.92540842165483e-10	5.85418082545101e-08	HIST1H4C	chr6	+	26103876	26104310	435	protein_coding	histone_cluster_1_H4c
ENSG00000110047	11350.6821898521	12347.8777655297	4690.47562070344	3422.32584454654	-1.33943350461952	2.49041530735017e-10	7.39178981462553e-08	EHD1	chr11	-	64851642	64888296	7101	protein_coding	EH_domain_containing_1
ENSG00000068971	2027.71346135102	2237.87570444519	781.919004292603	722.574037483952	-1.31133861116482	2.63267278810112e-10	7.63230208755084e-08	PPP2R5B	chr11	+	64917553	64934473	3376	protein_coding	protein_phosphatase_2_regulatory_subunit_B'_beta
ENSG00000153391	616.803140866713	547.954789901091	157.837567931575	180.830317550276	-1.463658097794	6.82749982357936e-10	1.93435483638046e-07	INO80C	chr18	-	35452230	35497991	5085	protein_coding	INO80_complex_subunit_C
ENSG00000151012	199.870007319179	185.407116410498	552.431487760511	1180.62769309684	1.63678071985044	8.32490220836221e-10	2.30618290954319e-07	SLC7A11	chr4	-	138164097	138242349	9645	protein_coding	solute_carrier_family_7_(anionic_amino_acid_transporter_light_chain_xc-_system)_member_11
ENSG00000056558	830.642557299598	978.996812129319	318.790351019693	237.620004053668	-1.41385058265048	1.34522201871389e-09	3.64555167071465e-07	TRAF1	chr9	-	120902393	120929173	6449	protein_coding	TNF_receptor_associated_factor_1
ENSG00000135069	2416.70777667115	2496.50091778212	6853.47334439731	5820.19563388056	1.20373777277653	2.32373318766485e-09	6.16333147179362e-07	PSAT1	chr9	+	78297143	78330093	2188	protein_coding	phosphoserine_aminotransferase_1
ENSG00000137962	398.665444706534	343.652680735382	961.563078319987	1582.63889492349	1.44258221414281	2.7719037480833e-09	7.19886502575132e-07	ARHGAP29	chr1	-	94148988	94275068	15524	protein_coding	Rho_GTPase_activating_protein_29
ENSG00000106211	23219.3070868431	25038.2272747477	9872.11683108868	5944.23626492745	-1.35098400522492	3.15221686707755e-09	8.01949703367116e-07	HSPB1	chr7	+	76302544	76304295	1634	protein_coding	heat_shock_protein_family_B_(small)_member_1
ENSG00000163121	117.128122568766	125.179327003266	12.4608606261769	16.4391197772978	-1.78963761849157	3.66960227564405e-09	9.14905239363576e-07	NEURL3	chr2	-	96497643	96508109	2497	protein_coding	neuralized_E3_ubiquitin_protein_ligase_3
ENSG00000114315	154.73807018259	193.673675740903	633.427081830661	529.787996459278	1.41329283454944	5.15904890486684e-09	1.26103340486412e-06	HES1	chr3	+	194136145	194138732	2062	protein_coding	hes_family_bHLH_transcription_factor_1
ENSG00000099889	3549.30448481316	3598.31518282031	1452.72866800179	1410.77536997901	-1.16547412556355	5.31347713454607e-09	1.26392248517004e-06	ARVCF	chr22	-	19969896	20016808	5621	protein_coding	armadillo_repeat_gene_deleted_in_velocardiofacial_syndrome
ENSG00000186480	7696.06985172021	7526.11180180959	3246.05419311909	2932.1411820962	-1.15269091884229	5.3736476587528e-09	1.26392248517004e-06	INSIG1	chr7	+	155297776	155310235	3650	protein_coding	insulin_induced_gene_1
ENSG00000104783	6240.02759409931	6329.82257299536	2699.85313567167	1986.89179490158	-1.23315160562091	5.59762907574461e-09	1.29222303811541e-06	KCNN4	chr19	-	43766533	43781257	3289	protein_coding	potassium_channel_calcium_activated_intermediate/small_conductance_subfamily_N_alpha_member_4
ENSG00000258623	1208.89117330148	1192.74641767263	473.512703794724	369.8801949892	-1.28493675937828	6.77148985119099e-09	1.53478895427176e-06	CTD-2325P2.3	chr14	-	68683411	68685565	461	antisense	NA
ENSG00000226950	1401.2391910979	1486.79974242559	584.622044378135	406.494598129545	-1.29885603367095	1.09084984288024e-08	2.42830966809733e-06	DANCR	chr4	+	52712404	52720351	2285	processed_transcript	differentiation_antagonizing_non-protein_coding_RNA
ENSG00000052802	7662.75818383368	7430.45590098634	3264.74548405836	3082.33495824333	-1.1094298530467	1.57607268603372e-08	3.44689861475375e-06	MSMO1	chr4	+	165327623	165343160	2892	protein_coding	methylsterol_monooxygenase_1
ENSG00000140678	1769.81667771337	1656.85467722248	624.081436361028	715.101710312453	-1.17492746406506	2.50360600620262e-08	5.38102628850376e-06	ITGAX	chr16	+	31355134	31382997	7074	protein_coding	integrin_subunit_alpha_X
ENSG00000119969	241.778234660297	211.387731448912	563.853943334506	1129.0686356135	1.45741666689101	2.79230142335973e-08	5.89980161755972e-06	HELLS	chr10	+	94501434	94613905	10148	protein_coding	helicase_lymphoid-specific
ENSG00000270607	1438.84913871172	1330.91605219511	577.353209012865	464.031517350087	-1.20891429388284	3.02696504370523e-08	6.28902437247157e-06	RP11-359E10.1	chr11	-	19710934	19712619	1686	lincRNA	NA
ENSG00000104419	8598.70859445198	8846.39942057989	3983.32178016789	3020.31464271989	-1.14731018596234	3.55641982992101e-08	7.26792288521235e-06	NDRG1	chr8	-	133237171	133302022	9823	protein_coding	N-myc_downstream_regulated_1
ENSG00000099622	6705.3163745789	6828.17800691402	3093.40865044842	2298.48783795309	-1.15245898011412	4.36990150682294e-08	8.78632132000884e-06	CIRBP	chr19	+	1259384	1274880	6368	protein_coding	cold_inducible_RNA_binding_protein
ENSG00000114019	449.17023150224	591.649460647514	1411.19246591454	1369.67757053576	1.20717741759244	4.73105547708763e-08	9.3614821551388e-06	AMOTL2	chr3	-	134355874	134375479	5984	protein_coding	angiomotin_like_2
ENSG00000119630	4187.59902431634	4897.345934741	1970.89278904032	1185.85832211689	-1.26785650019755	5.14414147422321e-08	1.00198230652604e-05	PGF	chr14	-	74941834	74955784	5962	protein_coding	placental_growth_factor
ENSG00000136492	135.395811409766	113.36995653126	343.712072272047	579.852588508322	1.43903310276877	5.34171151597335e-08	1.02445808858652e-05	BRIP1	chr17	-	61681266	61863521	7991	protein_coding	BRCA1_interacting_protein_C-terminal_helicase_1
ENSG00000107404	21842.7830041771	26069.1853169538	10908.4450731657	8818.09329508596	-1.11864896173696	5.9886116416058e-08	1.1311217079433e-05	DVL1	chr1	-	1335276	1349350	3814	protein_coding	dishevelled_segment_polarity_protein_1
ENSG00000112118	653.338518548713	722.733472886783	1775.67263923021	1628.96732338678	1.13443770112358	6.83920467911575e-08	1.27250038104264e-05	MCM3	chr6	-	52264009	52284881	3650	protein_coding	minichromosome_maintenance_complex_component_3
ENSG00000167977	6999.74853589855	7037.20386426853	3303.16647098907	2639.97318969059	-1.08683600162187	1.08343796796674e-07	1.98619672186374e-05	KCTD5	chr16	+	2682475	2709030	3420	protein_coding	potassium_channel_tetramerization_domain_containing_5
ENSG00000173334	2208.24120989738	2040.65921756268	812.032750805864	947.491085346072	-1.10586706404153	1.22826949023162e-07	2.21907354568512e-05	TRIB1	chr8	+	125430321	125438405	4138	protein_coding	tribbles_pseudokinase_1
ENSG00000065328	324.52011941071	310.586443413765	782.957409344784	893.690329711279	1.18480765476189	1.2657362949965e-07	2.25409552191805e-05	MCM10	chr10	+	13161554	13211104	5454	protein_coding	minichromosome_maintenance_10_replication_initiation_factor
ENSG00000204388	4359.53021340811	3846.31196273244	1872.24430908308	1661.84556294138	-1.06683813477383	1.62474629522138e-07	2.85268835439854e-05	HSPA1B	chr6	+	31827735	31830255	2521	protein_coding	heat_shock_protein_family_A_(Hsp70)_member_1B
ENSG00000133805	925.20471130007	911.683400438883	333.328021750233	383.330383897898	-1.15449804050223	1.80372796738785e-07	3.12295456131347e-05	AMPD3	chr11	+	10308313	10507579	6793	protein_coding	adenosine_monophosphate_deaminase_3
ENSG00000172183	2503.74794114885	2642.937111635	1163.01365844318	686.706867060757	-1.22137244241941	2.06330813026348e-07	3.52345193861159e-05	ISG20	chr15	+	88636153	88656483	7363	protein_coding	interferon_stimulated_exonuclease_gene_20kDa
ENSG00000094804	459.915930820476	537.326356476285	1311.50558090512	1175.39706407679	1.12933848051341	2.12121485816695e-07	3.57338708404178e-05	CDC6	chr17	+	40287633	40304657	5120	protein_coding	cell_division_cycle_6
ENSG00000189171	790.883469822127	721.552535839583	317.751945967512	228.653211447869	-1.21384484228337	2.7169776524664e-07	4.51597912208615e-05	S100A13	chr1	-	153618787	153631360	2216	protein_coding	S100_calcium_binding_protein_A13
ENSG00000277157	55.8776364548242	57.8659153128307	3.11521515654423	1.4944654342998	-1.58005906945037	2.77595031772576e-07	4.55328903431175e-05	HIST1H4D	chr6	-	26188765	26189076	312	protein_coding	histone_cluster_1_H4d
ENSG00000088899	3514.91824699481	3788.44604741961	1694.67704516006	1560.96914612614	-1.02694516765585	3.37002426764287e-07	5.45593798966701e-05	RP5-1187M17.10	chr20	-	3162617	3173592	5395	protein_coding	Leucine_zipper_putative_tumor_suppressor_3_
ENSG00000214944	840.31368668601	886.88372244767	1844.20737267419	2234.2258242782	1.07455523584764	3.65608025743107e-07	5.84316621655586e-05	ARHGEF28	chr5	+	73626158	73941993	15617	protein_coding	Rho_guanine_nucleotide_exchange_factor_28
ENSG00000196754	31035.7287709275	35656.0322661285	15015.3370545432	7095.72188205544	-1.26877238963631	3.8635343654447e-07	6.09655941767515e-05	S100A2	chr1	-	153561108	153567890	1567	protein_coding	S100_calcium_binding_protein_A2
ENSG00000119640	1088.53934093725	901.054967014078	429.899691603104	332.518559131705	-1.16060163119541	4.08097124644326e-07	6.35917344477021e-05	ACYP1	chr14	-	75053221	75069483	1841	protein_coding	acylphosphatase_1_erythrocyte_(common)_type
ENSG00000142227	2221.13604907926	2420.92094676128	1060.21155827722	589.56661383127	-1.21740378883517	4.48916042316765e-07	6.90887331298863e-05	EMP3	chr19	+	48321509	48330553	1667	protein_coding	epithelial_membrane_protein_3
ENSG00000135924	3579.39244290422	3564.06800845149	1746.59729776913	1352.49121804132	-1.04701922558265	6.11269925320854e-07	9.29279376713387e-05	DNAJB2	chr2	+	219279267	219286900	5886	protein_coding	DnaJ_heat_shock_protein_family_(Hsp40)_member_B2
ENSG00000161011	18665.2797157749	20730.1689265598	9709.0872378962	6261.062936999	-1.10626348301436	6.55130901013363e-07	9.75500392474104e-05	SQSTM1	chr5	+	179806398	179838078	7654	protein_coding	sequestosome_1
ENSG00000184678	320.221839683415	369.633295773796	125.647011313951	93.4040896437374	-1.28673098410532	6.57324185527232e-07	9.75500392474104e-05	HIST2H2BE	chr1	-	149842204	149886652	2260	protein_coding	histone_cluster_2_H2be
ENSG00000278705	51.57935672753	43.6946707464232	1.03840505218141	0.747232717149899	-1.49694387404327	7.29416804641791e-07	0.000106975410431348	HIST1H4B	chr6	-	26026815	26027252	438	protein_coding	histone_cluster_1_H4b
ENSG00000102003	120.351832364237	109.827145389658	24.9217212523539	14.1974216258481	-1.50312108619361	7.95521083604639e-07	0.00011531355614204	SYP	chrX	-	49187804	49200259	5215	protein_coding	synaptophysin
ENSG00000181649	5051.55324950247	5571.66098869256	2629.24159212333	1744.04116182786	-1.08816019774503	9.70325573960589e-07	0.000139035386264284	PHLDA2	chr11	-	2928273	2929455	955	protein_coding	pleckstrin_homology-like_domain_family_A_member_2
ENSG00000127666	3310.74995994833	3414.08900345701	1666.64010875117	1293.45983338648	-1.02829921771514	1.00275114630501e-06	0.000142048815793617	TICAM1	chr19	-	4815932	4831704	2676	protein_coding	toll-like_receptor_adaptor_molecule_1
ENSG00000127561	1509.77075421208	1681.65435521369	746.613232518435	634.400576860264	-1.04379202728445	1.01430815597642e-06	0.000142071522161821	SYNGR3	chr16	+	1989660	1994275	3420	protein_coding	synaptogyrin_3
ENSG00000185650	33105.3504596197	31206.2614722766	14164.8833168066	16250.817132576	-0.957844151969475	1.16261727471181e-06	0.000161035410517305	ZFP36L1	chr14	-	68787660	68796253	5160	protein_coding	ZFP36_ring_finger_protein-like_1
ENSG00000167011	387.919745388299	387.347351481805	143.299897201035	134.501889086982	-1.19183156240682	1.28364811656868e-06	0.00017584568594665	NAT16	chr7	-	101170493	101180276	3871	protein_coding	N-acetyltransferase_16_(GCN5-related_putative)
ENSG00000128564	1214.2640229606	1203.37485109744	569.045968595413	470.009379087286	-1.04530947132277	1.5232399572142e-06	0.000206399014202524	VGF	chr7	-	101162509	101165593	2704	protein_coding	VGF_nerve_growth_factor_inducible
ENSG00000188064	174.080328955414	210.206794401711	58.150682922159	42.5922648775442	-1.35915800793409	1.59045782964391e-06	0.000213189755960655	WNT7B	chr22	-	45920362	45977129	5051	protein_coding	wingless-type_MMTV_integration_site_family_member_7B
ENSG00000132646	1820.32146450908	1946.18425378663	4350.91716864011	3761.56949813259	0.972396384631926	1.66733898935491e-06	0.000219540701734957	PCNA	chr20	-	5114953	5126626	1471	protein_coding	proliferating_cell_nuclear_antigen
ENSG00000118513	35.4608077501769	37.78998551042	148.491922461942	159.907801470078	1.39043753396483	1.67306005653946e-06	0.000219540701734957	MYB	chr6	+	135181315	135219173	5493	protein_coding	v-myb_avian_myeloblastosis_viral_oncogene_homolog
ENSG00000137310	440.573672047652	529.059797145881	1223.2411514697	1064.80662193861	1.05473980228925	1.78657926628044e-06	0.000231994761806791	TCF19	chr6	+	31158542	31167159	3538	protein_coding	transcription_factor_19
ENSG00000143153	282.611892069591	323.576750932972	709.230650639904	765.166302361496	1.07935644620388	1.96899429532861e-06	0.000253046215315118	ATP1B1	chr1	+	169105697	169132722	2962	protein_coding	ATPase_Na+/K+_transporting_beta_1_polypeptide
ENSG00000129757	2503.74794114885	3193.25377563049	1368.6178587751	1117.86014485625	-1.02786912165571	1.9984278315123e-06	0.000254208177016657	CDKN1C	chr11	-	2883213	2885881	2586	protein_coding	cyclin-dependent_kinase_inhibitor_1C_(p57_Kip2)
ENSG00000277443	3290.33313124369	3199.1584608665	1440.26780737562	1616.26436719523	-0.955155444564535	2.33563937993088e-06	0.000294101823335539	MARCKS	chr6	+	113857362	113863471	4275	protein_coding	myristoylated_alanine-rich_protein_kinase_C_substrate
ENSG00000170542	277.239042410474	294.053324752956	677.04009402228	698.662590535155	1.06793164605794	2.40015157592342e-06	0.00029650418620395	SERPINB9	chr6	-	2887266	2903280	4118	protein_coding	serpin_peptidase_inhibitor_clade_B_(ovalbumin)_member_9
ENSG00000163376	679.128196912478	577.478216081106	164.067998244663	275.728872628313	-1.19290247020266	2.40228804801853e-06	0.00029650418620395	KBTBD8	chr3	+	66998307	67011210	4736	protein_coding	kelch_repeat_and_BTB_(POZ)_domain_containing_8
ENSG00000140548	2223.28518894291	2432.73031723329	1111.09340583411	1069.29001824151	-0.959513548292183	2.67810043487376e-06	0.00032730588256016	ZNF710	chr15	+	90001392	90082206	4936	protein_coding	zinc_finger_protein_710
ENSG00000171223	3498.79969801745	3888.82569643166	1890.93560002235	1353.98568347562	-1.01814038227469	2.80049672282918e-06	0.000338941671328044	JUNB	chr19	+	12791496	12793315	1820	protein_coding	jun_B_proto-oncogene
ENSG00000163736	45.1319371365888	35.4281114160188	0	0	-1.37507023539285	2.96303480264265e-06	0.000355165306247531	PPBP	chr4	-	73987038	73988197	715	protein_coding	pro-platelet_basic_protein
ENSG00000139318	670.53163745789	668.410368715554	1478.68879430633	1418.24769715051	0.967844154862973	3.80425620130512e-06	0.00045165578862352	DUSP6	chr12	-	89347232	89353271	4632	protein_coding	dual_specificity_phosphatase_6
ENSG00000184009	35067.5151551295	42199.6044446672	108597.438762184	70691.203973249	1.02938545766367	4.02644558637657e-06	0.000473525195092172	ACTG1	chr17	-	81509971	81523847	2976	protein_coding	actin_gamma_1
ENSG00000198355	3885.64487347393	4507.63670916479	2164.03612874606	1677.53745000152	-0.976258536777162	4.13704889594887e-06	0.00048198552838223	PIM3	chr22	+	49960513	49964080	2461	protein_coding	Pim-3_proto-oncogene_serine/threonine_kinase
ENSG00000152784	5294.40605409459	5263.43641937319	2233.60926724222	2778.21124236332	-0.940953516980643	4.47816539237553e-06	0.000516896386864383	PRDM8	chr4	+	80183879	80204329	4588	protein_coding	PR_domain_containing_8
ENSG00000101412	905.862452527246	1203.37485109744	2771.50308427219	2104.20733149412	1.02311852627861	4.94720952610901e-06	0.00056579737571078	E2F1	chr20	-	33675683	33686404	2503	protein_coding	E2F_transcription_factor_1
ENSG00000067560	26518.2367775414	27297.3598460425	14554.2852113747	10022.6324351316	-0.973793763954228	5.86808005864634e-06	0.000665013509191684	RHOA	chr3	-	49359145	49412998	2582	protein_coding	ras_homolog_family_member_A
ENSG00000130589	6132.57060091695	6228.2619869361	2973.99206944756	3191.43093494722	-0.889803248178191	6.24606384340302e-06	0.000701472359205964	HELZ2	chr20	-	63558086	63574239	12066	protein_coding	helicase_with_zinc_finger_2_transcriptional_coactivator
ENSG00000122952	296.581301183298	325.938625027373	867.068218571478	641.872904031763	1.05587053580809	6.86261514548459e-06	0.00076383357503224	ZWINT	chr10	-	56357228	56361275	2378	protein_coding	ZW10_interacting_kinetochore_protein
ENSG00000138623	5206.29131968506	5620.07940762778	2915.8413865254	2104.95456421127	-0.956129690240778	8.08417766829882e-06	0.000891835033743478	SEMA7A	chr15	-	74409289	74434467	4309	protein_coding	semaphorin_7A_GPI_membrane_anchor_(John_Milton_Hagen_blood_group)
ENSG00000187583	270.791622819533	289.329576564153	110.07093553123	83.6900643207887	-1.17245750859526	8.64730130848739e-06	0.000938076566068241	PLEKHN1	chr1	+	966497	975865	2833	protein_coding	pleckstrin_homology_domain_containing_N1
ENSG00000172893	7425.27822890067	7278.11502189746	4000.97466605498	2998.64489392254	-0.931319679598815	8.65384286040813e-06	0.000938076566068241	DHCR7	chr11	-	71428193	71452868	4160	protein_coding	7-dehydrocholesterol_reductase
ENSG00000115756	6634.39475907855	7004.13762694691	3705.02922618328	2701.24627249688	-0.943459468695659	8.79100594269823e-06	0.000944730000704105	HPCAL1	chr2	+	10302889	10427617	6237	protein_coding	hippocalcin-like_1
ENSG00000147894	1063.82423250531	875.074351975664	363.441768263494	471.503844521586	-1.01644206341632	9.33228623529831e-06	0.000994327181275459	C9orf72	chr9	-	27546545	27573866	6062	protein_coding	chromosome_9_open_reading_frame_72
ENSG00000124491	33.3116678865298	40.1518596048213	0	0	-1.28496483007933	9.7527835879091e-06	0.00102166554795693	F13A1	chr6	-	6144085	6321013	4690	protein_coding	coagulation_factor_XIII_A1_polypeptide
ENSG00000163737	33.3116678865298	40.1518596048213	0	0	-1.28496483007933	9.7527835879091e-06	0.00102166554795693	PF4	chr4	-	73981077	73982124	604	protein_coding	platelet_factor_4
ENSG00000070669	5468.48638305	6910.84360021807	17166.9123226631	11029.1549051325	0.998116054905682	1.14857483892744e-05	0.00119317782850579	ASNS	chr7	-	97852118	97872542	4455	protein_coding	asparagine_synthetase_(glutamine-hydrolyzing)
ENSG00000126773	1010.09573591413	981.35868622372	1803.70957563911	2610.83111372175	0.974602001681463	1.23218546145961e-05	0.0012609434747824	PCNXL4	chr14	+	60091911	60169133	22042	protein_coding	pecanex-like_4_(Drosophila)
ENSG00000132436	132.172101614296	108.646208342458	286.59979440207	383.330383897898	1.13882698167732	1.23403741315139e-05	0.0012609434747824	FIGNL1	chr7	-	50444128	50542535	5034	protein_coding	fidgetin-like_1
ENSG00000168497	41.9082273411181	30.7043632272163	0	0	-1.26564905221843	1.24475006893817e-05	0.00126154913490921	SDPR	chr2	-	191834302	191847255	3229	protein_coding	serum_deprivation_response
ENSG00000136830	23823.2153885279	26379.7717603676	13925.0117497527	10463.49973825	-0.906892501016056	1.37663564917172e-05	0.00138396290343344	FAM129B	chr9	-	127505339	127578989	4629	protein_coding	family_with_sequence_similarity_129_member_B
ENSG00000115884	6084.21495398489	6340.45100642016	3435.04391261611	2565.2499179756	-0.911840208049391	1.45734863113782e-05	0.00144698739509162	SDC1	chr2	-	20200797	20225433	3595	protein_coding	syndecan_1
ENSG00000196843	1134.74584800566	1186.84173243663	601.236525213037	371.3746604235	-1.03228867926614	1.46254140687906e-05	0.00144698739509162	ARID5A	chr2	+	96536743	96552638	3565	protein_coding	AT-rich_interaction_domain_5A
ENSG00000164741	1433.4762890526	1516.3231686056	2602.24306076662	3881.87396559372	0.964182975297293	1.53054608950847e-05	0.00150234302114691	DLC1	chr8	-	13083361	13604610	12794	protein_coding	DLC1_Rho_GTPase_activating_protein
ENSG00000135119	153.663500250766	152.340879088881	348.904097532954	429.658812361192	1.07634838021251	1.54454002291731e-05	0.00150234302114691	RNFT2	chr12	+	116738178	116853631	6487	protein_coding	ring_finger_protein_transmembrane_2
ENSG00000171346	142.917800932531	179.502431174495	53.9970627134334	23.9114469487968	-1.293213195378	1.56038480838141e-05	0.00150234302114691	KRT15	chr17	-	41513743	41522529	7069	protein_coding	keratin_15_type_I
ENSG00000071242	242.85280459212	291.691450658555	666.656043500466	578.358123074022	1.01064755957379	1.56669816099068e-05	0.00150234302114691	RPS6KA2	chr6	-	166409364	166906451	8243	protein_coding	ribosomal_protein_S6_kinase_90kDa_polypeptide_2
ENSG00000167552	3442.92206156263	3943.14880060289	1988.5456749274	1158.95794429949	-1.01702193445195	1.58266287308951e-05	0.00150606682259037	TUBA1A	chr12	-	49184796	49189324	3421	protein_coding	tubulin_alpha_1a
ENSG00000168993	797.330889413068	867.98872969246	419.51564108129	309.354344900058	-0.995646679636303	1.66877829183542e-05	0.00157598410500154	CPLX1	chr4	-	784957	826198	2418	protein_coding	complexin_1
ENSG00000137267	681.277336776125	686.124424423564	338.52004701114	246.586796659467	-1.01352322240653	1.69108033903194e-05	0.00158503815837384	TUBB2A	chr6	-	3153669	3157526	1727	protein_coding	tubulin_beta_2A_class_IIa
ENSG00000184371	744.676962753715	818.389373710034	359.288148054768	358.671704231951	-0.953126616785305	1.80469693107356e-05	0.00167890686140023	CSF1	chr1	+	109910242	109930992	5418	protein_coding	colony_stimulating_factor_1_(macrophage)
ENSG00000188643	40799.2711714762	45070.4624064119	23897.853870903	14242.2555888771	-0.980997257506517	1.84820397620966e-05	0.00170664524203182	S100A16	chr1	-	153606886	153613145	1701	protein_coding	S100_calcium_binding_protein_A16
ENSG00000172216	6736.47890260178	6991.14731942771	3834.82985770595	2953.0636981764	-0.886465223645401	1.9353819884192e-05	0.00176124394320633	CEBPB	chr20	+	50190734	50192689	1956	protein_coding	CCAAT/enhancer_binding_protein_(C/EBP)_beta
ENSG00000178531	1372.22580293866	1513.9612945112	761.150903248974	589.56661383127	-0.936723536359577	1.93558816155356e-05	0.00176124394320633	CTXN1	chr19	-	7924485	7926166	1274	protein_coding	cortexin_1
ENSG00000146263	220.286836023826	190.130864599301	408.093185507295	663.54265282911	1.08673889706173	2.0882463809218e-05	0.00188638256409936	MMS22L	chr6	-	97142161	97283217	21793	protein_coding	MMS22_like_DNA_repair_protein
ENSG00000075624	20291.1040226239	22220.511480127	51765.5302562955	36424.606030189	0.908626702756283	2.10854440712666e-05	0.00189101543735546	ACTB	chr7	-	5527151	5563784	3256	protein_coding	actin_beta
ENSG00000069399	1155.16267671031	1228.17452908865	618.889411100121	513.348876681981	-0.921437116157466	2.23929291189203e-05	0.00199393038854615	BCL3	chr19	+	44747705	44760044	3242	protein_coding	B-cell_CLL/lymphoma_3
ENSG00000155876	4058.65063249752	4195.86932870382	2316.68167141673	1661.84556294138	-0.906725489462523	2.51735597191011e-05	0.00222562833658379	RRAGA	chr9	+	19049395	19050983	1589	protein_coding	Ras-related_GTP_binding_A
ENSG00000167779	5419.05616618612	5895.23773962553	3137.02166264004	1749.27179084791	-0.997399570145614	2.59886662753376e-05	0.0022815120689321	IGFBP6	chr12	+	53097436	53102345	1279	protein_coding	insulin_like_growth_factor_binding_protein_6
ENSG00000146834	6351.78286700896	6608.5237161347	3667.64664430474	2772.98061334327	-0.877759599898117	2.7079482399064e-05	0.00235261076869915	MEPCE	chr7	+	100428790	100434126	3420	protein_coding	methylphosphate_capping_enzyme
ENSG00000124145	6744.00089212455	6815.18769939481	3820.29218697541	3074.86263107183	-0.856014309952027	2.71759947611646e-05	0.00235261076869915	SDC4	chr20	-	45325288	45348424	2613	protein_coding	syndecan_4
ENSG00000251493	2231.8817483975	2756.30706816626	4611.55683673765	5344.95562577323	0.868870632132036	3.00694411850226e-05	0.00258514244008615	FOXD1	chr5	-	73444827	73448362	2458	protein_coding	forkhead_box_D1
ENSG00000119138	1171.28122568766	1146.68987283181	473.512703794724	617.961457082966	-0.922393796552128	3.22095786234757e-05	0.00274071398761067	KLF9	chr9	-	70384597	70414624	5175	protein_coding	Kruppel-like_factor_9
ENSG00000168268	4975.258784343	5608.27003715577	2987.49133512592	2187.15016309775	-0.890386262285935	3.2318703367461e-05	0.00274071398761067	NT5DC2	chr3	-	52524385	52535054	4719	protein_coding	5'-nucleotidase_domain_containing_2
ENSG00000162413	5354.58197027671	5983.80801816557	3071.60214435261	2847.70388505826	-0.828240682427482	3.34913323733643e-05	0.00282096587409702	KLHL21	chr1	-	6590724	6614607	6901	protein_coding	kelch_like_family_member_21
ENSG00000108840	5484.60493202736	6142.05358249046	3314.58892656306	2225.2590316724	-0.910937066806194	3.77563780451003e-05	0.00315370455499412	HDAC5	chr17	-	44076746	44123702	7618	protein_coding	histone_deacetylase_5
ENSG00000185359	9922.57875045859	11469.2606024125	6107.89851693106	4430.34277998175	-0.881314391471083	3.79476723286634e-05	0.00315370455499412	HGS	chr17	+	81683326	81703138	8254	protein_coding	hepatocyte_growth_factor-regulated_tyrosine_kinase_substrate
ENSG00000092470	420.156843343005	441.670455653034	931.449331806726	860.064857439534	0.901828059316753	3.86149338503882e-05	0.00318790573098636	WDR76	chr15	+	43826963	43868419	4078	protein_coding	WD_repeat_domain_76
ENSG00000119514	1449.59483802996	1640.32155856167	743.498017361891	804.022403653291	-0.864858030844009	4.08957640070055e-05	0.00335042948814803	GALNT12	chr9	+	98807699	98850081	3137	protein_coding	polypeptide_N-acetylgalactosaminyltransferase_12
ENSG00000092853	181.602318478179	193.673675740903	361.364958159131	602.269570022818	1.05919820263729	4.1121106344188e-05	0.00335042948814803	CLSPN	chr1	-	35720218	35769967	5411	protein_coding	claspin
ENSG00000197956	23302.0489715935	25074.8363232109	13691.3706130119	6887.24395397062	-0.998044302504995	4.3406454415564e-05	0.00351366792691182	S100A6	chr1	-	153534599	153536244	971	protein_coding	S100_calcium_binding_protein_A6
ENSG00000196352	2509.12079080797	2417.37813561968	1274.12299902659	1299.43769512367	-0.824242645220523	4.52264840831398e-05	0.00363737645535755	CD55	chr1	+	207321508	207386804	5568	protein_coding	CD55_molecule_decay_accelerating_factor_for_complement_(Cromer_blood_group)
ENSG00000161638	8836.18854938498	8728.30571585983	5047.68695865384	4137.42755485899	-0.823220098068298	4.58955548953963e-05	0.00366752555978212	ITGA5	chr12	-	54395261	54419460	7577	protein_coding	integrin_subunit_alpha_5
ENSG00000011422	4579.81704943194	4668.24414758408	2667.66257905405	1891.99323982354	-0.877973109920361	4.64099368744957e-05	0.00368500810877365	PLAUR	chr19	-	43646095	43670547	4457	protein_coding	plasminogen_activator_urokinase_receptor
ENSG00000150681	33.3116678865298	30.7043632272163	0	0	-1.15700626436408	4.70604094393708e-05	1	RGS18	chr1	+	192158457	192185815	2806	protein_coding	regulator_of_G-protein_signaling_18
ENSG00000173846	1191.69805439231	1243.52671070226	667.694448552647	484.206800713134	-0.913787422641088	4.87030939268018e-05	0.00384261246133868	PLK3	chr1	+	44800225	44805990	3479	protein_coding	polo-like_kinase_3
ENSG00000158793	3174.27957860674	3292.45248759535	1851.47620803946	1153.72731527944	-0.927601272404071	5.00859781061223e-05	0.00392686668598063	NIT1	chr1	+	161118086	161125445	3793	protein_coding	nitrilase_1
ENSG00000131459	6763.34315089737	7364.32342634311	4099.62314601221	2846.20941962397	-0.879210658817106	5.04155835001289e-05	0.00392800414945379	GFPT2	chr5	-	180300690	180353387	4780	protein_coding	glutamine-fructose-6-phosphate_transaminase_2
ENSG00000147883	497.5258784343	462.927322502645	176.52885887084	235.378305902218	-0.987047976797872	5.0876952043945e-05	0.0039393297154026	CDKN2B	chr9	-	22002903	22009363	4058	protein_coding	cyclin-dependent_kinase_inhibitor_2B_(p15_inhibits_CDK4)
ENSG00000007968	328.818399138004	337.747995499379	701.961815274634	699.409823252305	0.907266675904549	5.13430944955152e-05	0.0039508828146981	E2F2	chr1	-	23506430	23531220	5457	protein_coding	E2F_transcription_factor_2
ENSG00000052749	2760.57015485468	2922.81919182155	1624.06550161173	1173.90259864249	-0.877905253129225	5.16729753095306e-05	0.00395187306876447	RRP12	chr10	-	97356358	97426076	8529	protein_coding	ribosomal_RNA_processing_12_homolog
ENSG00000181588	6307.72549980419	8254.74995993238	3256.43824364091	4023.84818185221	-0.862456635648635	5.59113833129257e-05	0.00423942690864341	MEX3D	chr19	-	1554669	1568058	2850	protein_coding	mex-3_RNA_binding_family_member_D
ENSG00000013364	2624.09977351309	2919.27638067995	1583.56770457665	1100.6737923618	-0.891127641637294	5.62589092922603e-05	0.00423942690864341	MVP	chr16	+	29820394	29848039	6141	protein_coding	major_vault_protein
ENSG00000276966	64.4741959094125	72.0371598792382	13.4992656783583	9.71402532294869	-1.25161910806741	5.64531418927327e-05	0.00423942690864341	HIST1H4E	chr6	+	26204552	26206038	1487	protein_coding	histone_cluster_1_H4e
ENSG00000185947	923.055571436422	634.163194346736	217.026655905915	392.297176503697	-1.04467066201171	5.85382570963842e-05	0.004369688101578	ZNF267	chr16	+	31873758	31917357	6333	protein_coding	zinc_finger_protein_267
ENSG00000278047	271.866192751356	337.747995499379	132.915846679221	106.107045835286	-1.04501227305739	5.96264369056642e-05	0.0044244235861072	FP671120.6	chr21	+	8258914	8259005	92	miRNA	NA
ENSG00000148606	3047.48032665156	3291.27155054815	1750.75091797786	1604.30864372083	-0.807803893377553	6.38156467215194e-05	0.00470725356231042	POLR3A	chr10	-	77969251	78029545	8917	protein_coding	polymerase_(RNA)_III_(DNA_directed)_polypeptide_A_155kDa
ENSG00000197747	2891.66768653715	2894.47670268874	1672.87053906425	1061.07045835286	-0.909712979908204	6.42405965388719e-05	0.00471072515560928	S100A10	chr1	-	151982915	151994390	1543	protein_coding	S100_calcium_binding_protein_A10
ENSG00000104549	10618.9000662802	10120.6304945094	5529.50690286602	5778.35060172017	-0.778180727219344	6.60480182883624e-05	0.00481493915779372	SQLE	chr8	+	124998497	125022283	4305	protein_coding	squalene_epoxidase
ENSG00000115216	4947.31996611559	5432.31041712288	3026.95072710881	1793.35852115976	-0.921557927285311	7.17225437618854e-05	0.0051982164566027	NRBP1	chr2	+	27427790	27442259	5329	protein_coding	nuclear_receptor_binding_protein_1
ENSG00000188070	1845.03657294102	2106.79169220592	860.83778825839	1112.6295158362	-0.859279056950775	7.26808699704595e-05	0.00523722384422976	C11orf95	chr11	-	63759892	63768775	5948	protein_coding	chromosome_11_open_reading_frame_95
ENSG00000025708	1014.39401564142	1229.35546613585	617.85100604794	397.527805523746	-0.940492917218132	7.90078298166215e-05	0.00563585854536092	TYMP	chr22	-	50525752	50530056	3320	protein_coding	thymidine_phosphorylase
ENSG00000119718	2560.7001475355	2901.56232497194	1577.33727426356	955.710645234721	-0.921069731464214	7.91172184692893e-05	0.00563585854536092	EIF2B2	chr14	+	75002911	75012366	5446	protein_coding	eukaryotic_translation_initiation_factor_2B_subunit_beta
ENSG00000113161	4322.99483572611	4201.77401393983	2294.87516532092	2337.34393924488	-0.779343939441951	8.14166106002443e-05	0.00576670152126503	HMGCR	chr5	+	75336329	75362104	6215	protein_coding	3-hydroxy-3-methylglutaryl-CoA_reductase
ENSG00000103257	4756.046518251	4933.95498320422	9120.31157330934	8528.91423354895	0.768408314239157	8.68606451894887e-05	0.00609126774446659	SLC7A5	chr16	-	87830023	87869488	4745	protein_coding	solute_carrier_family_7_(amino_acid_transporter_light_chain_L_system)_member_5
ENSG00000196584	155.812640114414	161.788375466486	285.561389349888	576.863657639722	1.06823099186753	8.69762280214225e-05	0.00609126774446659	XRCC2	chr7	-	152644779	152676165	4853	protein_coding	X-ray_repair_complementing_defective_repair_in_Chinese_hamster_cells_2
ENSG00000094916	712.439864799008	731.000032217188	1170.28249380845	2087.02097899967	0.953389437506926	8.75770384463556e-05	0.00609908023057134	CBX5	chr12	-	54230940	54280133	15040	protein_coding	chromobox_5
ENSG00000128805	9779.66094952605	10667.4043473633	5956.29137931258	5061.75442597341	-0.786741067232269	8.80906511525025e-05	0.0061007669848172	ARHGAP22	chr10	-	48446034	48656265	6783	protein_coding	Rho_GTPase_activating_protein_22
ENSG00000078804	2923.90478449186	2870.85796174472	1600.18218541155	1528.83813928869	-0.784091623282457	9.32204337192501e-05	0.00642036423615564	TP53INP2	chr20	+	34704290	34713439	4228	protein_coding	tumor_protein_p53_inducible_nuclear_protein_2
ENSG00000070718	226.734255614767	214.930542590514	483.896754316538	474.492775390186	0.92172950793785	9.37576300214602e-05	0.00642188250465672	AP3M2	chr8	+	42152946	42171673	6276	protein_coding	adaptor_related_protein_complex_3_mu_2_subunit
ENSG00000160712	799.480029276715	739.266591547592	340.596857115503	405.747365412395	-0.879979652896848	9.50465566362224e-05	0.00644449065656871	IL6R	chr1	+	154405193	154469450	6453	protein_coding	interleukin_6_receptor
ENSG00000174371	429.827972729417	451.117952030639	849.415332684394	911.623914922877	0.85446412313661	9.51216333072873e-05	0.00644449065656871	EXO1	chr1	+	241847967	241895148	4140	protein_coding	exonuclease_1
ENSG00000166881	787.659760026656	863.264981503658	1399.77001034054	1962.98034795278	0.870397458379866	9.81459111763521e-05	0.00660101559154172	NEMP1	chr12	-	57055643	57088063	5708	protein_coding	nuclear_envelope_integral_membrane_protein_1
ENSG00000180354	751.124382344656	666.048494621153	338.52004701114	351.946609777602	-0.876183866978579	9.88554796372512e-05	0.00660101559154172	MTURN	chr7	+	30134810	30162762	6532	protein_coding	maturin_neural_progenitor_differentiation_regulator_homolog_(Xenopus)
ENSG00000180447	21.4913986364708	29.5234261800157	82.0339991223315	129.271260066933	1.1899674691647	9.9020529088585e-05	0.00660101559154172	GAS1	chr9	-	86944363	86947189	2827	protein_coding	growth_arrest_specific_1
ENSG00000148019	206.31742691012	191.311801646501	368.633793524401	584.335984811221	0.99147991426089	0.000100873934973642	0.00667113501563699	CEP78	chr9	+	78236062	78279690	14355	protein_coding	centrosomal_protein_78kDa
ENSG00000165480	213.839416432885	243.273031723329	499.472830099259	489.437429733184	0.918257903992197	0.000101142669497464	0.00667113501563699	SKA3	chr13	-	21153595	21176602	3048	protein_coding	spindle_and_kinetochore_associated_complex_subunit_3
ENSG00000213923	17318.8435912	17864.0347130039	10188.830372004	9343.39789524234	-0.755248970018675	0.000106384560351068	0.00695321780474585	CSNK1E	chr22	-	38290691	38398522	6700	protein_coding	casein_kinase_1_epsilon
ENSG00000175793	3257.02146335716	3761.28449533399	2060.19562352792	1214.25316536859	-0.910433162986089	0.000106534943101753	0.00695321780474585	SFN	chr1	+	26863138	26864457	1320	protein_coding	stratifin
ENSG00000066322	5900.46349564307	5955.46552903276	3557.57570877352	2220.7756353695	-0.874383767749771	0.000110433769228025	0.0071701425374821	ELOVL1	chr1	-	43363397	43368074	2507	protein_coding	ELOVL_fatty_acid_elongase_1
ENSG00000164400	39.759087477471	55.5040412184294	6.23043031308847	4.48339630289939	-1.18089028170535	0.000115903883417586	0.00748630989991514	CSF2	chr5	+	132073790	132076170	787	protein_coding	colony_stimulating_factor_2_(granulocyte-macrophage)
ENSG00000123146	5700.59348832389	5544.49943660694	3269.93750931926	2898.51570982446	-0.765935321454301	0.000119477034298331	0.0076773232451701	ADGRE5	chr19	+	14380501	14408725	5382	protein_coding	adhesion_G_protein-coupled_receptor_E5
ENSG00000163701	138.619521205237	135.807760428072	48.8050374525263	37.3616358574949	-1.11982261772002	0.000124615186688445	0.00796069947105856	IL17RE	chr3	+	9902612	9916402	4676	protein_coding	interleukin_17_receptor_E
ENSG00000104738	2581.11697624015	2655.92741915421	5063.26303443656	4496.84649180809	0.766545508595392	0.000125164214369283	0.00796069947105856	MCM4	chr8	+	47960185	47978160	6824	protein_coding	minichromosome_maintenance_complex_component_4
ENSG00000129946	515.7935672753	616.449138638727	271.023718619348	266.014847305364	-0.893494327393241	0.000126795272904561	0.00802350188846833	SHC2	chr19	-	416583	460996	4131	protein_coding	SHC_(Src_homology_2_domain_containing)_transforming_protein_2
ENSG00000156804	955.292669391129	968.368378704514	526.471361455976	449.834095724239	-0.83727005187734	0.000130965279437118	0.00824552107809651	FBXO32	chr8	-	123497889	123541206	7395	protein_coding	F-box_protein_32
ENSG00000167685	1897.69049960037	2231.97101920918	1192.08899990426	925.074103831575	-0.827448178382141	0.000137579821225311	0.00861655774408496	ZNF444	chr19	+	56132599	56160893	7239	protein_coding	zinc_finger_protein_444
ENSG00000024422	2802.4783821958	2542.55746262295	1558.6459833243	1274.03178274058	-0.79721790768053	0.000138527118528257	0.00861655774408496	EHD2	chr19	+	47713343	47743134	3923	protein_coding	EH_domain_containing_2
ENSG00000145022	416.933133547534	466.470133644247	229.487516532092	148.69931071283	-0.967421970935104	0.000138932143956448	0.00861655774408496	TCTA	chr3	+	49412206	49416475	2747	protein_coding	T-cell_leukemia_translocation_altered
ENSG00000073111	1839.6637232819	2204.80946712357	4792.23931581721	3285.58225730811	0.84641757382613	0.000146816383436859	0.00906046057388063	MCM2	chr3	+	127598223	127622436	4902	protein_coding	minichromosome_maintenance_complex_component_2
ENSG00000123358	2054.57770964661	1993.42173567466	1123.55426646029	1071.53171639296	-0.77448797750324	0.000148491416689888	0.00908868438342553	NR4A1	chr12	+	52022832	52059507	7295	protein_coding	nuclear_receptor_subfamily_4_group_A_member_1
ENSG00000179862	2518.79192019438	2955.88542914317	1598.10537530719	1256.84543024613	-0.810941180618813	0.000148731879850699	0.00908868438342553	CITED4	chr1	-	40861051	40862366	1316	protein_coding	Cbp/p300-interacting_transactivator_with_Glu/Asp_rich_carboxy-terminal_domain_4
ENSG00000176208	92.4130141368246	72.0371598792382	134.992656783583	450.581328441389	1.13793906123408	0.000155116161188489	0.0094232521205666	ATAD5	chr17	+	30831970	30895869	7075	protein_coding	ATPase_family_AAA_domain_containing_5
ENSG00000115758	8594.41031472469	9207.76615702328	5432.93523301314	3863.94038038213	-0.8088233069039	0.000155718749946793	0.0094232521205666	ODC1	chr2	-	10439968	10448504	2968	protein_coding	ornithine_decarboxylase_1
ENSG00000078081	77.369035091295	64.9515375960344	176.52885887084	212.214091670571	1.04782931202534	0.000159172273296189	0.00958570801405936	LAMP3	chr3	-	183122213	183163839	3816	protein_coding	lysosomal-associated_membrane_protein_3
ENSG00000169710	50922.7944991858	49666.6693941167	28394.1477468485	28869.3360270863	-0.725558021343316	0.000162739153231783	0.00971909629573184	FASN	chr17	-	82078333	82098332	9067	protein_coding	fatty_acid_synthase
ENSG00000176597	992.902617004953	962.46369346851	362.403363211313	560.424537862424	-0.891267723563476	0.000162946504557032	0.00971909629573184	B3GNT5	chr3	+	183253244	183298504	8140	protein_coding	UDP-GlcNAc:betaGal_beta-13-N-acetylglucosaminyltransferase_5
ENSG00000205208	278.313612342297	258.625213336937	527.509766508157	584.335984811221	0.874052451041135	0.000166609690139119	0.00989026855844885	C4orf46	chr4	-	158666679	158672255	3730	protein_coding	chromosome_4_open_reading_frame_46
ENSG00000156265	56.9522063866477	35.4281114160188	5.19202526090706	5.23062902004929	-1.14896402130867	0.000167986546245949	0.00992474068958292	MAP3K7CL	chr21	+	29077471	29175889	4497	protein_coding	MAP3K7_C-terminal_like
ENSG00000110046	8598.70859445198	8692.87760444381	4989.53627573168	4830.11228365695	-0.726193744468891	0.000193774861444848	0.011378400294669	ATG2A	chr11	-	64894546	64917248	7870	protein_coding	autophagy_related_2A
ENSG00000130479	3926.47853088322	4231.29744011984	2400.79248064342	2112.42689138276	-0.751943673205435	0.000194416754593655	0.011378400294669	MAP1S	chr19	+	17719242	17734516	5040	protein_coding	microtubule_associated_protein_1S
ENSG00000101003	510.420717616182	579.840090175507	971.947128841801	1146.25498810794	0.818332879662835	0.00019706024407445	0.0114792196384677	GINS1	chr20	+	25407727	25452628	4068	protein_coding	GINS_complex_subunit_1_(Psf1_homolog)
ENSG00000178462	243.927374523944	279.882080186548	113.186150687774	106.107045835286	-0.969142571531079	0.000202200313256137	0.0117238563025628	TUBAL3	chr10	-	5393098	5404830	1798	protein_coding	tubulin_alpha_like_3
ENSG00000139725	268.642482955885	349.557365971385	147.45351740976	110.590442138185	-0.969814620711458	0.000216900768755639	0.0125179860338324	RHOF	chr12	-	121777754	121803403	6181	protein_coding	ras_homolog_family_member_F_(in_filopodia)
ENSG00000106089	1209.96574323331	1126.6139430294	623.043031308847	623.192086103016	-0.784668154046325	0.000218217171008716	0.0125359228285468	STX1A	chr7	-	73699206	73719672	3693	protein_coding	syntaxin_1A
ENSG00000119487	6488.25324835055	6791.5689584508	4107.93038642966	2981.4585414281	-0.783427729988088	0.000226789497009648	0.0129686140812948	MAPKAP1	chr9	-	125437393	125707234	6741	protein_coding	mitogen-activated_protein_kinase_associated_protein_1
ENSG00000150991	44773.0307793597	46270.2944463677	28574.8302259281	18674.8400670103	-0.808036288569568	0.000232780351916051	0.0132504103515319	UBC	chr12	-	124911604	124917368	3898	protein_coding	ubiquitin_C
ENSG00000104856	2171.70583221538	2645.2989857294	1446.49823768871	945.996619911772	-0.845199348886325	0.00023609685991539	0.013378106616842	RELB	chr19	+	45001430	45038198	3035	protein_coding	v-rel_avian_reticuloendotheliosis_viral_oncogene_homolog_B
ENSG00000150764	78.4436050231186	93.2940267288495	193.143339705743	246.586796659467	1.00213336797024	0.000240730768636664	0.0135789581983016	DIXDC1	chr11	+	111927144	112022584	8509	protein_coding	DIX_domain_containing_1
ENSG00000125885	328.818399138004	311.767380460965	529.58657661252	883.97630438833	0.913462861275082	0.000243365322763897	0.0136657302413276	MCM8	chr20	+	5950652	5998977	7691	protein_coding	minichromosome_maintenance_8_homologous_recombination_repair_factor
ENSG00000184363	913.384442050011	1065.20521657496	570.084373647595	416.955856169644	-0.840833756598227	0.000250829436884714	0.0140099985220281	PKP3	chr11	+	392614	404908	3787	protein_coding	plakophilin_3
ENSG00000128965	253.598503910356	308.224569319363	763.227713353337	483.459567995985	0.915001404672427	0.0002517439169689	0.0140099985220281	CHAC1	chr15	+	40952962	40956519	2058	protein_coding	ChaC_glutathione-specific_gamma-glutamylcyclotransferase_1
ENSG00000140525	878.998204231657	866.80779264526	1442.34461747998	1856.8733021175	0.789473949332723	0.000259027601493928	0.014351280356548	FANCI	chr15	+	89243949	89317261	7766	protein_coding	Fanconi_anemia_complementation_group_I
ENSG00000177106	267.567913024062	260.987087431338	128.762226470495	89.6679260579879	-0.969208214189251	0.000271216209859283	0.0148562080244185	EPS8L2	chr11	+	694438	727727	5693	protein_coding	EPS8-like_2
ENSG00000072310	2663.85886099056	2442.1778136109	1398.73160528836	1453.36763485655	-0.738379972281184	0.000271663765156302	0.0148562080244185	SREBF1	chr17	-	17810399	17837002	8030	protein_coding	sterol_regulatory_element_binding_transcription_factor_1
ENSG00000171320	186.975168137296	171.235871844091	337.481641958959	456.559190178588	0.913469420575717	0.00027171630270876	0.0148562080244185	ESCO2	chr8	+	27771949	27812640	7973	protein_coding	establishment_of_sister_chromatid_cohesion_N-acetyltransferase_2
ENSG00000101216	1512.99446400755	1611.97906942885	907.566015606553	790.572214744593	-0.764128423040025	0.000282278451651713	0.0153663020886037	GMEB2	chr20	-	63587602	63627041	4707	protein_coding	glucocorticoid_modulatory_element_binding_protein_2
ENSG00000160570	3646.01577867728	3949.05348583889	2369.64032907798	1437.67574779641	-0.832305349974366	0.000310142979282824	0.0168097494771291	DEDD2	chr19	-	42198598	42220140	2631	protein_coding	death_effector_domain_containing_2
ENSG00000158186	787.659760026656	932.940267288495	467.282273481635	426.669881492592	-0.802156726140975	0.000314158582085544	0.0169536834817246	MRAS	chr3	+	138347648	138405534	6365	protein_coding	muscle_RAS_oncogene_homolog
ENSG00000108854	4530.38683256805	4548.96950581681	7143.18835395593	9173.77606844931	0.739689060473862	0.000328060960644816	0.0176276204111994	SMURF2	chr17	-	64542295	64662068	6961	protein_coding	SMAD_specific_E3_ubiquitin_protein_ligase_2
ENSG00000164951	872.550784640716	889.245596542072	1485.9576296716	1735.07436922207	0.755745063857865	0.00033057257861018	0.0176863423388605	PDP1	chr8	+	93857807	93926066	5603	protein_coding	pyruvate_dehyrogenase_phosphatase_catalytic_subunit_1
ENSG00000124762	8998.44860909034	9310.50768012974	5804.68424169409	3956.59723730871	-0.778494625461098	0.000337017423716437	0.017954099162603	CDKN1A	chr6	+	36676460	36687339	3050	protein_coding	cyclin-dependent_kinase_inhibitor_1A_(p21_Cip1)
ENSG00000237352	700.619595548949	695.571920801169	1552.41555301121	1132.0575664821	0.798877798280844	0.000345687562889913	0.0183376219531304	LINC01358	chr1	+	58933643	59240555	6730	lincRNA	long_intergenic_non-protein_coding_RNA_1358
ENSG00000165169	770.46664111748	616.449138638727	296.983844923884	384.824849332198	-0.844052549156683	0.000348453041396348	0.0184059983646054	DYNLT3	chrX	-	37836757	37847637	3186	protein_coding	dynein_light_chain_Tctex-type_3
ENSG00000167670	1117.55272909648	1198.65110290864	2256.45417839021	1930.84934111534	0.744054552028179	0.000351671149804168	0.0184976057107964	CHAF1A	chr19	+	4402662	4445018	4299	protein_coding	chromatin_assembly_factor_1_subunit_A
ENSG00000185262	6779.46169987473	7580.43490598082	4520.17719214568	3186.94753864432	-0.771763148455336	0.000354805955212882	0.018584079990268	UBALD2	chr17	+	76265202	76271299	1797	protein_coding	UBA-like_domain_containing_2
ENSG00000014138	350.309797774475	387.347351481805	818.263181118952	641.125671314613	0.821335892333674	0.00036770601295684	0.0191791763912969	POLA2	chr11	+	65261762	65305589	5726	protein_coding	polymerase_(DNA_directed)_alpha_2_accessory_subunit
ENSG00000148572	825.26970764048	794.770632766022	453.783007803277	399.769503675196	-0.787593107717378	0.000371718003181494	0.0193076526152521	NRBF2	chr10	+	63133247	63155031	1901	protein_coding	nuclear_receptor_binding_factor_2
ENSG00000136840	20942.293401309	23225.4889072947	14083.8877227365	9253.72996918435	-0.784509043730718	0.000374334607262915	0.019362884705973	ST6GALNAC4	chr9	-	127907886	127917038	2630	protein_coding	ST6_(alpha-N-acetyl-neuraminyl-23-beta-galactosyl-13)-N-acetylgalactosaminide_alpha-26-sialyltransferase_4
ENSG00000117143	3134.52049112927	3153.10191602567	5552.35181401401	5303.85782632998	0.698952599109634	0.000380731477491318	0.0196123909025073	UAP1	chr1	+	162561506	162599842	3437	protein_coding	UDP-N-acetylglucosamine_pyrophosphorylase_1
ENSG00000099992	1067.04794230078	1257.69795526867	696.769790013727	470.756611804436	-0.826800586985841	0.000387303929295248	0.0198688509571793	TBC1D10A	chr22	-	30291990	30327046	7047	protein_coding	TBC1_domain_family_member_10A
ENSG00000272933	1083.16649127813	1325.0113669591	659.387208135196	634.400576860264	-0.768907057972975	0.000396002528661858	0.0202318341077816	RP11-47A8.5	chr10	-	102642792	102644140	1349	lincRNA	NA
ENSG00000125744	974.634928163952	1079.37646114137	617.85100604794	408.736296280995	-0.829799624082678	0.000405831137179481	0.0206493508411405	RTN2	chr19	-	45485289	45497061	3238	protein_coding	reticulon_2
ENSG00000143476	770.46664111748	769.970954774808	1295.9295051224	1513.8934849457	0.750512942740773	0.000408023319180844	0.0206764987679203	DTL	chr1	+	212035553	212107400	4916	protein_coding	denticleless_E3_ubiquitin_protein_ligase_homolog_(Drosophila)
ENSG00000273015	620.026850662184	560.945097420298	303.214275236972	302.629250445709	-0.807682405736665	0.000411349785895206	0.0207606738095937	RP11-352M15.2	chr12	-	45718046	45727775	9730	lincRNA	NA
ENSG00000138376	185.900598205473	184.226179363298	334.366426802414	468.514913652987	0.887652773771322	0.000415864527354525	0.0209038999919416	BARD1	chr2	-	214725646	214809711	6067	protein_coding	BRCA1_associated_RING_domain_1
ENSG00000104312	4825.89356381953	4706.0341330945	2761.11903375037	2776.71677692902	-0.694751995326122	0.000419859614479025	0.0210199596550021	RIPK2	chr8	+	89757747	89791063	3117	protein_coding	receptor_interacting_serine/threonine_kinase_2
ENSG00000114529	510.420717616182	461.746385455445	257.52445294099	224.91704786212	-0.834247475894831	0.000422167572720843	0.0210509638461521	C3orf52	chr3	+	112086335	112131004	6021	protein_coding	chromosome_3_open_reading_frame_52
ENSG00000218891	2829.34263049139	2999.58009988959	1771.51901902149	1526.59644113724	-0.72043165067262	0.000426538735824226	0.0211841907600988	ZNF579	chr19	-	55576770	55580845	3321	protein_coding	zinc_finger_protein_579
ENSG00000114473	1862.2296918502	1822.18586383057	1149.51439276482	749.474415301349	-0.803637647782531	0.000429318199413403	0.0212085085453342	IQCG	chr3	-	197889075	197960142	7474	protein_coding	IQ_motif_containing_G
ENSG00000186638	84.8910246140598	102.741523106454	192.104934653561	271.992709042563	0.963359912317133	0.00043043098523741	0.0212085085453342	KIF24	chr9	-	34252381	34329200	6226	protein_coding	kinesin_family_member_24
ENSG00000030110	4345.5608042944	4667.06321053687	2867.03634907288	1688.74594075877	-0.818821463433644	0.000432583980957148	0.0212306767976843	BAK1	chr6	-	33572547	33580293	2212	protein_coding	BCL2-antagonist/killer_1
ENSG00000146592	2252.29857710214	1909.57520532341	705.077030431178	1288.22920436643	-0.85860112767337	0.000435233879434053	0.0212554757780187	CREB5	chr7	+	28299321	28825894	11674	protein_coding	cAMP_responsive_element_binding_protein_5
ENSG00000236453	228.883395478414	211.387731448912	93.456454696327	92.6568569265875	-0.938542287232897	0.000436499422362649	0.0212554757780187	AC003092.1	chr7	+	94022833	94066661	1064	lincRNA	NA
ENSG00000142867	2888.44397674168	2570.89995175576	1504.64892061087	1605.05587643798	-0.712536437957192	0.000468329468290906	0.0226414385238086	BCL10	chr1	-	85266248	85277090	2819	protein_coding	B-cell_CLL/lymphoma_10
ENSG00000155090	513.644427411653	568.030719703501	955.332648006898	1041.64240770696	0.759216385412361	0.000468593866448149	0.0226414385238086	KLF10	chr8	-	102648779	102655902	4003	protein_coding	Kruppel-like_factor_10
ENSG00000143217	32.2370979547063	28.342489132815	0	2.2416981514497	-0.986772065865271	0.000481757997022335	1	PVRL4	chr1	-	161070995	161089599	3502	protein_coding	poliovirus_receptor-related_4
ENSG00000003436	3174.27957860674	2562.63339242536	1444.42142758434	1722.37141303052	-0.741194497841339	0.000485948365581306	0.0233893139974385	TFPI	chr2	-	187464230	187565760	11714	protein_coding	tissue_factor_pathway_inhibitor
ENSG00000149591	247.151084319415	297.596135894558	801.64870028405	431.153277795492	0.90810468459243	0.000492458310765927	0.0236114819308002	TAGLN	chr11	+	117199321	117204782	3917	protein_coding	transgelin
ENSG00000103319	639.369109435007	583.382901317109	1028.0210016596	1230.69228514588	0.758355879093384	0.000506183478631904	0.0241765641556525	EEF2K	chr16	+	22206282	22288732	8020	protein_coding	eukaryotic_elongation_factor_2_kinase
ENSG00000129173	109.606133046001	109.827145389658	213.911440749371	301.882017728559	0.930249958491521	0.000508905355659301	0.0242137945177437	E2F8	chr11	-	19224063	19241620	4140	protein_coding	E2F_transcription_factor_8
ENSG00000085999	265.418773160415	236.187409440125	491.165589681808	499.898687773282	0.812636492228288	0.000535413187961977	0.0253781779510799	RAD54L	chr1	+	46247688	46278473	3212	protein_coding	RAD54-like_(S._cerevisiae)
ENSG00000084710	49.4302168638829	74.3990339736395	160.952783088119	171.116292227327	0.988737652913783	0.000540957484299842	0.0255438484821282	EFR3B	chr2	+	25042130	25159137	10591	protein_coding	EFR3_homolog_B
ENSG00000198853	4112.37912908869	3996.29096772692	2423.63739179141	2317.91588859899	-0.685254957831384	0.000546406484813653	0.0255889175264023	RUSC2	chr9	+	35490127	35561898	5682	protein_coding	RUN_and_SH3_domain_containing_2
ENSG00000144959	183.751458341826	179.502431174495	350.980907637317	401.263969109496	0.847770646948826	0.000546621709978057	0.0255889175264023	NCEH1	chr3	-	172630249	172711218	4808	protein_coding	neutral_cholesterol_ester_hydrolase_1
ENSG00000128951	486.780179116064	602.277894072319	1210.78029084353	897.426493297029	0.795887075416571	0.000548070028842404	0.0255889175264023	DUT	chr15	+	48331011	48343373	3674	protein_coding	deoxyuridine_triphosphatase
ENSG00000167680	10896.1391086907	13486.3010790312	7503.51490706288	6331.30281241109	-0.713974421851541	0.000555719339315955	0.0258492435966892	SEMA6B	chr19	-	4542593	4559808	4412	protein_coding	sema_domain_transmembrane_domain_(TM)_and_cytoplasmic_domain_(semaphorin)_6B
ENSG00000255874	506.122437888888	525.516986004279	233.641136740818	286.190130668411	-0.814366988094811	0.000557921501389194	0.0258552023654933	LINC00346	chr13	-	110863987	110870251	6265	lincRNA	long_intergenic_non-protein_coding_RNA_346
ENSG00000100558	3181.80156812951	3410.54619231541	2099.65501551081	1522.11304483434	-0.74354398719111	0.00056737454332754	0.0261958928041523	PLEK2	chr14	-	67386983	67412200	1603	protein_coding	pleckstrin_2
ENSG00000168118	534.0612561163	505.441056201868	287.638199454251	241.356167639417	-0.807881102819331	0.000579783119443263	0.0266700234943901	RAB4A	chr1	+	229271062	229305894	3310	protein_coding	RAB4A_member_RAS_oncogene_family
ENSG00000156802	2225.43432880656	1843.44273068018	3117.2919666486	4452.75976149625	0.761821068268872	0.000590164141821053	0.0270197424988043	ATAD2	chr8	-	123319850	123416350	7118	protein_coding	ATPase_family_AAA_domain_containing_2
ENSG00000177606	34770.9338539462	32748.5652559206	20563.5352483485	19690.329329617	-0.664995645637168	0.000592252928863086	0.0270197424988043	JUN	chr1	-	58780788	58784327	3540	protein_coding	jun_proto-oncogene
ENSG00000122861	1063.82423250531	1104.17613913259	666.656043500466	470.756611804436	-0.7828651993755	0.000595056780245048	0.0270197424988043	PLAU	chr10	+	73909177	73917497	2950	protein_coding	plasminogen_activator_urokinase
ENSG00000006118	7146.96461655838	7847.32667864816	4636.47855799	4133.69139127324	-0.683924272228095	0.00059605560622262	0.0270197424988043	TMEM132A	chr11	+	60924463	60937159	7271	protein_coding	transmembrane_protein_132A
ENSG00000049130	19.3422587728238	29.5234261800157	71.6499486005174	109.095976703885	1.05385588375088	0.000621943947029946	0.0280911349408525	KITLG	chr12	-	88492793	88580851	6040	protein_coding	KIT_ligand
ENSG00000166016	1186.32520473319	1252.97420707986	719.614701161718	641.872904031763	-0.727590070330968	0.00063000240248786	0.0283361136824832	ABTB2	chr11	-	34150988	34358008	4973	protein_coding	ankyrin_repeat_and_BTB_(POZ)_domain_containing_2
ENSG00000165244	263.269633296768	297.596135894558	481.819944212175	638.136740446014	0.818115218649978	0.000631913974308546	0.0283361136824832	ZNF367	chr9	-	96385941	96418329	3646	protein_coding	zinc_finger_protein_367
ENSG00000165802	12588.5867513128	14314.1379491188	8578.26413607064	6868.56313604187	-0.700747892012695	0.000643383086147012	0.0287470019781672	NSMF	chr9	-	137447570	137459334	4915	protein_coding	NMDA_receptor_synaptonuclear_signaling_and_neuronal_migration_factor
ENSG00000187951	182.676888410002	177.140557080094	292.830224715158	526.051832873529	0.903243190877366	0.000661471337477672	0.0293496573335408	ARHGAP11B	chr15	+	30624494	30772993	9184	protein_coding	Rho_GTPase_activating_protein_11B
ENSG00000187790	60.1759161821183	51.9612300768276	98.6484799572341	254.806356548116	1.0257878169267	0.000661579793897398	0.0293496573335408	FANCM	chr14	+	45135940	45200890	8468	protein_coding	Fanconi_anemia_complementation_group_M
ENSG00000185338	197.720867455532	201.940235071307	79.9571890179687	88.920693340838	-0.922169456832575	0.000672833683524601	0.0297430663078641	SOCS1	chr16	-	11254405	11256179	1225	protein_coding	suppressor_of_cytokine_signaling_1
ENSG00000232434	1285.18563846096	1202.19391405024	701.961815274634	701.651521403755	-0.716189478929366	0.000676889413650775	0.029816619896009	C9orf172	chr9	+	136844415	136848801	4387	protein_coding	chromosome_9_open_reading_frame_172
ENSG00000091651	359.980927160886	367.271421679395	727.921941579169	637.389507728864	0.765956724293928	0.000692194688735253	0.0303834471470904	ORC6	chr16	+	46689643	46698394	4309	protein_coding	origin_recognition_complex_subunit_6
ENSG00000143067	1710.71533146308	1724.16808891291	748.690042622798	1092.45423247315	-0.759801331619273	0.000714665856396105	0.0312597353187152	ZNF697	chr1	-	119619422	119647773	5041	protein_coding	zinc_finger_protein_697
ENSG00000128016	1316.34816648384	1300.21168896789	783.995814396966	694.179194232256	-0.714259327761581	0.000732738810330566	0.0319381888446882	ZFP36	chr19	+	39406813	39409412	2010	protein_coding	ZFP36_ring_finger_protein
ENSG00000130758	2257.67142676126	2442.1778136109	1397.69320023618	1340.53549456692	-0.68464364418649	0.000752439551809647	0.0326826183026448	MAP3K10	chr19	+	40191744	40215575	4566	protein_coding	mitogen-activated_protein_kinase_kinase_kinase_10
ENSG00000157227	4304.72714688511	4173.43152480701	2619.8959466537	2392.63916031398	-0.670309615855233	0.000763323012165004	0.032945940372582	MMP14	chr14	+	22836557	22849027	4464	protein_coding	matrix_metallopeptidase_14
ENSG00000228716	276.16447247865	282.24395428095	606.428550473944	482.712335278835	0.79425773492929	0.000763787643805246	0.032945940372582	DHFR	chr5	-	80626228	80654983	4409	protein_coding	dihydrofolate_reductase
ENSG00000113758	15983.1531659434	16984.2366128394	10894.9458074874	7505.95264377073	-0.723705192786559	0.00078893104328302	0.0339131530536763	DBN1	chr5	-	177456608	177474401	5119	protein_coding	drebrin_1
ENSG00000103855	5435.17471516347	6110.16828221604	3599.11191086077	3190.68370223007	-0.674915279661743	0.000795160531040392	0.0340573507022022	CD276	chr15	+	73683966	73714518	5542	protein_coding	CD276_molecule
ENSG00000168496	572.745773661948	679.03880214036	1459.99750336706	963.18297240622	0.787710187624075	0.000797749591291757	0.0340573507022022	FEN1	chr11	+	61792637	61797244	2478	protein_coding	flap_structure-specific_endonuclease_1
ENSG00000182718	30267.4112696737	34114.9094195317	21290.4187848755	14163.0489208592	-0.735047739422816	0.000813720018750312	0.0346205930161822	ANXA2	chr15	-	60347134	60402883	8824	protein_coding	annexin_A2
ENSG00000142669	6728.95691307902	6922.65297069007	4520.17719214568	2675.09312739664	-0.771784549397136	0.000822347106174181	0.0348686361413855	SH3BGRL3	chr1	+	26279176	26281522	1786	protein_coding	SH3_domain_binding_glutamate-rich_protein_like_3
ENSG00000167106	4162.8839158844	4095.48967969177	2518.13225153992	2399.36425476833	-0.662272532873552	0.000825645457644757	0.0348898178813544	FAM102A	chr9	-	127940579	127980513	6100	protein_coding	family_with_sequence_similarity_102_member_A
ENSG00000155366	6839.63761605684	7630.03426196325	4770.4328097214	2560.01928895555	-0.801985743582702	0.000842099158810705	0.0354648922761292	RHOC	chr1	-	112701106	112707434	4028	protein_coding	ras_homolog_family_member_C
ENSG00000197275	109.606133046001	72.0371598792382	188.989719497017	254.806356548116	0.92861113730833	0.000850554846098691	0.035611014179833	RAD54B	chr8	-	94371960	94475109	5763	protein_coding	RAD54_homolog_B_(S._cerevisiae)
ENSG00000005238	1518.36731366666	1523.40879088881	963.63988842435	718.090641181053	-0.731342284659985	0.000852461702855455	0.035611014179833	FAM214B	chr9	-	35104112	35116341	6409	protein_coding	family_with_sequence_similarity_214_member_B
ENSG00000261455	404.038294365652	388.528288529006	213.911440749371	183.819248418875	-0.809298501928936	0.000854138716490459	0.035611014179833	LINC01003	chr7	+	152463786	152465549	1764	lincRNA	long_intergenic_non-protein_coding_RNA_1003
ENSG00000107816	5590.98735527789	6207.00512008649	3607.41915127822	3424.56754269799	-0.660561851614084	0.000874004958992341	0.0363178193959951	LZTS2	chr10	+	100996618	101007836	6547	protein_coding	leucine_zipper_putative_tumor_suppressor_2
ENSG00000166801	328.818399138004	328.300499121774	526.471361455976	763.671836927197	0.796855040167992	0.000899429771293609	0.0372501379699207	FAM111A	chr11	+	59142748	59155039	7221	protein_coding	family_with_sequence_similarity_111_member_A
ENSG00000006704	2260.89513655673	2391.39752058127	1471.41995894106	1217.24209623719	-0.689410878312247	0.000938062985472839	0.0387095555550536	GTF2IRD1	chr7	+	74453790	74602604	6498	protein_coding	GTF2I_repeat_domain_containing_1
ENSG00000111331	970.336648436658	1117.16644665179	1767.36539881276	1843.4231132088	0.688879425615565	0.00094087881703684	0.0387095555550536	OAS3	chr12	+	112938352	112973249	8251	protein_coding	2'-5'-oligoadenylate_synthetase_3
ENSG00000131069	3185.02527792498	3438.88868144822	2180.65060958096	1460.83996202805	-0.733451625291346	0.000978296186460265	0.0401165798039923	ACSS2	chr20	+	34872146	34927962	5385	protein_coding	acyl-CoA_synthetase_short-chain_family_member_2
ENSG00000012048	311.625280228827	295.234261800157	468.320678533817	773.385862250145	0.824090673759716	0.000983111529565392	0.0401818633690563	BRCA1	chr17	-	43044295	43170245	8922	protein_coding	breast_cancer_1
ENSG00000213722	4082.29117099764	4277.35398496067	2774.61829942873	1782.15003040251	-0.74038833959233	0.000990249382898446	0.0403413359712811	DDAH2	chr6	-	31727038	31730617	2538	protein_coding	dimethylarginine_dimethylaminohydrolase_2
ENSG00000113140	27.9388182274121	35.4281114160188	0	3.73616358574949	-0.928630296122739	0.00105053310921196	1	SPARC	chr5	-	151661096	151687165	4831	protein_coding	secreted_protein_acidic_cysteine-rich_(osteonectin)
ENSG00000099250	722.11099418542	787.685010482818	1172.35930391281	1543.78279363169	0.722506471654286	0.00106122271256953	0.0430918642830349	NRP1	chr10	-	33177492	33336262	11522	protein_coding	neuropilin_1
ENSG00000204209	5125.69857479829	5375.62543885725	3474.503304599	2543.58016917826	-0.69503928135924	0.00106892174400871	0.0432635664312097	DAXX	chr6	-	33318558	33329269	3664	protein_coding	death-domain_associated_protein
ENSG00000104859	2102.93335657867	2266.218193578	1375.88669414037	1174.64983135964	-0.677605569141972	0.00109793617558032	0.0441795816122119	CLASRP	chr19	+	45039040	45070956	4931	protein_coding	CLK4-associating_serine/arginine_rich_protein
ENSG00000221869	644.741959094125	758.161584302802	416.400425924746	334.760257283155	-0.753378133547952	0.00109864193003254	0.0441795816122119	CEBPD	chr8	-	47736909	47739086	2178	protein_coding	CCAAT/enhancer_binding_protein_(C/EBP)_delta
ENSG00000105355	6924.5286406709	7837.87918227056	4944.88485848788	2955.30539632785	-0.75300797057735	0.0011124663306646	0.0445916568426522	PLIN3	chr19	-	4838341	4867768	2813	protein_coding	perilipin_3
ENSG00000109089	2702.54337853621	2818.89673166789	1790.21030996075	1410.77536997901	-0.683706545288978	0.00112671859462724	0.0450054505092265	CDR2L	chr17	+	74987632	75005800	3536	protein_coding	cerebellar_degeneration-related_protein_2-like
ENSG00000146733	195.571727591885	229.101787156921	483.896754316538	368.3857295549	0.805407203820718	0.00113001010824546	0.0450054505092265	PSPH	chr7	-	56011051	56051604	2762	protein_coding	phosphoserine_phosphatase
ENSG00000005001	631.847119912243	667.229431668354	377.979438994034	330.276860980255	-0.737718151599081	0.00113538273664741	0.0450754178186197	PRSS22	chr16	-	2852727	2858170	2387	protein_coding	protease_serine_22
ENSG00000135241	987.529767345835	885.70278540047	440.283742124918	581.347053942621	-0.735443557684584	0.00117075568741304	0.046332191743781	PNPLA8	chr7	-	108470422	108569666	5668	protein_coding	patatin_like_phospholipase_domain_containing_8
ENSG00000112096	5560.89939718683	5796.03902766067	3410.12219136376	3494.80741811008	-0.637092428693149	0.00118019117472943	0.0465577948866365	SOD2	chr6	-	159669057	159762529	18985	protein_coding	superoxide_dismutase_2_mitochondrial
ENSG00000185436	555.552654752771	610.544453402724	316.71354091533	316.079439354407	-0.74003446767177	0.00118469510049855	0.0465880413968925	IFNLR1	chr1	-	24154157	24187959	4923	protein_coding	interferon_lambda_receptor_1
ENSG00000125730	103.15871345506	89.7512155872476	24.9217212523539	36.614403140345	-0.984030874571604	0.00120222906198226	0.0471288914675182	C3	chr19	-	6677704	6730562	8328	protein_coding	complement_component_3
ENSG00000247626	424.455123070299	500.717308013066	864.991408467116	799.539007350392	0.719535905075832	0.00121635916696728	0.0474145332297207	MARS2	chr2	+	197705369	197708387	3019	protein_coding	methionyl-tRNA_synthetase_2_mitochondrial
ENSG00000155657	1752.6235588042	1446.64788282077	468.320678533817	1033.42284781831	-0.842004091080526	0.00121712262421872	0.0474145332297207	TTN	chr2	-	178525989	178830802	118976	protein_coding	titin
ENSG00000197299	161.185489773531	157.064627277683	266.870098410623	413.219692583894	0.845179003858275	0.00122400799831348	0.0475342171556881	BLM	chr15	+	90717327	90816165	6551	protein_coding	Bloom_syndrome_RecQ_helicase-like
ENSG00000160326	1139.04412773295	1323.8304299119	768.419738614244	612.730828062917	-0.712092179740324	0.00123581539259868	0.0477193337045672	SLC2A6	chr9	-	133471095	133479137	3540	protein_coding	solute_carrier_family_2_(facilitated_glucose_transporter)_member_6
ENSG00000167601	12653.0609472222	14316.4998232132	24490.7831556986	20530.9661364106	0.651037132547169	0.00123643067436028	0.0477193337045672	AXL	chr19	+	41219203	41261766	5154	protein_coding	AXL_receptor_tyrosine_kinase
ENSG00000171680	2226.50889873838	2189.45728550996	1281.39183439186	1353.98568347562	-0.654314996138427	0.00125939738132745	0.0484557029494692	PLEKHG5	chr1	-	6466092	6520061	6920	protein_coding	pleckstrin_homology_and_RhoGEF_domain_containing_G5
ENSG00000212724	2.14913986364708	2.36187409440125	38.4209869307122	23.1642142316469	0.927718141234038	0.00127413371849263	1	KRTAP2-3	chr17	-	41059240	41060114	875	protein_coding	keratin_associated_protein_2-3
ENSG00000151743	136.47038134159	167.693060702489	56.0738728177962	65.7564791091911	-0.916768720202676	0.00131240313412532	0.0503397460615577	AMN1	chr12	-	31671137	31729174	3195	protein_coding	antagonist_of_mitotic_exit_network_1_homolog
ENSG00000181577	22.5659685682944	23.6187409440125	0	0.747232717149899	-0.860949315864781	0.00131717368338201	1	C6orf223	chr6	+	44000580	44005958	3917	protein_coding	chromosome_6_open_reading_frame_223
ENSG00000115687	436.275392320358	484.184189352257	821.378396275496	811.49473082479	0.705794313868912	0.0013289931909702	0.050701482889363	PASK	chr2	-	241106099	241150264	10686	protein_coding	PAS_domain_containing_serine/threonine_kinase
ENSG00000198792	4857.05609184241	4794.60441163454	3123.52239696169	2691.53224717394	-0.644615261790167	0.00132996830617854	0.050701482889363	TMEM184B	chr22	-	38219291	38273034	7080	protein_coding	transmembrane_protein_184B
ENSG00000171848	2711.1399379908	2953.52355504877	4770.4328097214	4556.62510918008	0.63631854659375	0.00136362874183221	0.0518262069990255	RRM2	chr2	+	10122328	10131419	4955	protein_coding	ribonucleotide_reductase_M2
ENSG00000103647	1425.95429952984	1329.73511514791	826.570421536403	791.319447461743	-0.668423518311447	0.00140145848895991	0.0531020714996178	CORO2B	chr15	+	68578969	68727806	3998	protein_coding	coronin_actin_binding_protein_2B
ENSG00000198753	361.05549709271	303.500821130561	139.146276992309	183.819248418875	-0.814827467557138	0.00141285249421783	0.0533715733118773	PLXNB3	chrX	+	153764196	153779346	7007	protein_coding	plexin_B3
ENSG00000121281	1647.31570548549	1732.43464824332	950.140622745991	1048.36750216131	-0.660955968555645	0.00143520909186818	0.0540523158284855	ADCY7	chr16	+	50246137	50318135	8630	protein_coding	adenylate_cyclase_7
ENSG00000139618	52.6539266593536	40.1518596048213	66.4579233396103	257.048054699565	0.984585409397408	0.00144371672344702	0.0542089538388268	BRCA2	chr13	+	32315474	32400266	12273	protein_coding	breast_cancer_2
ENSG00000180921	5160.08481261665	5465.3766544445	3232.55492744073	3281.09886100521	-0.626081897440728	0.00147544377063003	0.0550886469950105	FAM83H	chr8	-	143723933	143733801	5654	protein_coding	family_with_sequence_similarity_83_member_H
ENSG00000100360	193.422587728238	213.749605543313	411.208400663839	375.110824009249	0.771065706418539	0.00147598332234345	0.0550886469950105	IFT27	chr22	-	36758202	36776256	8009	protein_coding	intraflagellar_transport_27
ENSG00000110723	126.799251955178	109.827145389658	179.644074027384	397.527805523746	0.900918082796778	0.00155752949717958	0.0578409735950975	EXPH5	chr11	-	108505431	108593738	10843	protein_coding	exophilin_5
ENSG00000102226	943.47240014107	1041.58647563095	639.657512143749	439.372837684141	-0.73377562115115	0.00155900586619227	0.0578409735950975	USP11	chrX	+	47232690	47248328	5269	protein_coding	ubiquitin_specific_peptidase_11
ENSG00000205542	1742.95242941778	1809.19555631136	1181.70494938245	796.550076481792	-0.713507092813509	0.00156669718731404	0.0579538490713851	TMSB4X	chrX	+	12975108	12977227	1705	protein_coding	thymosin_beta_4_X-linked
ENSG00000160813	1301.30418743831	1483.25693128399	910.681230763098	624.686551537315	-0.721724349731218	0.00157623004476625	0.0581339755563791	PPP1R35	chr7	-	100435282	100436565	1187	protein_coding	protein_phosphatase_1_regulatory_subunit_35
ENSG00000136158	801.629169140362	797.132506860423	436.130121916193	475.240008107336	-0.691816384813755	0.00162949839535426	0.0597471189123268	SPRY2	chr13	-	80335976	80340951	3038	protein_coding	sprouty_RTK_signaling_antagonist_2
ENSG00000123989	7574.64344942415	8715.31540834062	5451.62652395241	4133.69139127324	-0.663899669055171	0.00162955402135337	0.0597471189123268	CHPF	chr2	-	219538947	219543787	3354	protein_coding	chondroitin_polymerizing_factor
ENSG00000147536	207.391996841944	251.539591053733	440.283742124918	431.900510512642	0.756993999584191	0.00163544396558436	0.0597872271993389	GINS4	chr8	+	41529206	41545046	5475	protein_coding	GINS_complex_subunit_4_(Sld5_homolog)
ENSG00000180346	76.2944651594715	75.5799710208401	151.607137618486	204.741764499072	0.88138114173131	0.00164930275663277	0.0599336222532339	TIGD2	chr4	+	89111500	89114899	3217	protein_coding	tigger_transposable_element_derived_2
ENSG00000196083	98.8604337277659	59.0468523600313	173.413643714296	207.730695367672	0.892317440403802	0.00164978220606484	0.0599336222532339	IL1RAP	chr3	+	190514051	190659750	11558	protein_coding	interleukin_1_receptor_accessory_protein
ENSG00000184232	4035.0100939974	4332.8580261791	2820.30812172471	2042.93424868782	-0.675058586162533	0.00165387181574783	0.0599336222532339	OAF	chr11	+	120210767	120230332	3176	protein_coding	out_at_first_homolog
ENSG00000164867	1334.61585532484	1622.60750285366	956.37105305908	696.420892383706	-0.708996384475947	0.00168007871374006	0.0607068441898077	NOS3	chr7	+	150990995	151014588	5953	protein_coding	nitric_oxide_synthase_3
ENSG00000215883	40.8336574092946	42.5137336992225	118.378175948681	107.601511269585	0.929078968116753	0.00171877343768179	0.0619255192894255	CYB5RL	chr1	-	54172336	54200036	6241	protein_coding	cytochrome_b5_reductase-like
ENSG00000185697	108.531563114178	76.7609080680407	156.799162879393	298.14585414281	0.896521014357257	0.00177291393879866	0.0636216955549236	MYBL1	chr8	-	66562175	66614247	7239	protein_coding	v-myb_avian_myeloblastosis_viral_oncogene_homolog-like_1
ENSG00000131153	284.761031933239	284.605828375351	656.271992978652	443.10900126989	0.765202647111529	0.00177605888441468	0.0636216955549236	GINS2	chr16	-	85676198	85690073	3264	protein_coding	GINS_complex_subunit_2_(Psf2_homolog)
ENSG00000118503	448.095661570417	467.651070691448	225.333896323366	264.520381871064	-0.740924230960069	0.00180827518535625	0.0645901388557334	TNFAIP3	chr6	+	137867188	137883312	5051	protein_coding	TNF_alpha_induced_protein_3
ENSG00000158792	1571.02124032602	1916.66082760662	1141.20715234737	823.450454299189	-0.700669933247003	0.00182119541976575	0.0648657774365709	SPATA2L	chr16	-	89696343	89701705	2482	protein_coding	spermatogenesis_associated_2-like
ENSG00000161714	3307.52625015286	3616.02923852832	2304.22081079055	1813.5338045228	-0.652097315574578	0.00184979844331175	0.06569683018326	PLCD3	chr17	-	45108967	45133354	6740	protein_coding	phospholipase_C_delta_3
ENSG00000115902	693.097606026185	738.085654500391	1330.19687184439	1123.83800659345	0.669362033428007	0.00185914371119713	0.0658411519993846	SLC1A4	chr2	+	64988477	65023865	6939	protein_coding	solute_carrier_family_1_(glutamate/neutral_amino_acid_transporter)_member_4
ENSG00000189308	279.388182274121	323.576750932972	458.975033064184	715.848943029603	0.772152557033521	0.00186557545431738	0.0658817666105396	LIN54	chr4	-	82909973	83012926	6768	protein_coding	lin-54_DREAM_MuvB_core_complex_component
ENSG00000163814	8294.60530374592	7909.9163421498	4642.70898830309	5340.47222947033	-0.617824108909479	0.00189518560674756	0.0667383722421331	CDCP1	chr3	-	45082278	45146422	6507	protein_coding	CUB_domain_containing_protein_1
ENSG00000085840	228.883395478414	260.987087431338	511.933690725436	413.966925301044	0.748210829874608	0.00190780110305637	0.0669933761991568	ORC1	chr1	-	52372829	52404459	3157	protein_coding	origin_recognition_complex_subunit_1
ENSG00000219481	380.397755865534	356.642988254589	559.700323125781	818.967057996289	0.741269416942593	0.00193212776359651	0.0676570356769498	NBPF1	chr1	-	16562319	16613562	12212	protein_coding	neuroblastoma_breakpoint_family_member_1
ENSG00000184445	239.62909479665	201.940235071307	316.71354091533	636.642275011714	0.8333144448813	0.001967698767693	0.0686018345580254	KNTC1	chr12	+	122527246	122626396	11325	protein_coding	kinetochore_associated_1
ENSG00000138356	283.686462001415	282.24395428095	554.508297864874	480.470637127385	0.722172513523823	0.00197011525523609	0.0686018345580254	AOX1	chr2	+	200585868	200677064	5556	protein_coding	aldehyde_oxidase_1
ENSG00000156976	6036.93387698466	5661.4122042798	3860.78998401049	3325.18559131705	-0.620051925180359	0.00201171271768552	0.0698551831160661	EIF4A2	chr3	+	186783205	186789900	6133	protein_coding	eukaryotic_translation_initiation_factor_4A2
ENSG00000198556	47.2810770002358	50.7802930296269	98.6484799572341	162.896732338678	0.915572965635138	0.00203260102838626	0.0702897762686685	ZNF789	chr7	+	99472841	99503650	6683	protein_coding	zinc_finger_protein_789
ENSG00000077514	180.527748546355	159.426501372085	301.137465132609	368.3857295549	0.776143454238912	0.00203550531309075	0.0702897762686685	POLD3	chr11	+	74493851	74669117	5508	protein_coding	polymerase_(DNA-directed)_delta_3_accessory_subunit
ENSG00000179532	161.185489773531	145.255256805677	209.757820540645	521.568436570629	0.878554235432301	0.0020426501872843	0.0703416498195747	DNHD1	chr11	+	6497260	6593758	19629	protein_coding	dynein_heavy_chain_domain_1
ENSG00000177045	358.906357229063	409.785155378617	227.410706427729	165.885663207278	-0.771296942541145	0.00208916479119192	0.0717452569889766	SIX5	chr19	-	45764785	45769226	3556	protein_coding	SIX_homeobox_5
ENSG00000137812	281.537322137768	262.168024478539	328.135996489326	963.93020512337	0.875015036481698	0.00211113611320069	0.0721785912325376	CASC5	chr15	+	40594020	40664342	10250	protein_coding	cancer_susceptibility_candidate_5
ENSG00000131470	123.575542159707	103.922460153655	263.754883254078	216.697487973471	0.816350277215354	0.00211336321192654	0.0721785912325376	PSMC3IP	chr17	-	42572315	42577831	2573	protein_coding	PSMC3_interacting_protein
ENSG00000157224	1808.50119525902	1584.81751734324	817.224776066771	1126.82693746205	-0.682172033590201	0.00212562747743847	0.0723991041905683	CLDN12	chr7	+	90383721	90513402	6741	protein_coding	claudin_12
ENSG00000167202	414.783993683887	410.966092425818	681.193714231006	763.671836927197	0.684978778849001	0.00213273174671236	0.072443144290235	TBC1D2B	chr15	-	77984036	78077724	9763	protein_coding	TBC1_domain_family_member_2B
ENSG00000011132	974.634928163952	1173.85142491742	694.692979909364	507.371014944781	-0.703113053505395	0.00213912115829808	0.0724627292373476	APBA3	chr19	-	3750819	3761699	5556	protein_coding	amyloid_beta_(A4)_precursor_protein-binding_family_A_member_3
ENSG00000079432	7648.78877471997	7287.56251827506	4533.67645782404	4804.70637127385	-0.601652341071758	0.00214932060193242	0.0726109230994298	CIC	chr19	+	42268537	42295797	9494	protein_coding	capicua_transcriptional_repressor
ENSG00000225190	2788.50897308209	2731.50739017505	1738.29005735168	1665.58172652712	-0.6152590923325	0.00215974536828731	0.0727659074623502	PLEKHM1	chr17	-	45435900	45490749	9233	protein_coding	pleckstrin_homology_and_RUN_domain_containing_M1
ENSG00000175265	182.676888410002	144.074319758476	213.911440749371	585.083217528371	0.88389549085779	0.00219436086871741	0.073732891076634	GOLGA8A	chr15	-	34379068	34437466	6750	protein_coding	golgin_A8_family_member_A
ENSG00000217801	1220.71144255154	1162.04205444542	766.342928509882	631.411645991665	-0.661947908950697	0.00220498117057793	0.073890578689313	RP11-465B22.3	chr1	+	1059734	1069355	2171	transcribed_unprocessed_pseudogene	NA
ENSG00000160360	6712.83836410167	7693.80486251208	4767.31759456486	4058.2208868411	-0.62109365712992	0.00223745213145755	0.0744510327285627	GPSM1	chr9	+	136327476	136359605	4950	protein_coding	G-protein_signaling_modulator_1
ENSG00000276043	1771.96581757702	1881.2327161906	2841.07622276834	3092.79621628343	0.616301251296271	0.00224380853456737	0.0744510327285627	UHRF1	chr19	+	4903080	4962154	5145	protein_coding	ubiquitin-like_with_PHD_and_ring_finger_domains_1
ENSG00000022567	611.430291207595	638.886942535539	998.945660198518	1122.34354115915	0.657029062825438	0.00224712292073741	0.0744510327285627	SLC45A4	chr8	-	141207166	141308305	8608	protein_coding	solute_carrier_family_45_member_4
ENSG00000128340	1255.0976803699	1278.95482211828	847.338522580032	584.335984811221	-0.694095170444739	0.00225125702093956	0.0744510327285627	RAC2	chr22	-	37225261	37244448	2532	protein_coding	ras-related_C3_botulinum_toxin_substrate_2_(rho_family_small_GTP_binding_protein_Rac2)
ENSG00000182742	311.625280228827	309.405506366564	169.26002350557	150.19377614713	-0.764623249501697	0.00225720364348283	0.0744510327285627	HOXB4	chr17	-	48575513	48580111	3757	protein_coding	homeobox_B4
ENSG00000027869	357.831787297239	340.10986959378	204.565795279738	153.182707015729	-0.767849109068013	0.00225863193909961	0.0744510327285627	SH2D2A	chr1	-	156806243	156816862	2512	protein_coding	SH2_domain_containing_2A
ENSG00000033327	2141.61787412432	2268.5800676724	1437.15259221907	1237.41737960023	-0.630654043460566	0.00226720594380785	0.0744510327285627	GAB2	chr11	-	78215297	78418348	6771	protein_coding	GRB2_associated_binding_protein_2
ENSG00000104626	622.175990525831	564.487908561899	939.756572224177	1094.6959306246	0.665991708034278	0.00227446325443768	0.0744510327285627	ERI1	chr8	+	9002147	9116746	6385	protein_coding	exoribonuclease_1
ENSG00000142544	1717.16275105402	2157.57198523554	1287.62226470495	901.162656882778	-0.69361706553124	0.00227545671984457	0.0744510327285627	CTU1	chr19	-	51097606	51108370	2087	protein_coding	cytosolic_thiouridylase_subunit_1
ENSG00000235897	235.330815069356	211.387731448912	94.4948597485084	116.568303875384	-0.814425832457227	0.00229995362270004	0.0750555546088447	TM4SF19-AS1	chr3	+	196318330	196325570	2136	antisense	TM4SF19_antisense_RNA_1
ENSG00000093009	375.024906206416	461.746385455445	936.641357067633	626.928249688765	0.734353387440964	0.00233368226303265	0.0759573971043473	CDC45	chr22	+	19479459	19520612	2846	protein_coding	cell_division_cycle_45
ENSG00000100479	85.9655945458833	102.741523106454	209.757820540645	196.522204610423	0.823741209032171	0.00234271185742025	0.0760527239963563	POLE2	chr14	-	49643555	49688422	2955	protein_coding	polymerase_(DNA_directed)_epsilon_2_accessory_subunit
ENSG00000145901	5165.45766227577	5702.74500093182	3773.56395962725	2523.40488581521	-0.670720235092379	0.00241437946042154	0.0781757255938048	TNIP1	chr5	-	151029945	151093577	5793	protein_coding	TNFAIP3_interacting_protein_1
ENSG00000198720	1740.80328955414	1715.90152958251	1089.2868997383	1020.71989162676	-0.623294280720957	0.00243727311383512	0.0786576023922396	ANKRD13B	chr17	+	29589769	29614761	3971	protein_coding	ankyrin_repeat_domain_13B
ENSG00000280123	77.369035091295	41.3327966520219	109.032530479048	216.697487973471	0.910282556602427	0.00244188128716483	0.0786576023922396	RP11-267M23.1	chr8	-	94427712	94429888	2177	TEC	NA
ENSG00000067064	2544.58159855815	2314.63661251323	1516.07137618486	1475.78461637105	-0.614879264808302	0.00245406891623363	0.0788464513138362	IDI1	chr10	-	1039908	1049170	3589	protein_coding	isopentenyl-diphosphate_delta_isomerase_1
ENSG00000072786	2936.79962367374	2978.32323303998	1970.89278904032	1647.64814131553	-0.621028899687168	0.0024819210919183	0.0795363196191606	STK10	chr5	-	172042073	172188386	9083	protein_coding	serine/threonine_kinase_10
ENSG00000075407	310.550710297004	253.901465148135	368.633793524401	866.042719176733	0.830025562423715	0.00249207722779761	0.0796570121069872	ZNF37A	chr10	+	38094336	38125544	9626	protein_coding	zinc_finger_protein_37A
ENSG00000168137	1156.23724664213	1042.76741267815	1490.11124988033	2531.62444570386	0.71701667766698	0.00252326925514355	0.080447760958106	SETD5	chr3	+	9397615	9479240	10808	protein_coding	SET_domain_containing_5
ENSG00000276737	1825.6943141682	2129.22949610273	1345.77294762711	902.657122317078	-0.68576519059308	0.00256679366448711	0.0816266577078987	FP236383.7	chr21	+	8435246	8435359	114	miRNA	NA
ENSG00000131408	1692.44764262208	1825.72867497217	1212.85710094789	712.112779443854	-0.716259395150503	0.00258382307669021	0.0818005563243001	NR1H2	chr19	+	50329653	50382982	3753	protein_coding	nuclear_receptor_subfamily_1_group_H_member_2
ENSG00000272141	77.369035091295	79.122782162442	23.8833162001725	26.9003778173964	-0.925378243974053	0.00258538578467626	0.0818005563243001	RP11-465B22.8	chr1	+	1169357	1170343	987	lincRNA	NA
ENSG00000171813	2487.6293921715	3022.0179037864	1867.05228382218	1327.83253837537	-0.668554853802806	0.00261094001347699	0.082269048897913	PWWP2B	chr10	+	132397168	132417863	2651	protein_coding	PWWP_domain_containing_2B
ENSG00000008056	127.873821887001	99.1987119648526	42.5746071394379	44.8339630289939	-0.892073230470947	0.00261339189504039	0.082269048897913	SYN1	chrX	-	47571898	47619853	3209	protein_coding	synapsin_I
ENSG00000176022	751.124382344656	934.121204335695	541.009032186515	394.538874655147	-0.704746519763642	0.00262197729203768	0.0823314078653445	B3GALT6	chr1	+	1232265	1235041	2777	protein_coding	Beta-13-galactosyltransferase_6
ENSG00000172167	130.022961750649	120.455578814464	219.103466010278	296.65138870851	0.79516476620571	0.002644993115343	0.0828454376278035	MTBP	chr8	+	120445400	120542133	8326	protein_coding	MDM2_binding_protein
ENSG00000114423	2004.07292285091	1988.69798748585	1111.09340583411	1316.62404761812	-0.625110759217534	0.00265577055413688	0.0829745256337602	CBLB	chr3	-	105655461	105869552	11840	protein_coding	Cbl_proto-oncogene_B_E3_ubiquitin_protein_ligase
ENSG00000160469	1217.48773275607	1249.43139593826	777.765384083877	708.376615858104	-0.634137969042144	0.00267642061412357	0.0833372851175141	BRSK1	chr19	+	55282072	55312533	3841	protein_coding	BR_serine/threonine_kinase_1
ENSG00000161677	1105.73245984642	1277.77388507108	810.994345753682	428.164346926892	-0.75234763732124	0.00268075175133348	0.0833372851175141	JOSD2	chr19	-	50505998	50511353	1514	protein_coding	Josephin_domain_containing_2
ENSG00000139722	1611.85489773531	1600.16969895685	1072.6724189034	839.889574076486	-0.644894132216513	0.00269420830740203	0.0835472655723226	VPS37B	chr12	-	122865328	122896444	5953	protein_coding	vacuolar_protein_sorting_37_homolog_B_(S._cerevisiae)
ENSG00000101940	2069.62168869214	2268.5800676724	1507.76413576741	875.756744499682	-0.711677529186423	0.0027168318239059	0.0839678904207869	WDR13	chrX	+	48590042	48608867	7884	protein_coding	WD_repeat_domain_13
ENSG00000196517	60.1759161821183	67.3134116904357	149.530327514123	146.45761256138	0.851549375744976	0.0027212440020855	0.0839678904207869	SLC6A9	chr1	-	43991500	44031467	5159	protein_coding	solute_carrier_family_6_(neurotransmitter_transporter_glycine)_member_9
ENSG00000130669	6387.24367475913	6946.27171163408	4609.48002663328	3460.43471312118	-0.62923025027277	0.0027600042428456	0.0849536120773167	PAK4	chr19	+	39125770	39182816	7115	protein_coding	p21_protein_(Cdc42/Rac)-activated_kinase_4
ENSG00000186577	2141.61787412432	2403.20689105327	1576.29886921138	969.908066860569	-0.695914619345547	0.00277029191213144	0.0850602437848041	C6orf1	chr6	-	34246380	34249470	2229	protein_coding	chromosome_6_open_reading_frame_1
ENSG00000117724	823.120567776833	637.706005488338	796.456675023143	2571.2277797128	0.848144404980601	0.00278852425255395	0.0854096887772421	CENPF	chr1	+	214603195	214664588	11690	protein_coding	centromere_protein_F
ENSG00000178209	27514.3631043418	26431.7329904444	15522.0787200077	18372.9580492817	-0.593169807433263	0.00280297385951757	0.0856418434626128	PLEC	chr8	-	143915147	143976734	16991	protein_coding	plectin
ENSG00000173530	2953.99274258292	3035.00821130561	1964.66235872723	1766.45814334236	-0.601266732815835	0.00287290291198139	0.0875232613923601	TNFRSF10D	chr8	-	23135588	23164030	3538	protein_coding	tumor_necrosis_factor_receptor_superfamily_member_10d
ENSG00000119547	177.304038750884	197.216486882505	228.44911147991	665.03711826341	0.860170819844274	0.00287859274593836	0.0875232613923601	ONECUT2	chr18	+	57435685	57491297	16234	protein_coding	one_cut_homeobox_2
ENSG00000159128	2120.12647548785	2228.42820806758	1485.9576296716	1110.38781768475	-0.640567980309571	0.00297186500281183	0.090073074190492	IFNGR2	chr21	+	33402896	33479348	2960	protein_coding	interferon_gamma_receptor_2_(interferon_gamma_transducer_1)
ENSG00000185920	470.661630138711	449.937014983439	661.464018239559	1008.76416815236	0.706943214584067	0.00297690570884668	0.090073074190492	PTCH1	chr9	-	95442980	95517057	16591	protein_coding	patched_1
ENSG00000198824	383.621465661004	405.061407189815	614.735790891395	766.660767795796	0.678895549146751	0.00299532659103133	0.0904109958445438	CHAMP1	chr13	+	114314513	114327328	4171	protein_coding	chromosome_alignment_maintaining_phosphoprotein_1
ENSG00000139370	1019.76686530054	1061.66240543336	576.314803960683	665.03711826341	-0.640284899498534	0.00302432637512626	0.0910658275176906	SLC15A4	chr12	-	128793191	128823983	5496	protein_coding	solute_carrier_family_15_(oligopeptide_transporter)_member_4
ENSG00000166803	125.724682023354	129.903075192069	278.292553984618	233.136607750768	0.771544739370035	0.00304632203715377	0.0915071096750817	KIAA0101	chr15	-	64364311	64387687	3734	protein_coding	KIAA0101
ENSG00000137561	20.4168287046473	16.5331186608088	66.4579233396103	62.0203155234416	0.919214778325561	0.00307005052153123	0.0919692213175376	TTPA	chr8	-	63048553	63086053	2389	protein_coding	tocopherol_(alpha)_transfer_protein
ENSG00000127314	3126.99850160651	2966.51386256797	1873.28271413527	1952.51908991269	-0.592551091303112	0.00307646119761055	0.0919692213175376	RAP1B	chr12	+	68610839	68671901	16942	protein_coding	RAP1B_member_of_RAS_oncogene_family
ENSG00000101188	2278.08825546591	2854.32484308391	1525.41702165449	1604.30864372083	-0.620016266534868	0.00310076967685052	0.0924741502191831	NTSR1	chr20	+	62708837	62762771	4237	protein_coding	neurotensin_receptor_1_(high_affinity)
ENSG00000267041	300.879580910592	266.891772667342	392.517109724574	742.749320846999	0.771719027384338	0.00313322273702869	0.0932189848205241	ZNF850	chr19	-	36714383	36772825	7850	protein_coding	zinc_finger_protein_850
ENSG00000182809	3001.27381958315	3547.53488979068	2288.64473500783	1451.87316942225	-0.677105443166994	0.00315716701781511	0.0936797452937364	CRIP2	chr14	+	105472962	105480170	4837	protein_coding	cysteine-rich_protein_2
ENSG00000143256	7026.61278419414	6586.08591223789	4747.58789857341	3559.06943178497	-0.619367234028103	0.00316373919209554	0.0936797452937364	PFDN2	chr1	-	161100556	161118111	677	protein_coding	prefoldin_subunit_2
ENSG00000105556	1836.44001348643	1963.89830949464	1263.73894850478	1058.08152748426	-0.618319860060841	0.00317900055481518	0.093855182608924	MIER2	chr19	-	301444	344807	7931	protein_coding	mesoderm_induction_early_response_1_family_member_2
ENSG00000142409	2757.34644505921	3262.92906141533	2092.38618014554	1389.85285389881	-0.666517807598802	0.00318472182284412	0.093855182608924	ZNF787	chr19	-	56087366	56121280	3671	protein_coding	zinc_finger_protein_787
ENSG00000055483	2767.01757444562	2587.43307041657	1578.37567931575	1758.23858345371	-0.599095474254744	0.00320536197790455	0.0940931260096597	USP36	chr17	-	78787381	78841441	9235	protein_coding	ubiquitin_specific_peptidase_36
ENSG00000157680	2369.42669967091	2300.46536794682	1371.73307393164	1532.57430287444	-0.600925812472607	0.00320789174988812	0.0940931260096597	DGKI	chr7	-	137381037	137847092	15549	protein_coding	diacylglycerol_kinase_iota
ENSG00000089159	12140.4910897424	12439.9908552114	7999.87252200559	7757.0228367331	-0.571417415382334	0.00322154756971506	0.0942718591644787	PXN	chr12	-	120210439	120265771	7376	protein_coding	paxillin
ENSG00000187531	2275.93911560226	2668.91772667342	1724.79079167332	1090.2125343217	-0.679096648180154	0.00326862661941987	0.0954255256151946	SIRT7	chr17	-	81911939	81921323	6152	protein_coding	sirtuin_7
ENSG00000161013	9658.23454722999	9658.88410905392	6730.94154823991	5253.04600156379	-0.603231904423924	0.00327963207018028	0.0954742616971001	MGAT4B	chr5	-	179797597	179806952	5495	protein_coding	mannosyl_(alpha-13-)-glycoprotein_beta-14-N-acetylglucosaminyltransferase_isozyme_B
ENSG00000105722	4493.85145488605	5193.76113358835	3363.39396401559	2453.91224312027	-0.633340119794062	0.00328561353024675	0.0954742616971001	ERF	chr19	-	42247572	42255157	3295	protein_coding	Ets2_repressor_factor
ENSG00000175305	83.8164546822363	73.2180969264388	158.875972983756	185.313713853175	0.816932632529706	0.00332322225743059	0.0963425317700692	CCNE2	chr8	-	94879770	94896678	4397	protein_coding	cyclin_E2
ENSG00000175182	2512.34450060344	2752.76425702466	1795.40233522166	1413.01706813046	-0.619875339483174	0.00333282232833585	0.0963966662297789	FAM131A	chr3	+	184335926	184346275	6597	protein_coding	family_with_sequence_similarity_131_member_A
ENSG00000007264	58.0267763184713	63.7706005488338	22.844911147991	8.21955988864889	-0.910291002672916	0.00335553193070926	0.0968288450190315	MATK	chr19	-	3777970	3802129	4141	protein_coding	megakaryocyte-associated_tyrosine_kinase
ENSG00000083857	897.265893072657	893.969344730874	1038.40505218141	2659.40124033649	0.786297103486539	0.00341074137396516	0.0981946927663966	FAT1	chr4	-	186587783	186726722	16177	protein_coding	FAT_atypical_cadherin_1
ENSG00000166263	99.9350036595894	68.4943487376363	138.107871940128	263.025916436764	0.849219898253856	0.00342649494693471	0.098294803137818	STXBP4	chr17	+	54968727	55173632	18055	protein_coding	syntaxin_binding_protein_4
ENSG00000160767	6781.61083973837	7010.04231218292	4663.47708934672	4079.1434029213	-0.581700403005058	0.00343586939257616	0.098294803137818	FAM189B	chr1	-	155247205	155255483	4468	protein_coding	family_with_sequence_similarity_189_member_B
ENSG00000126461	4816.22243443311	5200.84675587156	3317.70414171961	3025.54527173994	-0.582699937133123	0.00343787375004722	0.098294803137818	SCAF1	chr19	+	49642125	49658642	4548	protein_coding	SR-related_CTD-associated_factor_1
ENSG00000100350	771.541211049303	824.294058946037	1213.89550600007	1417.50046443336	0.62367249948701	0.00344621224511335	0.0983077387816545	FOXRED2	chr22	-	36487190	36507101	5577	protein_coding	FAD-dependent_oxidoreductase_domain_containing_2
ENSG00000198056	220.286836023826	191.311801646501	414.323615820383	349.704911626153	0.718024575520507	0.00345577387772819	0.0983554273053873	PRIM1	chr12	-	56731596	56752373	2437	protein_coding	primase_DNA_polypeptide_1_(49kDa)
ENSG00000197782	58.0267763184713	47.2374818880251	96.5716698528713	172.610757661627	0.869392496842684	0.00349586607937612	0.0992698554567259	ZNF780A	chr19	-	40069152	40090938	7972	protein_coding	zinc_finger_protein_780A
ENSG00000160789	7686.39872233379	7978.41069088743	5541.96776349219	3980.50868425751	-0.621035525917548	0.00350908389744296	0.0994187269670999	LMNA	chr1	+	156082573	156140089	6985	protein_coding	lamin_A/C
ENSG00000160271	4657.18608452323	4727.29099994411	3192.05713040566	2718.43262499133	-0.587579666339549	0.00355240198839213	0.100347101778341	RALGDS	chr9	-	133097720	133149334	7624	protein_coding	ral_guanine_nucleotide_dissociation_stimulator
ENSG00000174306	782.286910367538	756.980647255601	1082.01806437303	1575.16656775199	0.662875582120442	0.00356340989162085	0.100347101778341	ZHX3	chr20	-	41178448	41317672	11621	protein_coding	zinc_fingers_and_homeoboxes_3
ENSG00000143375	289.059311660533	315.310191602567	501.549640203622	558.182839710974	0.675441151093687	0.00358018031281823	0.100347101778341	CGN	chr1	+	151510510	151538692	6616	protein_coding	cingulin
ENSG00000121454	148.290650591649	138.169634522473	262.716478201897	289.926294254161	0.743862128517035	0.00358803991058588	0.100347101778341	LHX4	chr1	+	180230286	180278982	6061	protein_coding	LIM_homeobox_4
ENSG00000079459	12711.0877235407	13753.1928516985	9503.48303756428	6034.65142370258	-0.651049780849645	0.00359513816762896	0.100347101778341	FDFT1	chr8	+	11795573	11839309	5202	protein_coding	farnesyl-diphosphate_farnesyltransferase_1
ENSG00000198208	1208.89117330148	1119.52832074619	755.958877988067	653.081394789012	-0.624997689575653	0.00359936528989067	0.100347101778341	RPS6KL1	chr14	-	74903954	74923396	7617	protein_coding	ribosomal_protein_S6_kinase_like_1
ENSG00000197261	419.082273411181	399.156721953812	212.873035697189	239.861702205118	-0.697700486978148	0.00360159072833991	0.100347101778341	C6orf141	chr6	+	49550646	49561907	2940	protein_coding	chromosome_6_open_reading_frame_141
ENSG00000110324	282.611892069591	255.082402195335	149.530327514123	127.029561915483	-0.749631832402857	0.0036062491253567	0.100347101778341	IL10RA	chr11	+	117986348	118001483	6548	protein_coding	interleukin_10_receptor_subunit_alpha
ENSG00000117472	44.0573672047652	54.3231041712288	15.5760757827212	7.47232717149899	-0.896567216420478	0.00368823032679145	0.102399731077466	TSPAN1	chr1	+	46175073	46185958	2366	protein_coding	tetraspanin_1
ENSG00000145911	3010.94494896956	3435.34587030662	2253.33896323366	1599.82524741793	-0.635142984088136	0.0037180210900731	0.102997446464114	N4BP3	chr5	+	178113443	178126087	6080	protein_coding	NEDD4_binding_protein_3
ENSG00000076555	238.554524864826	231.463661251323	395.632324881118	449.086863007089	0.693414732232017	0.00373002221636784	0.103100791461733	ACACB	chr12	+	109116595	109268226	14505	protein_coding	acetyl-CoA_carboxylase_beta
ENSG00000105464	5372.84965911771	5453.56728397249	3484.88735512082	3461.92917855548	-0.568389876124905	0.00375242753420729	0.103236032543621	GRIN2D	chr19	+	48394875	48444931	5093	protein_coding	glutamate_receptor_ionotropic_N-methyl_D-aspartate_2D
ENSG00000161091	3340.83791803939	3762.4654323812	2403.90769579997	2022.75896532478	-0.59684214433237	0.00375761105263911	0.103236032543621	MFSD12	chr19	-	3538261	3574290	5277	protein_coding	major_facilitator_superfamily_domain_containing_12
ENSG00000185219	450.244801434064	384.985477387404	547.239462499604	1084.98190530165	0.750904374255378	0.00375975924713654	0.103236032543621	ZNF445	chr3	-	44431720	44477670	18871	protein_coding	zinc_finger_protein_445
ENSG00000154217	2145.91615385161	2286.29412338041	1545.14671764594	1109.6405849676	-0.632986256106852	0.00380985815585613	0.10438174015583	PITPNC1	chr17	+	67377281	67697261	7819	protein_coding	phosphatidylinositol_transfer_protein_cytoplasmic_1
ENSG00000271503	21.4913986364708	17.7140557080094	0	0.747232717149899	-0.745203665460979	0.00383432333951286	1	CCL5	chr17	-	35871491	35880793	1512	protein_coding	chemokine_(C-C_motif)_ligand_5
ENSG00000196923	5729.60687648313	6326.27976185376	4254.34549878724	3092.04898356628	-0.617196788533991	0.00384725508196015	0.105175179499375	PDLIM7	chr5	-	177483394	177497606	4407	protein_coding	PDZ_and_LIM_domain_7
ENSG00000178951	3849.10949579193	3988.02440839651	2436.09825241759	2566.7443834099	-0.572921567554557	0.0038865776148209	0.105792271230533	ZBTB7A	chr19	-	4044364	4066945	5725	protein_coding	zinc_finger_and_BTB_domain_containing_7A
ENSG00000180263	25.789678363765	28.342489132815	57.1122778699776	110.590442138185	0.892110622261103	0.00389774435155135	0.105792271230533	FGD6	chr12	-	95076749	95217482	10044	protein_coding	FYVE_RhoGEF_and_PH_domain_containing_6
ENSG00000279407	24.7151084319415	24.7996779912132	71.6499486005174	77.7122025835895	0.889141009779103	0.00390159268839	0.105792271230533	AC007191.4	chr19	-	45714387	45717381	2995	TEC	NA
ENSG00000163702	2084.66566773767	2425.64469495009	1585.64451468102	1019.22542619246	-0.663273937179534	0.00390377384614513	0.105792271230533	IL17RC	chr3	+	9917074	9933630	4540	protein_coding	interleukin_17_receptor_C
ENSG00000171388	59.1013462502948	72.0371598792382	168.221618453389	131.512958218382	0.825185385107471	0.00393576810570285	0.106427950554646	APLN	chrX	-	129645259	129654937	3205	protein_coding	apelin
ENSG00000164403	1403.38833096155	1443.10507167917	902.373990345646	866.789951893883	-0.598362311813181	0.00397189310295902	0.107172336410145	SHROOM1	chr5	-	132822141	132830898	4420	protein_coding	shroom_family_member_1
ENSG00000213719	22383.2916798844	27466.2338437922	18001.7899846169	9388.97909098848	-0.700577309545539	0.00399764213232423	0.107634140003356	CLIC1	chr6	-	31730581	31739763	1942	protein_coding	chloride_intracellular_channel_1
ENSG00000170638	4013.51869536093	4626.91135093205	3032.14275236972	2203.58928287505	-0.621411122206674	0.00402943698531286	0.108256382454548	TRABD	chr22	+	50185915	50199598	3153	protein_coding	TraB_domain_containing
ENSG00000113810	627.548840184948	503.079182107467	716.499486005174	1493.71820158265	0.748050845082843	0.00406768070439025	0.109048833679417	SMC4	chr3	+	160399274	160434962	8457	protein_coding	structural_maintenance_of_chromosomes_4
ENSG00000197121	171.931189091767	162.969312513686	222.218681166822	505.129316793332	0.803558090031288	0.00410039431024345	0.109689947363723	PGAP1	chr2	-	196833004	196927796	12761	protein_coding	post-GPI_attachment_to_proteins_1
ENSG00000143195	199.870007319179	250.358654006533	332.289616698052	539.502021782227	0.742211839210606	0.00414839049755814	0.110736265401627	ILDR2	chr1	-	166895711	166975482	13884	protein_coding	immunoglobulin-like_domain_containing_receptor_2
ENSG00000015592	18.2676888410002	17.7140557080094	0	0	-0.714008319463535	0.00424678292958393	1	STMN4	chr8	-	27235323	27258420	3294	protein_coding	stathmin_4
ENSG00000178966	157.961779978061	145.255256805677	233.641136740818	371.3746604235	0.758284082696755	0.0043091695085005	0.114782280113178	RMI1	chr9	+	83980711	84004074	3507	protein_coding	RecQ_mediated_genome_instability_1
ENSG00000090339	2629.47262317221	2944.07605867116	1855.62982824818	1659.60386478993	-0.583081943778299	0.00434655691341597	0.115038533521243	ICAM1	chr19	+	10270835	10286615	3706	protein_coding	intercellular_adhesion_molecule_1
ENSG00000185630	23.6405385001179	35.4281114160188	83.0724041745129	85.1845297550885	0.873734237625338	0.00434672642721333	0.115038533521243	PBX1	chr1	+	164555584	164899296	21249	protein_coding	pre-B-cell_leukemia_homeobox_1
ENSG00000144554	357.831787297239	338.92893254658	515.04890588198	718.090641181053	0.678005257519057	0.00434692139337695	0.115038533521243	FANCD2	chr3	+	10026414	10101930	8378	protein_coding	Fanconi_anemia_complementation_group_D2
ENSG00000147383	1759.07097839514	1934.37488331463	1306.31355564422	843.625737662236	-0.65439842802929	0.00435570253666187	0.115038533521243	NSDHL	chrX	+	152830967	152869729	1996	protein_coding	NAD(P)_dependent_steroid_dehydrogenase-like
ENSG00000080822	1162.68466623307	942.3877636661	637.580702039387	632.906111425964	-0.623282595492218	0.00437479910853672	0.115298616674458	CLDND1	chr3	-	98497912	98523066	5217	protein_coding	claudin_domain_containing_1
ENSG00000113369	947.770679868364	825.474995993238	487.011969473082	571.633028619673	-0.632037838760476	0.00438691412432183	0.115373990451046	ARRDC3	chr5	-	91368724	91383359	4934	protein_coding	arrestin_domain_containing_3
ENSG00000096433	30932.5700574725	31281.8414432974	19189.7253643125	21237.8482868344	-0.55338856887219	0.00446493161263722	0.117178605227654	ITPR3	chr6	+	33620365	33696574	9870	protein_coding	inositol_145-trisphosphate_receptor_type_3
ENSG00000104450	280.462752205944	303.500821130561	481.819944212175	531.282461893578	0.661397601964609	0.00448088946186269	0.117350353007522	SPAG1	chr8	+	100157906	100259278	5055	protein_coding	sperm_associated_antigen_1
ENSG00000166845	240.703664728473	172.416808891291	266.870098410623	629.917180557365	0.797671657778973	0.00455492382026569	0.11903916214556	C18orf54	chr18	+	54357917	54385218	6062	protein_coding	chromosome_18_open_reading_frame_54
ENSG00000159314	682.351906707949	788.865947530018	470.397488638179	398.275038240896	-0.641425182116341	0.00457338504315678	0.119271585665256	ARHGAP27	chr17	-	45393902	45434421	10426	protein_coding	Rho_GTPase_activating_protein_27
ENSG00000141933	368.577486615475	466.470133644247	273.100528723711	141.226983541331	-0.761922729629885	0.00460120314412568	0.119746551972173	TPGS1	chr19	+	507497	519654	3642	protein_coding	tubulin_polyglutamylase_complex_subunit_1
ENSG00000214826	75.2198952276479	80.3037192096426	128.762226470495	221.92811699352	0.81168968932601	0.00470812061078193	0.122273815695849	DDX12P	chr12	-	9418673	9448229	2947	unprocessed_pseudogene	DEAD/H_(Asp-Glu-Ala-Asp/His)_box_polypeptide_12_pseudogene
ENSG00000072042	2268.4171260795	2150.48636295234	1480.76560441069	1314.38234946667	-0.579049663462612	0.0047317660906741	0.122632424295932	RDH11	chr14	-	67676801	67695814	5518	protein_coding	retinol_dehydrogenase_11_(all-trans/9-cis/11-cis)
ENSG00000104728	618.95228073036	573.935404939504	840.069687214762	1200.80297645989	0.648595490247872	0.0048048649385316	0.124055320268729	ARHGEF10	chr8	+	1823976	1958641	10792	protein_coding	Rho_guanine_nucleotide_exchange_factor_10
ENSG00000140564	8985.55376990846	9404.98264390579	6387.22947596786	5436.11801726551	-0.56298590961016	0.0048065714495264	0.124055320268729	FURIN	chr15	+	90868592	90883458	4728	protein_coding	furin_(paired_basic_amino_acid_cleaving_enzyme)
ENSG00000091490	1283.03649859731	1336.82073743111	2065.38764878883	2050.40657585932	0.572487714317433	0.0048280478494584	0.124352158039976	SEL1L3	chr4	-	25747427	25863760	7489	protein_coding	sel-1_suppressor_of_lin-12-like_3_(C._elegans)
ENSG00000080845	3362.32931667586	3252.30062799052	2179.61220452878	2079.54865182817	-0.561297321496886	0.00486371341619732	0.124806286561912	DLGAP4	chr20	+	36306336	36528637	8789	protein_coding	discs_large_(Drosophila)_homolog-associated_protein_4
ENSG00000109320	1573.17038018967	1713.53965548811	993.753634937611	1071.53171639296	-0.584352387446028	0.00486570313405175	0.124806286561912	NFKB1	chr4	+	102501329	102617302	6257	protein_coding	nuclear_factor_of_kappa_light_polypeptide_gene_enhancer_in_B-cells_1
ENSG00000086061	4089.8131605204	3656.18109813314	2605.35827592316	2344.81626641638	-0.568598303079337	0.00489460908520357	0.125059167860474	DNAJA1	chr9	+	33025211	33039907	2730	protein_coding	DnaJ_heat_shock_protein_family_(Hsp40)_member_A1
ENSG00000087842	21.4913986364708	14.1712445664075	67.4963283917917	54.5479883519426	0.874148332023983	0.00491900582773865	0.125059167860474	PIR	chrX	-	15384799	15493564	2512	protein_coding	pirin
ENSG00000105011	1317.42273641566	1414.76258254635	2632.35680727988	1878.54305091485	0.617312846509292	0.00492328991900818	0.125059167860474	ASF1B	chr19	-	14119509	14136956	2304	protein_coding	anti-silencing_function_1B_histone_chaperone
ENSG00000151503	1236.8299915289	1286.04044440148	1933.51020716179	2034.71468879917	0.573377062071556	0.00493442727264474	0.125059167860474	NCAPD3	chr11	-	134150119	134225454	9114	protein_coding	non-SMC_condensin_II_complex_subunit_D3
ENSG00000144468	535.135826048124	505.441056201868	768.419738614244	975.885928597768	0.630991169607183	0.00493505022544706	0.125059167860474	RHBDD1	chr2	+	226835581	226999215	6926	protein_coding	rhomboid_domain_containing_1
ENSG00000023902	1496.87591503019	1666.30217360008	1119.40064625156	734.529760958351	-0.645892216766408	0.0049357540981352	0.125059167860474	PLEKHO1	chr1	+	150149183	150164720	6565	protein_coding	pleckstrin_homology_domain_containing_O1
ENSG00000125657	1047.70568352795	1067.56709066937	724.806726422625	542.490952650827	-0.627521272318705	0.00498199247033765	0.125974681815881	TNFSF9	chr19	+	6530999	6535928	1665	protein_coding	tumor_necrosis_factor_superfamily_member_9
ENSG00000188536	25.789678363765	21.2568668496113	2.07681010436282	2.2416981514497	-0.778753063444333	0.00501207073253407	1	HBA2	chr16	+	172847	173710	856	protein_coding	hemoglobin_subunit_alpha_2
ENSG00000111110	282.611892069591	253.901465148135	457.936628012002	473.745542673036	0.65858024285206	0.0050445781601345	0.127299010818293	PPM1H	chr12	-	62643982	62935037	7063	protein_coding	protein_phosphatase_Mg2+/Mn2+_dependent_1H
ENSG00000170175	678.053626980655	707.381291273175	1277.23821418314	1006.52247000091	0.615192085637655	0.00506940444824595	0.127667062326937	CHRNB1	chr17	+	7445061	7457707	4329	protein_coding	cholinergic_receptor_nicotinic_beta_1
ENSG00000167173	1086.3902010736	1074.65271295257	707.153840535541	629.169947840215	-0.598881350172156	0.00510014955229183	0.128182387739657	C15orf39	chr15	+	75195643	75212169	5812	protein_coding	chromosome_15_open_reading_frame_39
ENSG00000225968	209.541136705591	245.63490581773	104.878910270323	125.535096481183	-0.743508117046202	0.00511251035815912	0.128234515341673	ELFN1	chr7	+	1688119	1747954	3845	protein_coding	extracellular_leucine-rich_repeat_and_fibronectin_type_III_domain_containing_1
ENSG00000183248	3907.1362721104	3342.05184357777	2273.06865922511	2361.25538619368	-0.567284207134372	0.00515947077871203	0.129152535597237	PRR36	chr19	-	7868719	7874379	4456	protein_coding	proline_rich_36
ENSG00000160298	46.2065070684123	53.1421671240282	101.763695113778	135.996354521282	0.824915480426985	0.00519840168961316	0.129693691700265	C21orf58	chr21	-	46300181	46323875	5315	protein_coding	chromosome_21_open_reading_frame_58
ENSG00000124766	2442.49745503491	2433.91125428049	1245.04765756551	1735.82160193922	-0.607941328684929	0.00520849967253516	0.129693691700265	SOX4	chr6	+	21592769	21598619	5851	protein_coding	SRY-box_4
ENSG00000066248	1549.52984168955	1655.67374017528	1131.86150687774	791.319447461743	-0.625083048081341	0.00521230062103584	0.129693691700265	NGEF	chr2	-	232878686	233013272	4678	protein_coding	neuronal_guanine_nucleotide_exchange_factor
ENSG00000171365	162.260059705355	153.521816136081	236.756351897362	382.583151180748	0.740372817416175	0.00526690089459739	0.130563617766778	CLCN5	chrX	+	49922615	50099235	10619	protein_coding	chloride_channel_voltage-sensitive_5
ENSG00000101213	604.982871616654	647.153501865943	400.824350142025	340.738119020354	-0.635770034341732	0.00526820950879907	0.130563617766778	PTK6	chr20	-	63528001	63537370	2947	protein_coding	protein_tyrosine_kinase_6
ENSG00000204052	352.458937638122	399.156721953812	236.756351897362	173.357990378777	-0.698140683234755	0.00528106254589911	0.130622471621386	LRRC73	chr6	-	43506969	43510686	2121	protein_coding	leucine_rich_repeat_containing_73
ENSG00000070182	58.0267763184713	94.4749637760501	166.144808349026	168.874594075877	0.794328678851665	0.00530205935673844	0.130882122655646	SPTB	chr14	-	64746283	64879883	14772	protein_coding	spectrin_beta_erythrocytic
ENSG00000198563	636.145399639537	602.277894072319	915.873256024005	1116.36567942195	0.611000841287818	0.00531870358896925	0.131033515691879	DDX39B	chr6	-	31530219	31542448	7007	protein_coding	DEAD_(Asp-Glu-Ala-Asp)_box_polypeptide_39B
ENSG00000135604	202.019147182826	164.150249560887	83.0724041745129	94.1513223608873	-0.765557602296332	0.00537815384048425	0.1322368161252	STX11	chr6	+	144150526	144188370	1926	protein_coding	syntaxin_11
ENSG00000110921	1708.56619159943	1923.74644988982	1308.39036574858	791.319447461743	-0.654185984579619	0.00548100520937636	0.134500415236389	MVK	chr12	+	109573255	109598117	6473	protein_coding	mevalonate_kinase
ENSG00000148700	140.768661068884	120.455578814464	215.988250853734	294.40969055706	0.735531504591342	0.00555563238526464	0.136063876846187	ADD3	chr10	+	109996368	110135565	6541	protein_coding	adducin_3
ENSG00000140044	687.724756367067	749.895024972398	1353.04178299238	1022.96158977821	0.615131667473396	0.00565576420695647	0.138244620791999	JDP2	chr14	+	75427716	75474111	6235	protein_coding	Jun_dimerization_protein_2
ENSG00000214021	123.575542159707	96.8368378704514	164.067998244663	310.101577617208	0.782391025900862	0.00566708985736228	0.138250376050642	TTLL3	chr3	+	9808086	9855138	10365	protein_coding	tubulin_tyrosine_ligase_like_3
ENSG00000109971	21796.5764971087	23086.138335725	16396.4157739445	11625.4466134181	-0.587778977031262	0.00569256444161524	0.138600602205421	HSPA8	chr11	-	123057489	123063230	4849	protein_coding	heat_shock_protein_family_A_(Hsp70)_member_8
ENSG00000005469	64.4741959094125	48.4184189352257	121.493391105225	137.490819955581	0.804920053846452	0.00570403751753313	0.138609223574207	CROT	chr7	+	87345681	87399795	4979	protein_coding	carnitine_O-octanoyltransferase
ENSG00000264112	59.1013462502948	35.4281114160188	69.5731384961546	198.763902761873	0.850571619147429	0.00572600306462724	0.138872284442885	RP11-159D12.2	chr17	-	57989039	57994850	5812	lincRNA	NA
ENSG00000270629	363.204636956357	490.08887458826	242.98678221045	234.631073185068	-0.675981349706048	0.00577356465886475	0.139753897160015	NBPF14	chr1	-	148531385	148679751	12116	protein_coding	neuroblastoma_breakpoint_family_member_14
ENSG00000149636	373.950336274593	446.394203841837	736.229181996621	641.872904031763	0.628357141758005	0.00583537848108284	0.140976411134067	DSN1	chr20	-	36751791	36773818	2739	protein_coding	DSN1_homolog_MIS12_kinetochore_complex_component
ENSG00000151746	826.344277572304	807.760940285228	470.397488638179	529.787996459278	-0.604275083627606	0.00589186747755477	0.142065802659957	BICD1	chr12	+	32106835	32383633	12868	protein_coding	bicaudal_D_homolog_1_(Drosophila)
ENSG00000224940	125.724682023354	172.416808891291	301.137465132609	264.520381871064	0.714048664811743	0.00608919959985122	0.146540467590242	PRRT4	chr7	-	128350325	128361685	3683	protein_coding	proline-rich_transmembrane_protein_4
ENSG00000056972	889.743903549893	849.09373693725	581.50682922159	480.470637127385	-0.606513769224184	0.00611420109554538	0.146858633635971	TRAF3IP2	chr6	-	111556454	111606278	6553	protein_coding	TRAF3_interacting_protein_2
ENSG00000177238	157.961779978061	153.521816136081	78.9187839657873	69.4926426949406	-0.767330827787616	0.00614248530557771	0.147189278761689	TRIM72	chr16	+	31214021	31231537	8500	protein_coding	tripartite_motif_containing_72_E3_ubiquitin_protein_ligase
ENSG00000138658	75.2198952276479	55.5040412184294	86.1876193310571	255.553589265265	0.83325936197565	0.00615158144030484	0.147189278761689	ZGRF1	chr4	-	112539333	112636995	9103	protein_coding	zinc_finger_GRF-type_containing_1
ENSG00000103642	966.038368709364	902.235904061278	581.50682922159	581.347053942621	-0.588927103225085	0.00619542956619343	0.147954453969669	LACTB	chr15	+	63121800	63142061	3972	protein_coding	lactamase_beta
ENSG00000166963	83.8164546822363	55.5040412184294	137.069466887946	171.116292227327	0.787062551439127	0.00621794699407358	0.148144246052635	MAP1A	chr15	+	43510958	43531620	10629	protein_coding	microtubule_associated_protein_1A
ENSG00000162959	454.543081161358	556.221349231495	299.060655028246	290.673526971311	-0.642833439200482	0.00622714462791439	0.148144246052635	MEMO1	chr2	-	31865060	32011230	5220	protein_coding	mediator_of_cell_motility_1
ENSG00000163975	2655.26230153597	2633.4896152574	1781.9030695433	1652.13153761843	-0.54896163714323	0.00641221695695513	0.152256564924577	MFI2	chr3	-	196988621	197029816	8393	protein_coding	antigen_p97_(melanoma_associated)_identified_by_monoclonal_antibodies_133.2_and_96.5
ENSG00000105974	151.514360387119	185.407116410498	335.404831854596	283.948432516962	0.691558264085578	0.00647374965719992	0.153425405373867	CAV1	chr7	+	116524785	116561184	4082	protein_coding	caveolin_1
ENSG00000101577	459.915930820476	473.555755927451	682.232119283187	866.042719176733	0.615843426109713	0.0065307571339229	0.154244892411125	LPIN2	chr18	-	2916994	3013315	6800	protein_coding	lipin_2
ENSG00000176890	164.409199569002	151.15994204168	340.596857115503	251.070192962366	0.702827085229784	0.00653307421731702	0.154244892411125	TYMS	chr18	+	657604	673578	2470	protein_coding	thymidylate_synthetase
ENSG00000099219	664.084217866949	666.048494621153	959.486268215624	1194.82511472269	0.59526998696379	0.00655478241415426	0.154464872542244	ERMP1	chr9	-	5765076	5833117	6528	protein_coding	endoplasmic_reticulum_metallopeptidase_1
ENSG00000197483	651.189378685066	689.667235565166	423.669261290016	393.044409220847	-0.606763634006855	0.00657980319606941	0.154761937060757	ZNF628	chr19	+	55476332	55484487	3851	protein_coding	zinc_finger_protein_628
ENSG00000151929	4018.89154502005	4168.70777661821	2828.61536214216	2515.93255864371	-0.543208576866674	0.00665921939210246	0.156243026177014	BAG3	chr10	+	119651370	119677819	2747	protein_coding	BCL2_associated_athanogene_3
ENSG00000163132	1504.39790455296	1493.88536470879	1062.28836838158	790.572214744593	-0.594345384653795	0.00666783971812701	0.156243026177014	MSX1	chr4	+	4859666	4863936	2120	protein_coding	msh_homeobox_1
ENSG00000135318	472.810770002358	497.174496871464	288.676604506432	286.190130668411	-0.628611943961185	0.00670371403181408	0.156560428165747	NT5E	chr6	+	85449584	85495791	4533	protein_coding	5'-nucleotidase_ecto_(CD73)
ENSG00000135046	1075.64450175537	989.625245554125	656.271992978652	641.125671314613	-0.57914702057776	0.00670650317989003	0.156560428165747	ANXA1	chr9	+	73151757	73170393	4561	protein_coding	annexin_A1
ENSG00000106804	52.6539266593536	50.7802930296269	105.917315322504	131.512958218382	0.794554181616313	0.00678687708360473	0.158140578923769	C5	chr9	-	120952335	121050276	6533	protein_coding	complement_component_5
ENSG00000066697	2425.30433612573	2342.97910164604	1614.71985614209	1479.5207799568	-0.548551348235624	0.0068358869493713	0.158427767497558	MSANTD3	chr9	+	100427156	100451711	3253	protein_coding	Myb/SANT-like_DNA-binding_domain_containing_3
ENSG00000171791	202.019147182826	237.368346487326	323.9823762806	477.481706258785	0.685838960849351	0.00686503083601931	0.158427767497558	BCL2	chr18	-	63123346	63320128	11765	protein_coding	B-cell_CLL/lymphoma_2
ENSG00000129911	3301.07883056192	3607.76267919791	2419.48377158269	2037.70361966777	-0.554047015098484	0.0068736811527489	0.158427767497558	KLF16	chr19	-	1852399	1863568	2955	protein_coding	Kruppel-like_factor_16
ENSG00000106683	5479.23208236824	6028.6836259592	4139.08253799511	3216.08961461316	-0.562826384570871	0.00687405460149181	0.158427767497558	LIMK1	chr7	+	74082933	74122525	6902	protein_coding	LIM_domain_kinase_1
ENSG00000212237	52.6539266593536	57.8659153128307	16.6144808349026	17.1863524944477	-0.840216785063497	0.00687438109630744	0.158427767497558	RNA5SP18	chr1	-	228647912	228648032	121	rRNA	RNA_5S_ribosomal_pseudogene_18
ENSG00000120738	1324.94472593843	1249.43139593826	1863.93706866563	2151.28299267456	0.559864739061529	0.00687545501493492	0.158427767497558	EGR1	chr5	+	138465490	138469315	3138	protein_coding	early_growth_response_1
ENSG00000198860	502.898728093418	498.355433918664	814.109560910226	798.044541916092	0.588487074328634	0.00691442381364785	0.1590317477139	TSEN15	chr1	+	184051677	184074212	2443	protein_coding	tRNA_splicing_endonuclease_subunit_15
ENSG00000186642	24.7151084319415	27.1615520856144	2.07681010436282	4.48339630289939	-0.766626097620551	0.0069222370970817	1	PDE2A	chr11	-	72576141	72674591	7182	protein_coding	phosphodiesterase_2A
ENSG00000150687	146.141510728002	178.321494127295	314.636730810968	279.465036214062	0.686646248333008	0.00693856295339222	0.15903821564768	PRSS23	chr11	+	86791059	86952910	11725	protein_coding	protease_serine_23
ENSG00000123080	297.655871115121	311.767380460965	637.580702039387	434.889441381241	0.658698052791635	0.0069424516324474	0.15903821564768	CDKN2C	chr1	+	50960745	50974633	3318	protein_coding	cyclin-dependent_kinase_inhibitor_2C_(p18_inhibits_CDK4)
ENSG00000196922	324.52011941071	263.34896152574	428.861286550923	611.983595345767	0.664321097132364	0.00697058803592553	0.15903821564768	ZNF252P	chr8	-	144973589	145002895	9148	unitary_pseudogene	zinc_finger_protein_252_pseudogene
ENSG00000148773	2988.37898040127	2653.56554505981	3196.21075061438	7230.97100385957	0.692753509198675	0.00697743528600296	0.15903821564768	MKI67	chr10	-	128096659	128126385	12807	protein_coding	marker_of_proliferation_Ki-67
ENSG00000025772	4174.70418513446	4461.58016432397	3147.40571316186	2282.79595089294	-0.577653340782993	0.0069784938199327	0.15903821564768	TOMM34	chr20	-	44942130	44960486	2062	protein_coding	translocase_of_outer_mitochondrial_membrane_34
ENSG00000121895	598.535452025713	566.849782656301	345.78888237641	359.418936949101	-0.610307526928681	0.00704167534820425	0.160130600817274	TMEM156	chr4	-	38966744	39032922	2562	protein_coding	transmembrane_protein_156
ENSG00000114850	8430.00111515569	8618.47857047017	12247.9875904797	13459.9029340211	0.526683040080545	0.00705211774816968	0.160130600817274	SSR3	chr3	-	156540140	156555184	4627	protein_coding	signal_sequence_receptor_gamma_(translocon-associated_protein_gamma)
ENSG00000177181	56.9522063866477	46.0565448408244	128.762226470495	108.348743986735	0.791038611378539	0.00712389139606188	0.161466236624195	RIMKLA	chr1	+	42380795	42422578	8981	protein_coding	ribosomal_modification_protein_rimK-like_family_member_A
ENSG00000099904	2238.32916798844	2170.56229275475	1447.53664274089	1425.72002432201	-0.543543059239584	0.00717125003884351	0.162104581596425	ZDHHC8	chr22	+	20129456	20148007	5542	protein_coding	zinc_finger_DHHC-type_containing_8
ENSG00000171763	678.053626980655	747.533150877996	377.979438994034	478.976171693085	-0.614475806660231	0.00717806265371622	0.162104581596425	SPATA5L1	chr15	+	45402331	45421419	3406	protein_coding	spermatogenesis_associated_5-like_1
ENSG00000126016	127.873821887001	125.179327003266	198.33536496665	292.91522512276	0.721132880461838	0.00721892740405789	0.162667884064051	AMOT	chrX	-	112774503	112840815	8502	protein_coding	angiomotin
ENSG00000227671	101.009573591413	105.103397200856	140.184682044491	311.596043051508	0.776098513557728	0.00722910378401127	0.162667884064051	RP11-488L18.4	chr1	-	247189851	247210856	2160	transcribed_unprocessed_pseudogene	NA
ENSG00000126012	13749.1222776822	13623.2897765064	9209.61440779694	9087.09707325992	-0.517986326238717	0.00742764490442374	0.166834272754138	KDM5C	chrX	-	53191321	53225422	8727	protein_coding	lysine_(K)-specific_demethylase_5C
ENSG00000100031	178.378608682708	216.111479637715	100.725290061597	100.876416815236	-0.722616880816996	0.00747802420986369	0.167663758633383	GGT1	chr22	+	24583750	24629005	4434	protein_coding	gamma-glutamyltransferase_1
ENSG00000006468	202.019147182826	161.788375466486	262.716478201897	428.911579644042	0.707389939615419	0.00752239878003066	0.168355876466539	ETV1	chr7	-	13891228	13991425	9616	protein_coding	ets_variant_1
ENSG00000111863	2553.17815801274	2266.218193578	1516.07137618486	1616.26436719523	-0.544926417299551	0.00766253227919144	0.171184816115413	ADTRP	chr6	-	11712054	11807046	4150	protein_coding	androgen-dependent_TFPI-regulating_protein
ENSG00000167543	4535.75968222717	5262.25548232599	3646.87854326112	2273.08192556999	-0.609819043327269	0.00768365576895151	0.171349647255366	TP53I13	chr17	+	29566052	29573157	4570	protein_coding	tumor_protein_p53_inducible_protein_13
ENSG00000143507	189.124308000943	198.397423929705	93.456454696327	105.359813118136	-0.718596539593211	0.00771902804992713	0.171698516102091	DUSP10	chr1	-	221701424	221742176	2914	protein_coding	dual_specificity_phosphatase_10
ENSG00000109956	1874.04996110026	2026.48797299627	1248.16287272206	1287.48197164928	-0.544543767132141	0.00772684642493767	0.171698516102091	B3GAT1	chr11	-	134378504	134411918	11425	protein_coding	beta-13-glucuronyltransferase_1
ENSG00000146232	1487.20478564378	1701.7302850161	1169.24408875627	711.365546726704	-0.629254107401162	0.00776788528346678	0.172303305949639	NFKBIE	chr6	-	44258166	44265788	2581	protein_coding	nuclear_factor_of_kappa_light_polypeptide_gene_enhancer_in_B-cells_inhibitor_epsilon
ENSG00000196295	76.2944651594715	79.122782162442	94.4948597485084	288.431828819861	0.803011343961538	0.00785386404095814	0.173874385610539	AC005154.6	chr7	-	30516309	30594809	22965	processed_transcript	NA
ENSG00000160058	2599.38466508115	2629.94680411579	1887.82038486581	1444.40084225075	-0.563321734437163	0.0078666094564691	0.173874385610539	BSDC1	chr1	-	32365103	32394731	6271	protein_coding	BSD_domain_containing_1
ENSG00000158373	103.15871345506	103.922460153655	50.8818475568892	36.614403140345	-0.793756048603617	0.00788617687738407	0.173998373368973	HIST1H2BD	chr6	+	26158146	26171349	871	protein_coding	histone_cluster_1_H2bd
ENSG00000197122	4169.33133547534	4351.75301893431	3043.56520794372	2509.20746418936	-0.542095902080972	0.00791823878268853	0.174397110715539	SRC	chr20	+	37344685	37406050	6468	protein_coding	SRC_proto-oncogene_non-receptor_tyrosine_kinase
ENSG00000176678	35.4608077501769	35.4281114160188	6.23043031308847	8.96679260579879	-0.801938320685143	0.00796934645220367	0.174766660786718	FOXL1	chr16	+	86576368	86582160	3742	protein_coding	forkhead_box_L1
ENSG00000101255	3123.77479181104	3574.6964418763	6473.41709529892	4347.39994837811	0.588244774090538	0.00797066062756303	0.174766660786718	TRIB3	chr20	+	362835	397559	3434	protein_coding	tribbles_pseudokinase_3
ENSG00000278828	80.5927448867656	80.3037192096426	26.9985313567167	34.3727049888954	-0.811296336489964	0.00797707604585612	0.174766660786718	HIST1H3H	chr6	+	27810064	27811300	1237	protein_coding	histone_cluster_1_H3h
ENSG00000189362	857.506805595186	780.599388199614	1208.70348073916	1362.20524336427	0.562616279906507	0.00808733867527455	0.176623148845169	NEMP2	chr2	-	190504342	190534722	6521	protein_coding	nuclear_envelope_integral_membrane_protein_2
ENSG00000131669	2213.6140595565	2444.5396877053	1731.02122198641	1061.07045835286	-0.615200733411114	0.00809123116992166	0.176623148845169	NINJ1	chr9	-	93121489	93134288	2648	protein_coding	ninjurin_1
ENSG00000111247	296.581301183298	252.720528100934	431.976501707467	502.887618641882	0.630340448772334	0.00810431903894084	0.176623148845169	RAD51AP1	chr12	+	4538798	4560048	2558	protein_coding	RAD51_associated_protein_1
ENSG00000101104	263.269633296768	211.387731448912	325.020781332782	558.182839710974	0.691508625853031	0.00813827642159882	0.17687053381624	PABPC1L	chr20	+	44910062	44959035	4984	protein_coding	poly(A)_binding_protein_cytoplasmic_1-like
ENSG00000213551	323.445549478886	348.376428924185	543.085842290878	563.413468731024	0.604254447681717	0.00816699381411773	0.17687053381624	DNAJC9	chr10	-	73183362	73248862	3955	protein_coding	DnaJ_heat_shock_protein_family_(Hsp40)_member_C9
ENSG00000213563	2403.81293748926	2927.54294001035	1956.35511830978	1273.28455002343	-0.606277626094151	0.00817159402323724	0.17687053381624	C8orf82	chr8	-	144525733	144529132	3001	protein_coding	chromosome_8_open_reading_frame_82
ENSG00000244879	133.246671546119	138.169634522473	145.376707305398	487.195731581734	0.786932661899105	0.00817242318932732	0.17687053381624	GABPB1-AS1	chr15	+	50354959	50372202	17179	antisense	GABPB1_antisense_RNA_1
ENSG00000126458	2634.84547283132	2990.13260351199	2110.03906603263	1185.85832211689	-0.632327158340162	0.00821885123123186	0.177378343579679	RRAS	chr19	-	49635292	49640201	1160	protein_coding	related_RAS_viral_(r-ras)_oncogene_homolog
ENSG00000155438	732.856693503655	720.371598792382	479.743134107812	420.692019755393	-0.587403357290967	0.00822434482504851	0.177378343579679	NIFK	chr2	-	121726945	121736923	2447	protein_coding	nucleolar_protein_interacting_with_the_FHA_domain_of_MKI67
ENSG00000180573	56.9522063866477	62.5896635016332	17.652885887084	21.6697487973471	-0.820179025398688	0.00827472126097652	0.178156606630973	HIST1H2AC	chr6	+	26124145	26139116	1668	protein_coding	histone_cluster_1_H2ac
ENSG00000019991	7544.55549133309	6953.35733391729	3872.21243958448	5360.64751283338	-0.562269471140092	0.00832329609624298	0.178772256703713	HGF	chr7	-	81699006	81770438	8897	protein_coding	hepatocyte_growth_factor_(hepapoietin_A;_scatter_factor)
ENSG00000166484	953.143529527482	991.987119648526	654.195182874289	573.874726771122	-0.570566134764014	0.00833199752485617	0.178772256703713	MAPK7	chr17	+	19377721	19383544	5196	protein_coding	mitogen-activated_protein_kinase_7
ENSG00000007516	226.734255614767	273.977394950545	118.378175948681	148.69931071283	-0.692405274734794	0.00842592277039971	0.180476895628527	BAIAP3	chr16	+	1333601	1349441	6146	protein_coding	BAI1-associated_protein_3
ENSG00000158406	48.3556469320594	36.6090484632194	13.4992656783583	8.21955988864889	-0.808311761001688	0.00850950686383525	0.181897284508161	HIST1H4H	chr6	-	26277609	26285638	2163	protein_coding	histone_cluster_1_H4h
ENSG00000125898	1872.97539116843	2104.42981811152	1452.72866800179	1009.51140086951	-0.58729896066411	0.00852141939297016	0.181897284508161	FAM110A	chr20	+	833715	857463	2722	protein_coding	family_with_sequence_similarity_110_member_A
ENSG00000238178	167.632909364473	126.360264050467	62.3043031308847	76.2177371492897	-0.752254198039769	0.00854843057301188	0.182161941065241	RP11-431J24.2	chrX	-	16152941	16170869	1219	antisense	NA
ENSG00000163395	37.609947613824	16.5331186608088	1.03840505218141	5.23062902004929	-0.730143912868628	0.00861636573480188	1	IGFN1	chr1	+	201190825	201228952	12116	protein_coding	immunoglobulin-like_and_fibronectin_type_III_domain_containing_1
ENSG00000184897	4345.5608042944	4553.69325400562	3311.47371140652	2295.49890708449	-0.571538173609922	0.00862294958857579	0.183436330326256	H1FX	chr3	-	129314771	129316277	1507	protein_coding	H1_histone_family_member_X
ENSG00000182628	558.776364548242	501.898245060266	831.762446797311	855.581461136634	0.573051689973542	0.00868589775151157	0.184460649693941	SKA2	chr17	-	59109951	59155269	3148	protein_coding	spindle_and_kinetochore_associated_complex_subunit_2
ENSG00000136738	1341.06327491578	1350.99198199752	870.183433728023	875.009511782532	-0.545051776416762	0.0087521565846322	0.185551673442219	STAM	chr10	+	17644125	17715914	3246	protein_coding	signal_transducing_adaptor_molecule
ENSG00000116337	2981.93156081033	3324.33778786976	2258.53098849457	1823.24782984575	-0.546653756709229	0.0088020036901164	0.18629164346518	AMPD2	chr1	+	109616104	109632051	6823	protein_coding	adenosine_monophosphate_deaminase_2
ENSG00000198933	1117.55272909648	1238.80296251346	818.263181118952	669.520514566309	-0.569362233384473	0.00883418013257723	0.186655744970691	TBKBP1	chr17	+	47694081	47712050	4280	protein_coding	TBK1_binding_protein_1
ENSG00000105732	1213.18945302878	1201.01297700304	842.146497319125	691.937496080806	-0.563644707102846	0.00887521733943267	0.18669870558576	ZNF574	chr19	+	42068477	42081565	4682	protein_coding	zinc_finger_protein_574
ENSG00000164111	18515.9144952515	20499.8862023557	14749.5053611848	9572.05110669021	-0.579992161788179	0.00887807693724907	0.18669870558576	ANXA5	chr4	-	121667955	121697113	3034	protein_coding	annexin_A5
ENSG00000106948	1151.93896691484	1295.48794077909	1941.81744757924	1818.0172008257	0.540948574692856	0.008881143302772	0.18669870558576	AKNA	chr9	-	114334156	114394405	10601	protein_coding	AT-hook_transcription_factor
ENSG00000100221	4829.117273615	4831.21346009776	3389.35409032013	3038.24822793149	-0.519960313638281	0.00890644218272988	0.186915333754058	JOSD1	chr22	-	38685543	38701556	4326	protein_coding	Josephin_domain_containing_1
ENSG00000111981	65.548765841236	60.2277894072319	137.069466887946	130.018492784082	0.749669128640195	0.00894838334730783	0.187124954362813	ULBP1	chr6	+	149964007	149973710	3142	protein_coding	UL16_binding_protein_1
ENSG00000080839	272.94076268318	216.111479637715	352.019312689498	521.568436570629	0.661840650302066	0.00897197915229912	0.187124954362813	RBL1	chr20	-	36996349	37095995	5954	protein_coding	retinoblastoma-like_1
ENSG00000242802	815.598578254068	904.59777815568	558.661918073599	526.051832873529	-0.569820664020238	0.00897469865337325	0.187124954362813	AP5Z1	chr7	+	4775622	4794312	6873	protein_coding	adaptor_related_protein_complex_5_zeta_1_subunit
ENSG00000089009	28817.8164316437	28923.5101600377	21234.3449120577	16802.2748778326	-0.529436239931165	0.00899998988121359	0.187124954362813	RPL6	chr12	-	112405190	112418838	4447	protein_coding	ribosomal_protein_L6
ENSG00000092621	3722.31024383675	4767.44285954893	9511.79027798173	5113.31348345676	0.635986209443133	0.0090015500758974	0.187124954362813	PHGDH	chr1	+	119659798	119744215	5622	protein_coding	phosphoglycerate_dehydrogenase
ENSG00000070404	2397.36551789832	2849.60109489511	1927.2797768487	1323.34914207247	-0.585244686627362	0.00900649547711277	0.187124954362813	FSTL3	chr19	+	676365	683399	3067	protein_coding	follistatin-like_3_(secreted_glycoprotein)
ENSG00000159433	200.944577251002	175.959620032893	256.486047888809	456.559190178588	0.69683860616202	0.00904896901056568	0.187694588495361	STARD9	chr15	+	42575659	42720981	20706	protein_coding	StAR_related_lipid_transfer_domain_containing_9
ENSG00000161888	452.393941297711	544.411978759489	975.062343998345	691.190263363657	0.612601769438895	0.00909567515523058	0.188349977550007	SPC24	chr19	-	11131520	11155808	2839	protein_coding	SPC24_NDC80_kinetochore_complex_component
ENSG00000138780	147.216080659825	153.521816136081	264.79328830626	274.234407194013	0.662865279822215	0.00915188161585232	0.189199595726725	GSTCD	chr4	+	105708778	105847728	6295	protein_coding	glutathione_S-transferase_C-terminal_domain_containing
ENSG00000099999	1693.5222125539	1897.76583485141	1291.77588491368	982.611023052117	-0.565823913433713	0.00918442622479389	0.189316904734842	RNF215	chr22	-	30368811	30421771	10624	protein_coding	ring_finger_protein_215
ENSG00000205659	135.395811409766	157.064627277683	272.06212367153	257.048054699565	0.66858183101584	0.00918792935701746	0.189316904734842	LIN52	chr14	+	74084796	74201235	3692	protein_coding	lin-52_DREAM_MuvB_core_complex_component
ENSG00000177302	820.971427913186	892.788407683673	1401.84682044491	1258.33989568043	0.5497154155051	0.00924628981123736	0.190099273924778	TOP3A	chr17	-	18271428	18315007	6476	protein_coding	topoisomerase_(DNA)_III_alpha
ENSG00000157657	732.856693503655	709.743165367576	1010.36811577251	1277.76794632633	0.569500793843832	0.00928238754351165	0.190099273924778	ZNF618	chr9	+	113876282	114056591	10384	protein_coding	zinc_finger_protein_618
ENSG00000256663	62.3250560457654	75.5799710208401	131.877441627039	156.171637884329	0.742197792693416	0.00928369098441953	0.190099273924778	RP11-424C20.2	chr12	+	20551590	20553012	1423	processed_pseudogene	NA
ENSG00000072401	884.371053890775	705.019417178774	450.667792646733	525.304600156379	-0.59120407887941	0.00929758443337468	0.190099273924778	UBE2D1	chr10	+	58334975	58370753	3486	protein_coding	ubiquitin_conjugating_enzyme_E2D_1
ENSG00000247903	148.290650591649	109.827145389658	234.679541792999	248.081262093766	0.687628700808543	0.00931602968161412	0.190099273924778	RP11-421F16.3	chr12	+	26971586	26979582	2549	antisense	NA
ENSG00000226380	895.11675320901	885.70278540047	1206.6266706348	1629.71455610393	0.573064334274926	0.00931739582609009	0.190099273924778	AC058791.1	chr7	-	130876809	130913310	6619	lincRNA	NA
ENSG00000186185	1036.95998420972	971.911189846115	1457.9206932627	1635.69241784113	0.542198461024164	0.00946267211688806	0.19274782779269	KIF18B	chr17	-	44924709	44947711	4655	protein_coding	kinesin_family_member_18B
ENSG00000023516	650.114808753243	494.812622777062	617.85100604794	1639.42858142688	0.71550836927233	0.00949714793032408	0.193134496083883	AKAP11	chr13	+	42272153	42323267	9920	protein_coding	A-kinase_anchoring_protein_11
ENSG00000101335	1052.00396325525	1199.83203995584	2308.37443099928	1430.95065334206	0.606285363144149	0.00952237401779699	0.193332108315729	MYL9	chr20	+	36541484	36551447	2821	protein_coding	myosin_light_chain_9
ENSG00000105419	3884.5703035421	4630.45416207366	3100.67748581369	2359.01368804223	-0.553435503068812	0.00967738835240962	0.195266341264118	MEIS3	chr19	-	47403124	47419523	5122	protein_coding	Meis_homeobox_3
ENSG00000075618	15224.5067940759	16689.0023510392	11767.2060513198	9161.07311225776	-0.532492993811524	0.00968138653716791	0.195266341264118	FSCN1	chr7	+	5592823	5606655	3692	protein_coding	fascin_actin-bundling_protein_1
ENSG00000160949	1713.93904125855	2011.13579138267	2984.37611996938	2698.25734162828	0.532789173922044	0.00968397305141305	0.195266341264118	TONSL	chr8	-	144428775	144444444	7111	protein_coding	tonsoku-like_DNA_repair_protein
ENSG00000133302	77.369035091295	60.2277894072319	118.378175948681	176.346921247376	0.74888146775369	0.00968398524021542	0.195266341264118	SLF1	chr5	+	94618347	94739436	7185	protein_coding	SMC5-SMC6_complex_localization_factor_1
ENSG00000171621	1857.9314121229	1957.99362425864	1373.80988403601	1081.2457417159	-0.550526349843792	0.00969877896369746	0.195266341264118	SPSB1	chr1	+	9292880	9369532	3403	protein_coding	splA/ryanodine_receptor_domain_and_SOCS_box_containing_1
ENSG00000132481	352.458937638122	423.956399945025	245.063592314813	206.236229933372	-0.633292641598651	0.0097116261498278	0.195266341264118	TRIM47	chr17	-	75874161	75878575	3142	protein_coding	tripartite_motif_containing_47
ENSG00000077463	2025.56432148738	2250.86601196439	1589.79813488974	1056.58706204996	-0.584465183201569	0.0097295823472897	0.195312356749297	SIRT6	chr19	-	4174109	4182604	2787	protein_coding	sirtuin_6
ENSG00000140598	2958.29102231021	2749.22144588306	1785.01828469985	1990.62795848733	-0.523805665927398	0.00979181285396304	0.196245561153542	EFTUD1	chr15	-	82130230	82262763	4733	protein_coding	elongation_factor_Tu_GTP_binding_domain_containing_1
ENSG00000197903	252.523933978532	245.63490581773	158.875972983756	107.601511269585	-0.687484000367539	0.00981016552947046	0.196297790514252	HIST1H2BK	chr6	-	27146418	27146798	381	protein_coding	histone_cluster_1_H2bk
ENSG00000164684	25.789678363765	47.2374818880251	75.803568809243	111.337674855335	0.790128620660574	0.0099169365923676	0.197809499318485	ZNF704	chr8	-	80628451	80874781	15008	protein_coding	zinc_finger_protein_704
ENSG00000141576	61.2504861139419	69.6752857848369	154.72235277503	121.798932895434	0.741196092940665	0.00991745043109683	0.197809499318485	RNF157	chr17	-	76142453	76240373	7802	protein_coding	ring_finger_protein_157
ENSG00000114738	5808.05048150624	6517.59156350026	4705.01329143397	2817.06734365512	-0.594967995479991	0.00997500274363907	0.198639591377324	MAPKAPK3	chr3	+	50611520	50649297	3921	protein_coding	mitogen-activated_protein_kinase-activated_protein_kinase_3
ENSG00000125733	4369.20134279452	4944.58341662902	3484.88735512082	2404.59488378837	-0.565135911180028	0.00999201278682487	0.198660975120509	TRIP10	chr19	+	6737925	6751526	3982	protein_coding	thyroid_hormone_receptor_interactor_10
ENSG00000064932	5227.78271832153	5719.27811959263	3763.17990910543	3582.98087873377	-0.509599192096898	0.0100513292910947	0.199522087488514	SBNO2	chr19	-	1107636	1174283	6626	protein_coding	strawberry_notch_homolog_2_(Drosophila)
ENSG00000184465	171.931189091767	154.702753183282	230.525921584273	381.088685746448	0.686331698527606	0.0100708193107369	0.199591150282427	WDR27	chr6	-	169457212	169702048	10244	protein_coding	WD_repeat_domain_27
ENSG00000113240	538.359535843594	485.365126399457	311.521515654423	313.837741202958	-0.593761893218278	0.0100928872450745	0.199622682086364	CLK4	chr5	-	178602664	178630615	7924	protein_coding	CDC_like_kinase_4
ENSG00000169155	1957.86641578249	1796.20524879215	983.369584415797	1379.39159585871	-0.568201283989625	0.0101169084426536	0.199622682086364	ZBTB43	chr9	+	126805006	126838210	7052	protein_coding	zinc_finger_and_BTB_domain_containing_43
ENSG00000197256	712.439864799008	816.027499615633	1154.70641802573	1217.98932895434	0.548347033165818	0.0101204504314601	0.199622682086364	KANK2	chr19	-	11164267	11197791	7638	protein_coding	KN_motif_and_ankyrin_repeat_domains_2
ENSG00000165312	1072.42079195989	1282.49763325988	633.427081830661	833.164479622137	-0.576889198790191	0.0101410157165787	0.19971232531259	OTUD1	chr10	+	23439458	23442390	2933	protein_coding	OTU_deubiquitinase_1
ENSG00000105810	901.564172799952	843.189051701247	879.529079197655	2545.82186732971	0.709822421071036	0.0101836910166891	0.200236423050546	CDK6	chr7	-	92604921	92836594	12260	protein_coding	cyclin-dependent_kinase_6
ENSG00000112419	381.472325797357	383.804540340204	465.205463377272	923.579638397275	0.667167834811179	0.0102245638646834	0.200723485255343	PHACTR2	chr6	+	143536845	143831185	11224	protein_coding	phosphatase_and_actin_regulator_2
ENSG00000115525	126.799251955178	146.436193852878	232.602731688636	263.773149153914	0.667297961511015	0.0102943050402467	0.201658962129792	ST3GAL5	chr2	-	85839144	85889014	5549	protein_coding	ST3_beta-galactoside_alpha-23-sialyltransferase_5
ENSG00000141314	207.391996841944	253.901465148135	383.171464254941	401.263969109496	0.622753864173521	0.0103168095691235	0.201658962129792	RHBDL3	chr17	+	32266176	32324661	5404	protein_coding	rhomboid_veinlet-like_3_(Drosophila)
ENSG00000160410	5549.07912793677	6057.02611509201	4367.53164947502	3031.52313347714	-0.557231894697248	0.0103207458558324	0.201658962129792	SHKBP1	chr19	+	40576851	40591399	3936	protein_coding	SH3KBP1_binding_protein_1
ENSG00000166924	495.376738570653	596.373208836316	304.252680289154	355.682773363352	-0.600502462221571	0.0103456952050018	0.20183010395235	NYAP1	chr7	+	100483927	100494799	3586	protein_coding	neuronal_tyrosine-phosphorylated_phosphoinositide-3-kinase_adaptor_1
ENSG00000114790	20.4168287046473	31.8853002744169	55.0354677656148	91.9096242094376	0.794538888149054	0.0103649565011602	0.20188991834916	ARHGEF26	chr3	+	154121003	154257827	5489	protein_coding	Rho_guanine_nucleotide_exchange_factor_26
ENSG00000198742	2143.76701398797	2227.24727102038	1423.65332654071	1481.0152453911	-0.518341118703792	0.0104717639895209	0.202782281465065	SMURF1	chr7	-	99027438	99144100	6276	protein_coding	SMAD_specific_E3_ubiquitin_protein_ligase_1
ENSG00000133056	829.567987367774	831.379681229241	1152.62960792137	1441.41191138216	0.553176550535205	0.0105030360955203	0.202782281465065	PIK3C2B	chr1	-	204422628	204494724	9414	protein_coding	phosphatidylinositol-4-phosphate_3-kinase_catalytic_subunit_type_2_beta
ENSG00000203485	5381.4462185723	5792.49621651907	4076.77823486422	3310.24093697405	-0.523469369747338	0.010506758110069	0.202782281465065	INF2	chr14	+	104689606	104722535	9488	protein_coding	inverted_formin_FH2_and_WH2_domain_containing
ENSG00000196998	2177.0786818745	2455.1681211301	1753.8661331344	1047.62026944416	-0.600989374453039	0.0105201594010269	0.202782281465065	WDR45	chrX	-	49071470	49101170	5298	protein_coding	WD_repeat_domain_45
ENSG00000153904	1079.94278148266	1069.92896476377	1459.99750336706	1889.00430895494	0.550794050292898	0.0105234678833205	0.202782281465065	DDAH1	chr1	-	85318481	85578363	4572	protein_coding	dimethylarginine_dimethylaminohydrolase_1
ENSG00000089351	9717.33589348029	10278.8760588343	7571.01123545467	5262.76002688674	-0.550724654888265	0.0105458604350641	0.202782281465065	GRAMD1A	chr19	+	34994784	35026471	5942	protein_coding	GRAM_domain_containing_1A
ENSG00000185222	1364.7038134159	1254.15514412707	786.072624501328	907.140518619977	-0.543655778406965	0.010546470688287	0.202782281465065	WBP5	chrX	+	103356445	103358469	1096	protein_coding	WW_domain_binding_protein_5
ENSG00000172137	8354.78121992804	8905.44627293992	6633.33147333486	4047.01239608385	-0.582166335974615	0.0105566643180162	0.202782281465065	CALB2	chr16	+	71358713	71390438	1703	protein_coding	calbindin_2
ENSG00000173457	7281.28585803632	8554.70796992134	6054.93985926981	3633.79270349996	-0.59135036226517	0.0105721781253532	0.202782281465065	PPP1R14B	chr11	-	64244480	64246941	1655	protein_coding	protein_phosphatase_1_regulatory_inhibitor_subunit_14B
ENSG00000066926	613.579431071242	619.991949780329	1025.94419155523	901.909889599928	0.552953966883258	0.0105734383886004	0.202782281465065	FECH	chr18	-	57548283	57586772	4473	protein_coding	ferrochelatase
ENSG00000272106	77.369035091295	76.7609080680407	36.3441768263494	23.1642142316469	-0.785172404167242	0.0106801828533934	0.204228865334001	RP11-345P4.9	chr1	-	1613758	1615795	2038	antisense	NA
ENSG00000198911	9931.17530991317	10187.9439061998	7277.14260568733	6243.12935178741	-0.507289090735825	0.0106816316539202	0.204228865334001	SREBF2	chr22	+	41833079	41907308	7557	protein_coding	sterol_regulatory_element_binding_transcription_factor_2
ENSG00000012822	1756.92183853149	1735.97745938492	1268.93097376568	981.116557617817	-0.547434776699422	0.0107297489964801	0.204834687580583	CALCOCO1	chr12	-	53708517	53727745	8898	protein_coding	calcium_binding_and_coiled-coil_domain_1
ENSG00000105254	1953.5681360552	2292.19880861642	1606.41261572464	943.007689043172	-0.605566850078246	0.0108856173300253	0.207492516263144	TBCB	chr19	+	36114289	36125947	3326	protein_coding	tubulin_folding_cofactor_B
ENSG00000084070	910.16073225454	1068.74802771657	1655.21765317717	1410.77536997901	0.544642785771966	0.0109485314879454	0.208373119891187	SMAP2	chr1	+	40344850	40423326	3631	protein_coding	small_ArfGAP2
ENSG00000164651	60.1759161821183	64.9515375960344	104.878910270323	165.138430490128	0.743549210874344	0.0109992983974033	0.208828997115269	SP8	chr7	-	20782283	20786886	3718	protein_coding	Sp8_transcription_factor
ENSG00000065911	2327.51847232979	2690.17459352303	4039.39565298569	3534.41075211902	0.520441596902197	0.0110059883767633	0.208828997115269	MTHFD2	chr2	+	74198562	74217565	4870	protein_coding	methylenetetrahydrofolate_dehydrogenase_(NADP+_dependent)_2_methenyltetrahydrofolate_cyclohydrolase
ENSG00000105063	6010.06962868907	6581.36216404909	4510.83154667605	3924.46623047127	-0.50980644212164	0.0110387473176685	0.209132255413459	PPP6R1	chr19	-	55229780	55258995	6583	protein_coding	protein_phosphatase_6_regulatory_subunit_1
ENSG00000104885	5780.11166327883	5689.75469341262	3595.99669570423	4115.75780606164	-0.506008999672621	0.0111067030435216	0.21010039475044	DOT1L	chr19	+	2164149	2232578	11272	protein_coding	DOT1-like_histone_H3K79_methyltransferase
ENSG00000176058	5047.25496977518	6457.36377409302	4236.69261290016	3074.11539835468	-0.558309856530379	0.0111457524604928	0.210519621473489	TPRN	chr9	-	137191617	137204193	5338	protein_coding	taperin
ENSG00000003989	557.701794616418	543.231041712288	705.077030431178	1138.78266093645	0.609157931000624	0.0111938036284011	0.21110734649266	SLC7A2	chr8	+	17497088	17570573	7905	protein_coding	solute_carrier_family_7_(cationic_amino_acid_transporter_y+_system)_member_2
ENSG00000253276	1038.03455414154	1263.60264050467	790.226244710054	676.992841737808	-0.555340559358099	0.0113303096588851	0.212695496990977	CCDC71L	chr7	-	106656765	106660996	4232	protein_coding	coiled-coil_domain_containing_71-like
ENSG00000173621	2283.46110512503	2542.55746262295	1752.82772808222	1392.84178476741	-0.535421428486759	0.0113343501439989	0.212695496990977	LRFN4	chr11	+	66856647	66860475	2828	protein_coding	leucine_rich_repeat_and_fibronectin_type_III_domain_containing_4
ENSG00000170037	2479.03283271691	2611.05181136058	1862.89866361345	1463.82889289665	-0.532938822145734	0.0113541208512305	0.212695496990977	CNTROB	chr17	+	7932101	7949918	6234	protein_coding	centrobin_centrosomal_BRCA2_interacting_protein
ENSG00000099860	277.239042410474	285.786765422552	599.159715108674	380.341453029299	0.63405372726813	0.0113586585398837	0.212695496990977	GADD45B	chr19	+	2476122	2478259	2138	protein_coding	growth_arrest_and_DNA_damage_inducible_beta
ENSG00000135913	130.022961750649	133.445886333671	182.759289183928	326.540697394506	0.697457019226858	0.0113633243218346	0.212695496990977	USP37	chr2	-	218450251	218568361	9290	protein_coding	ubiquitin_specific_peptidase_37
ENSG00000151327	983.231487618541	1019.14867173414	696.769790013727	588.81938111412	-0.549094951557904	0.0114283878373741	0.213560932669901	FAM177A1	chr14	+	35044907	35113130	8385	protein_coding	family_with_sequence_similarity_177_member_A1
ENSG00000198554	416.933133547534	364.909547584994	503.626450307984	846.614668530836	0.630478036681004	0.0114589652293211	0.213560932669901	WDHD1	chr14	-	54938950	55027105	6385	protein_coding	WD_repeat_and_HMG-box_DNA_binding_protein_1
ENSG00000137331	1550.60441162137	1672.20685883609	1186.89697464335	860.812090156684	-0.558186341573153	0.0114726037676116	0.213560932669901	IER3	chr6	-	30743199	30744554	1356	protein_coding	immediate_early_response_3
ENSG00000158636	253.598503910356	242.092094676128	314.636730810968	591.06107926557	0.666510797207352	0.0114900898070056	0.213560932669901	EMSY	chr11	+	76444923	76553025	11783	protein_coding	EMSY_BRCA2-interacting_transcriptional_repressor
ENSG00000231991	265.418773160415	299.958009988959	184.836099288291	127.776794632633	-0.660965014393322	0.0115044999732259	0.213560932669901	ANXA2P2	chr9	+	33624274	33625293	1020	processed_pseudogene	annexin_A2_pseudogene_2
ENSG00000185803	7096.45982976267	7777.65139286332	5656.19231923215	3871.41270755363	-0.550607659951132	0.0115229604597143	0.213560932669901	SLC52A2	chr8	+	144354135	144361272	2926	protein_coding	solute_carrier_family_52_(riboflavin_transporter)_member_2
ENSG00000107890	51.57935672753	31.8853002744169	49.8434425047077	188.302644721775	0.784354736836511	0.0115359381207261	0.213560932669901	ANKRD26	chr10	-	26991914	27100498	7941	protein_coding	ankyrin_repeat_domain_26
ENSG00000148225	174.080328955414	220.835227826517	287.638199454251	416.208623452494	0.6514684103401	0.0115471270894649	0.213560932669901	WDR31	chr9	-	113313222	113340298	4933	protein_coding	WD_repeat_domain_31
ENSG00000162545	2905.63709565086	2759.84987930786	1862.89866361345	1942.80506458974	-0.506292489417708	0.0115637437471669	0.213560932669901	CAMK2N1	chr1	-	20482391	20486220	2615	protein_coding	calcium/calmodulin-dependent_protein_kinase_II_inhibitor_1
ENSG00000066056	78.4436050231186	72.0371598792382	34.2673667219866	24.6586796659467	-0.775321385007686	0.0116561323449107	0.214948736407777	TIE1	chr1	+	43300993	43323108	6694	protein_coding	tyrosine_kinase_with_immunoglobulin-like_and_EGF-like_domains_1
ENSG00000116584	12713.2368634043	13087.1443570773	9515.94389819045	7803.35126519639	-0.506818406694556	0.0117267002782743	0.215696710269827	ARHGEF2	chr1	-	155946851	156007070	9135	protein_coding	Rho/Rac_guanine_nucleotide_exchange_factor_2
ENSG00000178295	88.1147344095304	86.2084044456457	118.378175948681	253.311891113816	0.735414763170377	0.011742195906532	0.215696710269827	GEN1	chr2	+	17753858	17788941	11827	protein_coding	GEN1_Holliday_junction_5'_flap_endonuclease
ENSG00000135750	1549.52984168955	1550.57034297442	1045.67388754668	1008.76416815236	-0.519121937619567	0.0117486014979314	0.215696710269827	KCNK1	chr1	+	233614004	233672512	3627	protein_coding	potassium_channel_two_pore_domain_subfamily_K_member_1
ENSG00000169220	470.661630138711	655.420061196348	400.824350142025	223.42258242782	-0.657930300389885	0.0118099328746319	0.216503857669355	RGS14	chr5	+	177357837	177372601	3797	protein_coding	regulator_of_G-protein_signaling_14
ENSG00000157693	730.707553640008	767.609080680407	1104.86297552102	1190.34171841979	0.533085846548356	0.0118309038292586	0.216569819582288	C9orf91	chr9	+	114611206	114646422	4792	protein_coding	chromosome_9_open_reading_frame_91
ENSG00000100949	468.512490275064	471.19388183305	333.328021750233	210.719626236271	-0.63027128193875	0.0118627527718524	0.216834422366439	RABGGTA	chr14	-	24265538	24271739	3545	protein_coding	Rab_geranylgeranyltransferase_alpha_subunit
ENSG00000138160	961.74008898207	803.037192096426	1146.39917760828	1714.89908585902	0.581721405385248	0.0119638981113621	0.218363036392738	KIF11	chr10	+	92593286	92655395	4860	protein_coding	kinesin_family_member_11
ENSG00000088340	121.42640229606	128.722138144868	177.567263923021	302.629250445709	0.691263385450014	0.0119957064847128	0.218373048397447	FER1L4	chr20	-	35558737	35607562	9067	unitary_pseudogene	fer-1-like_family_member_4_pseudogene_(functional)
ENSG00000174996	3640.64292901816	3812.06478836362	2779.81032468964	2098.22946975692	-0.530435932796477	0.011999481642247	0.218373048397447	KLC2	chr11	+	66257294	66267860	5479	protein_coding	kinesin_light_chain_2
ENSG00000205609	226.734255614767	268.072709714542	158.875972983756	109.095976703885	-0.670977669224744	0.0120433043063812	0.218851066302256	EIF3CL	chr16	-	28379579	28403879	3091	protein_coding	eukaryotic_translation_initiation_factor_3_subunit_C-like
ENSG00000109805	337.414958592592	289.329576564153	475.589513899086	549.963279822326	0.588479096278795	0.0121154305795805	0.219841277445488	NCAPG	chr4	+	17810902	17844862	4921	protein_coding	non-SMC_condensin_I_complex_subunit_G
ENSG00000172059	466.363350411417	493.631685729862	268.946908514986	316.826672071557	-0.58861650269264	0.0121451341829233	0.220059945820235	KLF11	chr2	+	10042849	10054836	4589	protein_coding	Kruppel-like_factor_11
ENSG00000146918	977.858637959423	975.454000987717	1303.19834048767	1740.30499824211	0.547848631413568	0.0122109846947833	0.22092718606694	NCAPG2	chr7	-	158631311	158704829	6988	protein_coding	non-SMC_condensin_II_complex_subunit_G2
ENSG00000205683	21.4913986364708	31.8853002744169	61.2658980787033	81.448366169339	0.77479800629709	0.0122284420332254	0.22092718606694	DPF3	chr14	-	72619296	72894116	6889	protein_coding	D4_zinc_and_double_PHD_fingers_family_3
ENSG00000066739	291.20845152418	308.224569319363	330.212806593689	830.922781470688	0.694019780492981	0.0122791025628533	0.221384067271466	ATG2B	chr14	-	96279202	96363870	14778	protein_coding	autophagy_related_2B
ENSG00000126247	5005.34674243406	5518.51882156853	4069.50939949895	2461.38457029177	-0.575931500580885	0.0122892487206686	0.221384067271466	CAPNS1	chr19	+	36139575	36150353	3478	protein_coding	calpain_small_subunit_1
ENSG00000145861	26.8642482955885	43.6946707464232	110.07093553123	68.7454099777907	0.768125772581371	0.0123352859072068	0.221892747646811	C1QTNF2	chr5	-	160347751	160370641	2414	protein_coding	C1q_and_tumor_necrosis_factor_related_protein_2
ENSG00000184014	3507.39625747204	3431.80305916502	2322.91210172982	2380.68343683958	-0.496363387311484	0.0123808269455558	0.222244060846904	DENND5A	chr11	-	9138825	9265390	8648	protein_coding	DENN/MADD_domain_containing_5A
ENSG00000184992	637.21996957136	738.085654500391	960.524673267805	1197.06681287414	0.553593582498462	0.0124005047138708	0.222244060846904	BRI3BP	chr12	+	124993700	125031231	6648	protein_coding	BRI3_binding_protein
ENSG00000163535	165.483769500825	99.1987119648526	174.452048766477	375.110824009249	0.721992262400492	0.0124155572043181	0.222244060846904	SGOL2	chr2	+	200510008	200583782	6022	protein_coding	shugoshin-like_2_(S._pombe)
ENSG00000188015	90.2638742731775	109.827145389658	57.1122778699776	19.4280506458974	-0.772162892046531	0.0124261279007133	0.222244060846904	S100A3	chr1	-	153547329	153549372	955	protein_coding	S100_calcium_binding_protein_A3
ENSG00000167476	4747.44995879641	5829.10526498229	4101.69995611657	2207.3254464608	-0.605913430122969	0.0125159793311629	0.223437985693853	JSRP1	chr19	-	2252252	2269759	1950	protein_coding	junctional_sarcoplasmic_reticulum_protein_1
ENSG00000198873	323.445549478886	387.347351481805	612.658980787033	538.007556347927	0.578752656052382	0.0125287303064337	0.223437985693853	GRK5	chr10	+	119207589	119459742	7000	protein_coding	G_protein-coupled_receptor_kinase_5
ENSG00000051341	287.984741728709	239.730220581727	330.212806593689	632.906111425964	0.661656133384589	0.0125832461603758	0.22408963805035	POLQ	chr3	-	121431427	121546641	9400	protein_coding	polymerase_(DNA_directed)_theta
ENSG00000135763	264.344203228591	310.586443413765	445.475767385825	496.909756904683	0.588921821472812	0.0126805502823935	0.225500342111723	URB2	chr1	+	229626234	229660199	6001	protein_coding	URB2_ribosome_biogenesis_2_homolog_(S._cerevisiae)
ENSG00000170234	359.980927160886	346.014554829783	490.127184629626	668.02604913201	0.589181504967169	0.0128928290311549	0.228948727496263	PWWP2A	chr5	-	160061801	160119423	6510	protein_coding	PWWP_domain_containing_2A
ENSG00000087085	714.589004662655	749.895024972398	517.125715986343	402.758434543795	-0.565195240646287	0.012983800634039	0.229941175129119	ACHE	chr7	-	100889994	100896974	3731	protein_coding	acetylcholinesterase_(Yt_blood_group)
ENSG00000110619	1200.2946138469	1346.26823380871	2232.57086219003	1699.20719879887	0.53779456339783	0.0129856078365875	0.229941175129119	CARS	chr11	-	3000922	3057613	10037	protein_coding	cysteinyl-tRNA_synthetase
ENSG00000184575	4610.97957745482	4152.1746579574	2696.73792051513	3180.96967690712	-0.505448840085983	0.0131450562487459	0.232051588336876	XPOT	chr12	+	64404350	64451127	7364	protein_coding	exportin_tRNA
ENSG00000243477	898.340463004481	999.07274193173	703.000220326815	461.042586481488	-0.583859069158139	0.0131654046315412	0.232051588336876	NAT6	chr3	-	50296402	50299421	2188	protein_coding	N-acetyltransferase_6_(GCN5-related)
ENSG00000066468	71.9961854321773	62.5896635016332	111.109340583411	169.621826793027	0.719813972616409	0.0131668153319639	0.232051588336876	FGFR2	chr10	-	121478334	121598458	7486	protein_coding	fibroblast_growth_factor_receptor_2
ENSG00000069020	9542.18099459305	9166.43336037126	3838.98347791468	7389.38433989535	-0.599416575824371	0.0131792495221008	0.232051588336876	MAST4	chr5	+	66596361	67169595	14675	protein_coding	microtubule_associated_serine/threonine_kinase_family_member_4
ENSG00000168758	2269.49169601132	2352.42659802365	1591.8749449941	1525.10197570294	-0.50029176148389	0.0132278769453514	0.232268785914513	SEMA4C	chr2	-	96859716	96870757	6157	protein_coding	sema_domain_immunoglobulin_domain_(Ig)_transmembrane_domain_(TM)_and_short_cytoplasmic_domain_(semaphorin)_4C
ENSG00000242086	29.0133881592356	30.7043632272163	59.1890879743404	94.1513223608873	0.763372928173356	0.0132603569981418	0.232268785914513	LINC00969	chr3	+	195658062	195739964	17599	lincRNA	long_intergenic_non-protein_coding_RNA_969
ENSG00000270055	8.59655945458833	5.90468523600313	31.1521515654423	34.3727049888954	0.741561568332516	0.0132678765195188	0.232268785914513	CTD-3092A11.2	chr15	+	30487963	30490313	2351	sense_intronic	NA
ENSG00000104812	4451.94322754493	4870.18438265538	3503.57864606008	2630.25916436764	-0.52352029000222	0.0132838098147497	0.232268785914513	GYS1	chr19	-	48968125	48993310	4246	protein_coding	glycogen_synthase_1
ENSG00000137936	1546.30613189408	1524.58972793601	1073.71082395558	966.919135991969	-0.514448743945846	0.0132847460578411	0.232268785914513	BCAR3	chr1	-	93561786	93847150	5042	protein_coding	breast_cancer_anti-estrogen_resistance_3
ENSG00000169750	3945.82078965605	4478.11328298477	3258.51505374527	1995.11135479023	-0.569818491742287	0.013314142131873	0.232456716829033	RAC3	chr17	+	82031624	82034204	1527	protein_coding	ras-related_C3_botulinum_toxin_substrate_3_(rho_family_small_GTP_binding_protein_Rac3)
ENSG00000182985	558.776364548242	584.56383836431	876.413864041111	881.734606236881	0.533868151459632	0.0133661189535426	0.232975948434563	CADM1	chr11	-	115169218	115504957	11017	protein_coding	cell_adhesion_molecule_1
ENSG00000168906	323.445549478886	298.777072941758	476.627918951268	526.799065590679	0.574156222372639	0.0133812593517686	0.232975948434563	MAT2A	chr2	+	85539165	85545280	4487	protein_coding	methionine_adenosyltransferase_II_alpha
ENSG00000099834	9.67112938641188	5.90468523600313	12.4608606261769	69.4926426949406	0.721481136895673	0.0134112846742832	0.233173047070592	CDHR5	chr11	-	616565	626078	3873	protein_coding	cadherin_related_family_member_5
ENSG00000236104	687.724756367067	767.609080680407	510.895285673254	404.252899978095	-0.563252687801896	0.0134523259590647	0.233340100038407	ZBTB22	chr6	-	33314406	33317942	2728	protein_coding	zinc_finger_and_BTB_domain_containing_22
ENSG00000136943	219.212266092003	192.492738693702	346.827287428591	345.221515323253	0.604896284718874	0.0134583292096594	0.233340100038407	CTSV	chr9	-	97029679	97039643	4700	protein_coding	cathepsin_V
ENSG00000123933	3452.59319094904	3975.03410087731	2834.84579245525	1900.96003242934	-0.550999182504188	0.0135514685742606	0.234441861040301	MXD4	chr4	-	2247432	2262294	7058	protein_coding	MAX_dimerization_protein_4
ENSG00000115415	798.405459344892	805.399066190827	1154.70641802573	1277.76794632633	0.521222846282117	0.0135706375029346	0.234441861040301	STAT1	chr2	-	190964358	191020960	6053	protein_coding	signal_transducer_and_activator_of_transcription_1
ENSG00000149781	91.3384442050011	132.26494928647	60.2274930265219	39.6033340089446	-0.738906641674281	0.0135919317634731	0.234441861040301	FERMT3	chr11	+	64206678	64223886	3066	protein_coding	fermitin_family_member_3
ENSG00000064309	53.7284965911771	77.9418451152413	111.109340583411	167.380128641577	0.722672065575827	0.0136135753473168	0.234441861040301	CDON	chr11	-	125955796	126063335	10600	protein_coding	cell_adhesion_associated_oncogene_regulated
ENSG00000163795	1331.39214552937	1399.41040093274	996.868850094155	774.880327684445	-0.536016439203318	0.0136159078608357	0.234441861040301	ZNF513	chr2	-	27377231	27380790	2365	protein_coding	zinc_finger_protein_513
ENSG00000140961	545.881525366359	562.126034467498	402.901160246388	253.311891113816	-0.609394861547847	0.0136584568284256	0.23485010044573	OSGIN1	chr16	+	83948282	83966332	3460	protein_coding	oxidative_stress_induced_growth_inhibitor_1
ENSG00000176641	127.873821887001	142.893382711276	181.720884131747	336.254722717455	0.682600211081158	0.0137103363600648	0.23519302464384	RNF152	chr18	-	61808063	61894247	10632	protein_coding	ring_finger_protein_152
ENSG00000110218	866.103365049775	819.570310757235	502.588045255803	582.841519376921	-0.541469063827171	0.0137161341983051	0.23519302464384	PANX1	chr11	+	94128928	94181972	2769	protein_coding	pannexin_1
ENSG00000085741	320.221839683415	325.938625027373	213.911440749371	162.896732338678	-0.619700578975031	0.0137580733664859	0.235397164808947	WNT11	chr11	-	76186325	76210736	2401	protein_coding	wingless-type_MMTV_integration_site_family_member_11
ENSG00000090238	678.053626980655	728.638158122786	504.664855360166	369.8801949892	-0.572116885635705	0.013778677225512	0.235397164808947	YPEL3	chr16	-	30092314	30096915	3181	protein_coding	yippee_like_3
ENSG00000138078	571.671203730124	553.859475137094	752.843662831523	1037.90624412121	0.562844824933171	0.0137846887783195	0.235397164808947	PREPL	chr2	-	44316281	44361862	8153	protein_coding	prolyl_endopeptidase-like
ENSG00000137801	6.44741959094125	5.90468523600313	12.4608606261769	56.7896865033923	0.710508905505304	0.0138499504954156	0.236188075069563	THBS1	chr15	+	39581079	39599466	9158	protein_coding	thrombospondin_1
ENSG00000273151	13.969409113706	16.5331186608088	29.0753414610795	75.4705044321398	0.758672553865651	0.0139302326887791	0.23685153144528	RP11-449P15.2	chr7	-	879790	886547	6758	antisense	NA
ENSG00000104897	5628.59730289171	6120.79671564085	4393.49177577955	3451.46792051538	-0.508942050213938	0.0139355202522426	0.23685153144528	SF3A2	chr19	+	2236504	2248679	3134	protein_coding	splicing_factor_3a_subunit_2
ENSG00000239665	137.544951273413	123.998389956066	154.72235277503	381.835918463598	0.710536243315661	0.0139458546511179	0.23685153144528	RP11-295P9.3	chr10	+	13631143	13668445	15012	processed_transcript	NA
ENSG00000123240	3605.18212126798	3709.32326525717	2598.08944055789	2381.43066955673	-0.490217104672385	0.0139940362413478	0.237346470455294	OPTN	chr10	+	13099449	13138308	5138	protein_coding	optineurin
ENSG00000153233	18.2676888410002	14.1712445664075	1.03840505218141	0.747232717149899	-0.615537357799714	0.0140040360322425	1	PTPRR	chr12	-	70638073	70920843	5142	protein_coding	protein_tyrosine_phosphatase_receptor_type_R
ENSG00000257219	177.304038750884	219.654290779316	414.323615820383	283.948432516962	0.633371904101795	0.0140223424641119	0.237503425485896	RP11-54A9.1	chr12	+	76259839	76305131	1201	lincRNA	NA
ENSG00000163191	4397.14016102193	4466.30391251277	3468.27287428591	2069.08739378807	-0.566873340092338	0.01409505042644	0.238410988624153	S100A11	chr1	-	152032506	152047907	680	protein_coding	S100_calcium_binding_protein_A11
ENSG00000095303	9.67112938641188	18.89499275521	0	0	-0.568542337525304	0.0141098174776032	1	PTGS1	chr9	+	122370530	122395703	5790	protein_coding	prostaglandin-endoperoxide_synthase_1_(prostaglandin_G/H_synthase_and_cyclooxygenase)
ENSG00000092439	334.191248797121	289.329576564153	336.443236906777	862.306555590983	0.682692184572344	0.0141341897372423	0.238749064043987	TRPM7	chr15	-	50552473	50686815	12333	protein_coding	transient_receptor_potential_cation_channel_subfamily_M_member_7
ENSG00000115289	474.959909866005	479.460441163454	330.212806593689	252.564658396666	-0.585391922547047	0.014229113272889	0.240027234181101	PCGF1	chr2	-	74505043	74508580	2629	protein_coding	polycomb_group_ring_finger_1
ENSG00000111266	1232.5317118016	1230.53640318305	822.416801327678	815.23089441054	-0.512295459075701	0.0142823967433352	0.240307133339653	DUSP16	chr12	-	12474210	12562383	5724	protein_coding	dual_specificity_phosphatase_16
ENSG00000174136	1635.49543623543	1671.02592178889	2502.5561757572	2374.70557510238	0.493768261146815	0.0142849448304061	0.240307133339653	RGMB	chr5	+	98768650	98798643	6671	protein_coding	repulsive_guidance_molecule_family_member_b
ENSG00000105520	3650.31405840457	3714.04701344597	2745.54295796765	2177.43613777481	-0.507393226154228	0.0143219182983642	0.240307133339653	PLPPR2	chr19	+	11355386	11365698	3273	protein_coding	phospholipid_phosphatase_related_2
ENSG00000177675	296.581301183298	260.987087431338	191.06652960138	113.579373006785	-0.658535304767949	0.014322814059952	0.240307133339653	CD163L1	chr12	-	7346685	7479897	5690	protein_coding	CD163_molecule_like_1
ENSG00000183760	666.233357730596	634.163194346736	400.824350142025	430.406045078342	-0.546899573067246	0.0143573212104598	0.240428025902715	ACP7	chr19	+	39083913	39111493	3107	protein_coding	acid_phosphatase_7_tartrate_resistant_(putative)
ENSG00000157470	13.969409113706	21.2568668496113	70.611543548336	39.6033340089446	0.759999292206318	0.0143685929165348	0.240428025902715	FAM81A	chr15	+	59372693	59523549	5578	protein_coding	family_with_sequence_similarity_81_member_A
ENSG00000102034	2540.28331883085	2626.40399297419	1845.24577772637	1649.14260674983	-0.49605782228417	0.01446767798799	0.241761493027189	ELF4	chrX	-	130064874	130110716	4316	protein_coding	E74-like_factor_4_(ets_domain_transcription_factor)
ENSG00000185722	385.770605524652	360.185799396191	482.858349264356	765.166302361496	0.600048990936022	0.0145411391057687	0.242663775224247	ANKFY1	chr17	-	4163907	4263977	14120	protein_coding	ankyrin_repeat_and_FYVE_domain_containing_1
ENSG00000115649	3552.52819460863	3856.94039615725	2852.49867834234	1916.65191948949	-0.541145348548563	0.0145831429044979	0.242767105311356	CNPPD1	chr2	-	219171897	219178106	2760	protein_coding	cyclin_Pas1/PHO80_domain_containing_1
ENSG00000097046	197.720867455532	168.87399774969	275.177338828074	357.924471514802	0.621310105107713	0.0145862796308524	0.242767105311356	CDC7	chr1	+	91500893	91525764	3557	protein_coding	cell_division_cycle_7
ENSG00000267316	5.37284965911771	2.36187409440125	16.6144808349026	35.1199377060452	0.686759887794048	0.014611003307412	1	RP11-879F14.3	chr18	-	61571342	61579456	610	lincRNA	NA
ENSG00000171790	2.14913986364708	0	11.4224555739955	26.9003778173964	0.619041524251922	0.0146173446647345	1	SLFNL1	chr1	-	41015597	41023237	4310	protein_coding	schlafen_like_1
ENSG00000162073	946.69610993654	1039.22460153655	692.616169805001	603.016802739968	-0.529238252108776	0.0146877875963928	0.243916575348059	PAQR4	chr16	+	2969245	2973489	2972	protein_coding	progestin_and_adipoQ_receptor_family_member_IV
ENSG00000136478	514.718997343477	576.297279033906	788.149434605691	901.162656882778	0.538197470662623	0.0146944768238723	0.243916575348059	TEX2	chr17	-	64147227	64263301	9094	protein_coding	testis_expressed_2
ENSG00000165699	1031.5871345506	997.891804884529	1366.54104867074	1722.37141303052	0.522728797059336	0.0147961853793411	0.245278253908067	TSC1	chr9	-	132891348	132944633	9911	protein_coding	tuberous_sclerosis_1
ENSG00000136167	8576.14262588369	9064.87277431201	13518.9953743498	12121.6091376057	0.478712366864063	0.0148591198652752	0.245716948860893	LCP1	chr13	-	46125920	46211871	5061	protein_coding	lymphocyte_cytosolic_protein_1_(L-plastin)
ENSG00000102172	4156.43649629346	4141.5462245326	3039.41158773499	2597.38092481305	-0.491348626044026	0.0148738957755701	0.245716948860893	SMS	chrX	+	21940573	21994835	2160	protein_coding	spermine_synthase
ENSG00000111554	210.615706637414	154.702753183282	295.945439871702	336.254722717455	0.621171775846618	0.0148817821586695	0.245716948860893	MDM1	chr12	-	68272443	68332381	6549	protein_coding	Mdm1_nuclear_protein
ENSG00000144677	511.495287548006	578.659153128307	879.529079197655	803.275170936141	0.53462857693323	0.0149275778935929	0.24614707145705	CTDSPL	chr3	+	37861960	37984469	5796	protein_coding	CTD_small_phosphatase_like
ENSG00000172932	2045.98115019202	2117.42012563072	1554.49236311557	1188.10002026834	-0.520213318968724	0.0149796184047911	0.246642493470266	ANKRD13D	chr11	+	67288547	67302485	6643	protein_coding	ankyrin_repeat_domain_13_family_member_D
ENSG00000031691	103.15871345506	86.2084044456457	158.875972983756	199.511135479023	0.671524748344023	0.0149988670752798	0.246642493470266	CENPQ	chr6	+	49463378	49493107	1733	protein_coding	centromere_protein_Q
ENSG00000103495	822.04599784501	1065.20521657496	590.852474691223	619.455922517266	-0.542923647797128	0.015024757974634	0.246642493470266	MAZ	chr16	+	29806106	29811164	3504	protein_coding	MYC-associated_zinc_finger_protein_(purine-binding_transcription_factor)
ENSG00000143970	729.632983708185	779.418451152413	856.684168049664	1744.78839454501	0.619032248447179	0.0150367635999841	0.246642493470266	ASXL2	chr2	-	25733753	25878516	13023	protein_coding	additional_sex_combs_like_2_transcriptional_regulator
ENSG00000113456	342.78780825171	377.8998551042	609.543765630488	534.271392762178	0.557589467529101	0.0150739985553595	0.246928339015915	RAD1	chr5	-	34905264	34918989	6766	protein_coding	RAD1_checkpoint_DNA_exonuclease
ENSG00000196182	3164.60844922033	3149.55910488407	2329.14253204291	1927.86041024674	-0.498330383677159	0.0151329079379111	0.247340353177727	STK40	chr1	-	36339624	36385896	5590	protein_coding	serine/threonine_kinase_40
ENSG00000179361	939.174120413776	938.844952524498	599.159715108674	635.895042294564	-0.520881075381271	0.0151392332424471	0.247340353177727	ARID3B	chr15	+	74541177	74598131	6212	protein_coding	AT-rich_interaction_domain_3B
ENSG00000245532	1579.61779978061	1082.91927228297	1397.69320023618	3509.00483973593	0.657538510651426	0.0151702244243603	0.247340353177727	NEAT1	chr11	+	65422774	65445540	22767	lincRNA	nuclear_paraspeckle_assembly_transcript_1_(non-protein_coding)
ENSG00000077157	140.768661068884	122.817452908865	171.336833609933	337.749188151754	0.681048903500017	0.015178515175755	0.247340353177727	PPP1R12B	chr1	+	202348699	202592706	21069	protein_coding	protein_phosphatase_1_regulatory_subunit_12B
ENSG00000166436	79.5181749549421	70.8562228320376	91.3796445919642	245.839563942317	0.729929455147518	0.015230809153624	0.247412424871568	TRIM66	chr11	-	8612037	8671866	10816	protein_coding	tripartite_motif_containing_66
ENSG00000134668	1534.48586264402	1587.17939143764	2438.17506252195	2177.43613777481	0.494852293132424	0.0152390094848668	0.247412424871568	SPOCD1	chr1	-	31790422	31816051	7085	protein_coding	SPOC_domain_containing_1
ENSG00000130821	6306.65092987237	6584.90497519069	4460.98810417134	4441.551270739	-0.47459669079784	0.0152747786702005	0.247412424871568	SLC6A8	chrX	+	153688099	153696593	5498	protein_coding	solute_carrier_family_6_(neurotransmitter_transporter)_member_8
ENSG00000106333	1322.79558607478	1419.48633073515	1033.2130269205	715.848943029603	-0.548092526314756	0.0152926294047596	0.247412424871568	PCOLCE	chr7	+	100602177	100608175	3532	protein_coding	procollagen_C-endopeptidase_enhancer
ENSG00000157741	639.369109435007	690.848172612366	638.619107091568	1922.62978122669	0.678655846556152	0.0153036066899139	0.247412424871568	UBN2	chr7	+	139230356	139308236	16386	protein_coding	ubinuclein_2
ENSG00000213015	1322.79558607478	1515.1422315584	1074.74922900776	711.365546726704	-0.558978666930116	0.0153247979952847	0.247412424871568	ZNF580	chr19	+	55635016	55643469	2692	protein_coding	zinc_finger_protein_580
ENSG00000123130	1300.22961750649	1482.07599423679	984.407989467978	854.834228419484	-0.516387975625351	0.0153382799909523	0.247412424871568	ACOT9	chrX	-	23702253	23766475	5046	protein_coding	acyl-CoA_thioesterase_9
ENSG00000140406	2123.35018528332	2515.39591053733	1527.49383175886	1590.11122209498	-0.500688740652804	0.0153417138156363	0.247412424871568	MESDC1	chr15	+	81000944	81005788	4845	protein_coding	mesoderm_development_candidate_1
ENSG00000167900	1488.27935557561	1769.04369670654	3478.65692480773	1905.44342873224	0.588375613281398	0.0153881607280435	0.247532259888815	TK1	chr17	-	78174075	78187233	1861	protein_coding	thymidine_kinase_1_soluble
ENSG00000123473	529.762976389006	466.470133644247	698.84660011809	863.053788308133	0.547539501426002	0.0153940650687838	0.247532259888815	STIL	chr1	-	47250139	47314147	7291	protein_coding	SCL/TAL1_interrupting_locus
ENSG00000184349	84.8910246140598	81.4846562568432	129.800631522676	197.269437327573	0.687571591631566	0.0154087143970576	0.247532259888815	EFNA5	chr5	-	107376889	107670895	5703	protein_coding	ephrin-A5
ENSG00000164808	714.589004662655	742.809402689194	1147.43758266046	1054.34536389851	0.514661314849591	0.0154291182363021	0.247541039811766	SPIDR	chr8	+	47260575	47736306	7477	protein_coding	scaffolding_protein_involved_in_DNA_repair
ENSG00000105329	10243.8751600738	10443.0263083951	7831.6509035522	6157.94482203232	-0.494853872094625	0.0155001309574024	0.24755490239252	TGFB1	chr19	-	41301587	41353911	3238	protein_coding	transforming_growth_factor_beta_1
ENSG00000126215	321.296409615239	403.880470142614	590.852474691223	565.655166882474	0.561167194866764	0.0155047537768264	0.24755490239252	XRCC3	chr14	-	103697609	103715504	7507	protein_coding	X-ray_repair_complementing_defective_repair_in_Chinese_hamster_cells_3
ENSG00000111445	398.665444706534	422.775462897824	749.728447674979	564.160701448174	0.562671722218459	0.0155088796573742	0.24755490239252	RFC5	chr12	+	118013588	118033130	3249	protein_coding	replication_factor_C_subunit_5
ENSG00000105404	4425.07897924935	5102.82898095391	3762.14150405325	2081.04311726247	-0.578505809937378	0.0155094159127673	0.24755490239252	RABAC1	chr19	-	41956681	41959390	1999	protein_coding	Rab_acceptor_1_(prenylated)
ENSG00000134470	1007.94659605048	1026.23429401734	732.075561787895	594.05001013417	-0.528841021918575	0.0155615152203143	0.247709110298853	IL15RA	chr10	-	5937569	5978187	3740	protein_coding	interleukin_15_receptor_subunit_alpha
ENSG00000135926	5632.89558261901	6319.19413957055	4625.05610241601	3139.12464474673	-0.531480024201623	0.0155909627753453	0.247709110298853	TMBIM1	chr2	-	218274192	218292586	5098	protein_coding	transmembrane_BAX_inhibitor_motif_containing_1
ENSG00000137802	2244.77658757938	2320.54129774923	1613.68145108991	1487.74033984545	-0.490408237221297	0.0156032660383083	0.247709110298853	MAPKBP1	chr15	+	41774434	41827855	10357	protein_coding	mitogen-activated_protein_kinase_binding_protein_1
ENSG00000169174	1056.30224298254	1084.10020933017	694.692979909364	725.562968352552	-0.512172692944574	0.0156094338701176	0.247709110298853	PCSK9	chr1	+	55039548	55064852	4981	protein_coding	proprotein_convertase_subtilisin/kexin_type_9
ENSG00000132002	5261.09438620806	5285.87422327	4098.58474096003	2767.74998432323	-0.529582553265593	0.0156184309878789	0.247709110298853	DNAJB1	chr19	-	14514770	14529770	3672	protein_coding	DnaJ_heat_shock_protein_family_(Hsp40)_member_B1
ENSG00000162694	478.183619661476	481.822315257856	705.077030431178	775.627560401595	0.533117770219413	0.0156749870599694	0.247989419597653	EXTL2	chr1	-	100872372	100895998	4834	protein_coding	exostosin-like_glycosyltransferase_2
ENSG00000105245	1624.7497369172	1623.78843990086	1178.5897342259	988.588884789316	-0.507651083169324	0.0156988258611247	0.247989419597653	NUMBL	chr19	-	40665905	40690972	5823	protein_coding	numb_homolog_(Drosophila)-like
ENSG00000132361	9413.23260277423	10002.5367897893	7090.22969629468	6270.77696232195	-0.477654013852029	0.0157277987234472	0.247989419597653	CLUH	chr17	-	2689386	2712663	6900	protein_coding	clustered_mitochondria_(cluA/CLU1)_homolog
ENSG00000164045	679.128196912478	709.743165367576	1204.54986053044	939.271525457423	0.53299398361338	0.0157357106408849	0.247989419597653	CDC25A	chr3	-	48157146	48188402	4117	protein_coding	cell_division_cycle_25A
ENSG00000265763	1.07456993182354	21.2568668496113	52.958657661252	47.8228938975935	0.716285822069859	0.0157563776090731	0.247989419597653	ZNF488	chr10	-	47365496	47384273	3496	protein_coding	zinc_finger_protein_488
ENSG00000196428	2337.1896017162	2439.81593951649	1158.86003823446	1856.8733021175	-0.554558858976761	0.0157774963377945	0.247989419597653	TSC22D2	chr3	+	150408335	150466431	11676	protein_coding	TSC22_domain_family_member_2
ENSG00000136490	845.686536345127	910.502463391683	669.77125865701	385.572082049348	-0.593682577037885	0.0157906762110462	0.247989419597653	LIMD2	chr17	-	63695902	63701172	4745	protein_coding	LIM_domain_containing_2
ENSG00000158042	3033.51091753786	3621.93392376432	2625.08797191461	1386.11669031306	-0.590817702506439	0.0157952510156054	0.247989419597653	MRPL17	chr11	-	6680782	6683401	2276	protein_coding	mitochondrial_ribosomal_protein_L17
ENSG00000129007	4.29827972729417	11.8093704720063	23.8833162001725	47.8228938975935	0.71760795849655	0.0158305968164288	0.248231723161763	CALML4	chr15	-	68190705	68206110	5038	protein_coding	calmodulin_like_4
ENSG00000143344	123.575542159707	118.093704720063	213.911440749371	215.950255256321	0.635093046865827	0.0159473749238745	0.249748713317863	RGL1	chr1	+	183636085	183928531	5305	protein_coding	ral_guanine_nucleotide_dissociation_stimulator-like_1
ENSG00000204410	5.37284965911771	0	7.26883536526988	51.559057483343	0.630356117419172	0.0159897569567733	1	MSH5	chr6	+	31739948	31762834	6234	protein_coding	mutS_homolog_5
ENSG00000110583	342.78780825171	350.738303018586	532.701791769064	557.435606993825	0.548396148096475	0.0160734985194358	0.251350540275805	NAA40	chr11	+	63938959	63957328	5321	protein_coding	N(alpha)-acetyltransferase_40_NatD_catalytic_subunit
ENSG00000174851	3854.48234545104	4169.88871366541	3164.02019399676	1869.57625830905	-0.559921182446073	0.0160899832456355	0.251350540275805	YIF1A	chr11	-	66284580	66289170	2375	protein_coding	Yip1_interacting_factor_homolog_A_(S._cerevisiae)
ENSG00000060982	23.6405385001179	23.6187409440125	0	5.23062902004929	-0.641918570981216	0.0161573999880984	1	BCAT1	chr12	-	24810022	24949459	11775	protein_coding	branched_chain_amino-acid_transaminase_1_cytosolic
ENSG00000099821	9609.87890029793	11099.6273066387	7876.30232079601	5944.9834976446	-0.506312561530066	0.0162350416531008	0.253299160510081	POLRMT	chr19	-	617224	633604	5124	protein_coding	polymerase_(RNA)_mitochondrial_(DNA_directed)
ENSG00000214776	2.14913986364708	1.18093704720063	14.5376707305398	23.1642142316469	0.628120826196643	0.0164579167814532	1	RP11-726G1.1	chr12	+	9467552	9576275	10244	transcribed_unprocessed_pseudogene	NA
ENSG00000168014	199.870007319179	217.292416684915	304.252680289154	396.033340089446	0.598012538722094	0.0165255666474685	0.257509642284178	C2CD3	chr11	-	74012714	74171210	12571	protein_coding	C2_calcium-dependent_domain_containing_3
ENSG00000123143	12183.4738870153	14545.6016103701	10317.5925984745	7190.62043713348	-0.522726143487756	0.0165468304762977	0.257519087038112	PKN1	chr19	+	14433053	14471867	4606	protein_coding	protein_kinase_N1
ENSG00000158158	1303.45332730196	1341.54448561991	877.452269093293	901.162656882778	-0.498702529619704	0.0165953391588835	0.257951992462147	CNNM4	chr2	+	96760902	96811891	5105	protein_coding	cyclin_and_CBS_domain_divalent_metal_cation_transport_mediator_4
ENSG00000198162	613.579431071242	559.764160373097	706.11543548336	1244.14247405458	0.590569682646718	0.0166210525058603	0.258029938403555	MAN1A2	chr1	+	117367449	117528872	9667	protein_coding	mannosidase_alpha_class_1A_member_2
ENSG00000175203	4517.49199338617	5079.21024000989	3755.91107374016	2402.35318563692	-0.540368994598545	0.0166512815772534	0.25817770664433	DCTN2	chr12	-	57530102	57547331	4217	protein_coding	dynactin_subunit_2
ENSG00000113368	715.663574594479	722.733472886783	1039.44345723359	1120.84907572485	0.507881240855516	0.016751812105179	0.259413776028772	LMNB1	chr5	+	126776623	126837020	3633	protein_coding	lamin_B1
ENSG00000130244	1889.09394014579	2260.313508342	1567.99162879393	1117.86014485625	-0.532998179291228	0.0167917840173901	0.25941889461133	FAM98C	chr19	+	38403135	38409088	4598	protein_coding	family_with_sequence_similarity_98_member_C
ENSG00000173517	572.745773661948	510.164804390671	613.697385839214	1268.80115372053	0.619853640420426	0.0167937628711169	0.25941889461133	PEAK1	chr15	-	77100656	77420144	24184	protein_coding	pseudopodium-enriched_atypical_kinase_1
ENSG00000272574	3.22370979547063	1.18093704720063	9.3456454696327	35.1199377060452	0.631366283723504	0.0167974459169485	1	RP11-359K18.4	chr1	+	162593103	162593754	505	sense_intronic	NA
ENSG00000198517	2530.61218944444	2784.64955729908	1903.39646064853	1716.39355129332	-0.486619501452377	0.0168766457808627	0.260376567208211	MAFK	chr7	+	1530714	1543043	4458	protein_coding	v-maf_avian_musculoaponeurotic_fibrosarcoma_oncogene_homolog_K
ENSG00000135047	4598.08473827294	4532.436387156	3464.11925407719	2693.77394532539	-0.495868524784139	0.0169153736189086	0.260473384476704	CTSL	chr9	+	87725519	87731393	2366	protein_coding	cathepsin_L
ENSG00000169047	496.451308502476	507.802930296269	662.50242329174	926.568569265875	0.552904716025703	0.0169380616611638	0.260473384476704	IRS1	chr2	-	226731317	226799759	9953	protein_coding	insulin_receptor_substrate_1
ENSG00000140682	2241.55287778391	2425.64469495009	1799.55595543039	1222.47272525723	-0.532526659294226	0.0169456052310771	0.260473384476704	TGFB1I1	chr16	+	31471585	31477960	5403	protein_coding	transforming_growth_factor_beta_1_induced_transcript_1
ENSG00000165731	9.67112938641188	22.4378038968119	39.4593919828936	63.5147809577414	0.738279213603734	0.0169750198360485	0.260604183837661	RET	chr10	+	43077027	43130351	6661	protein_coding	ret_proto-oncogene
ENSG00000166974	528.688406457183	498.355433918664	768.419738614244	798.791774633242	0.521575899375396	0.0170309925530781	0.260925217754488	MAPRE2	chr18	+	34976928	35143470	6180	protein_coding	microtubule_associated_protein_RP/EB_family_member_2
ENSG00000197769	102.084143523236	118.093704720063	66.4579233396103	30.6365414031459	-0.723533847676766	0.0170498292743023	0.260925217754488	MAP1LC3C	chr1	-	241995490	241999073	1182	protein_coding	microtubule_associated_protein_1_light_chain_3_gamma
ENSG00000176845	1984.73066407808	2076.0873289787	1451.69026294961	1307.65725501232	-0.488601223344524	0.0170587239266732	0.260925217754488	METRNL	chr17	+	83079691	83095119	2626	protein_coding	meteorin_glial_cell_differentiation_regulator-like
ENSG00000249743	19.3422587728238	20.0759298024106	53.9970627134334	56.0424537862424	0.739860429392642	0.0172950433250467	0.264215698639745	RP11-60A8.1	chr5	+	73213947	73294934	1494	lincRNA	NA
ENSG00000140459	125.724682023354	127.541201097668	71.6499486005174	54.5479883519426	-0.688243864721714	0.0173541464961607	0.264794112877771	CYP11A1	chr15	-	74337759	74367740	3491	protein_coding	cytochrome_P450_family_11_subfamily_A_member_1
ENSG00000109625	78.4436050231186	56.6849782656301	23.8833162001725	29.1420759688461	-0.734934132455349	0.0174899690580542	0.266540286403061	CPZ	chr4	+	8592660	8619759	3447	protein_coding	carboxypeptidase_Z
ENSG00000170955	295.506731251474	400.337659001012	238.833162001725	161.402266904378	-0.618615626174649	0.0175579639054735	0.266985125989604	PRKCDBP	chr11	-	6318946	6320647	1672	protein_coding	protein_kinase_C_delta_binding_protein
ENSG00000013441	1302.37875737013	1077.01458704697	697.808195065908	855.581461136634	-0.523774166532821	0.0175619928855668	0.266985125989604	CLK1	chr2	-	200853009	200864744	5170	protein_coding	CDC_like_kinase_1
ENSG00000145777	94.5621540004717	64.9515375960344	166.144808349026	144.96314712708	0.674108666750694	0.0176050491539072	0.267313693973943	TSLP	chr5	+	111070062	111078024	4282	protein_coding	thymic_stromal_lymphopoietin
ENSG00000147400	722.11099418542	707.381291273175	518.164121038524	395.286107372296	-0.54307557717594	0.0176351167566379	0.267444483562346	CETN2	chrX	-	152826973	152830777	1928	protein_coding	centrin_2
ENSG00000168056	2621.95063364944	2650.02273391821	1916.89572632689	1688.74594075877	-0.48175738208705	0.0176787594410925	0.267470990258836	LTBP3	chr11	-	65538560	65558930	10543	protein_coding	latent_transforming_growth_factor_beta_binding_protein_3
ENSG00000131089	234.256245137532	237.368346487326	372.787413733127	390.055478352247	0.568141976452638	0.017679776670406	0.267470990258836	ARHGEF9	chrX	-	63634967	63809274	7411	protein_coding	Cdc42_guanine_nucleotide_exchange_factor_9
ENSG00000090861	9146.73925968199	10294.2282404479	16955.0776920181	12204.5519692093	0.505278636349797	0.0177309979326489	0.267920751792002	AARS	chr16	-	70252295	70289543	4498	protein_coding	alanyl-tRNA_synthetase
ENSG00000163006	45.1319371365888	25.9806150384138	65.4195182874289	108.348743986735	0.729020338748337	0.0178627195734738	0.269386367699702	CCDC138	chr2	+	108786757	108885477	5796	protein_coding	coiled-coil_domain_containing_138
ENSG00000124508	919.831861640952	872.712477881263	596.04449995213	593.30277741702	-0.509565154689887	0.0178712117830622	0.269386367699702	BTN2A2	chr6	+	26383096	26394874	6398	protein_coding	butyrophilin_subfamily_2_member_A2
ENSG00000149968	27.9388182274121	54.3231041712288	15.5760757827212	6.72509445434909	-0.718872068040945	0.0179471903152767	0.270204920857777	MMP3	chr11	-	102835801	102843803	2048	protein_coding	matrix_metallopeptidase_3
ENSG00000163932	1719.31189091767	1863.51866048259	1365.50264361856	980.369324900667	-0.521439049672119	0.0180725795494944	0.271458992197148	PRKCD	chr3	+	53156009	53192717	3396	protein_coding	protein_kinase_C_delta
ENSG00000063245	11362.5024591021	13298.5320885263	9557.48010027771	6793.83986432688	-0.509896725556645	0.0181104356879167	0.271458992197148	EPN1	chr19	+	55675226	55709858	17616	protein_coding	epsin_1
ENSG00000109255	116.053552636943	135.807760428072	248.178807471357	199.511135479023	0.628386951242028	0.0181138478448818	0.271458992197148	NMU	chr4	-	55595229	55636698	975	protein_coding	neuromedin_U
ENSG00000148153	474.959909866005	490.08887458826	706.11543548336	767.408000512946	0.520880260070067	0.0181362984716829	0.271458992197148	INIP	chr9	-	112683926	112718236	4423	protein_coding	INTS3_and_NABP_interacting_protein
ENSG00000177602	280.462752205944	353.100177112987	505.703260412347	503.634851359032	0.555891317728159	0.0181393663163986	0.271458992197148	GSG2	chr17	+	3723903	3726699	2797	protein_coding	germ_cell_associated_2_(haspin)
ENSG00000188827	538.359535843594	501.898245060266	719.614701161718	881.734606236881	0.527817287081884	0.0182700677663123	0.273087128027397	SLX4	chr16	-	3581181	3611598	8591	protein_coding	SLX4_structure-specific_endonuclease_subunit
ENSG00000103496	2152.36357344255	2080.8110771675	1624.06550161173	1165.68303875384	-0.515383700261911	0.0183529477543898	0.273997421205058	STX4	chr16	+	31032889	31042975	4078	protein_coding	syntaxin_4
ENSG00000164663	177.304038750884	196.035549835304	250.25561757572	400.516736392346	0.617833412475535	0.0185377779448228	0.276173926923393	USP49	chr6	-	41789896	41895361	10921	protein_coding	ubiquitin_specific_peptidase_49
ENSG00000140465	13.969409113706	18.89499275521	61.2658980787033	38.8561012917947	0.73036970058118	0.0185448123600828	0.276173926923393	CYP1A1	chr15	-	74719542	74725610	3435	protein_coding	cytochrome_P450_family_1_subfamily_A_member_1
ENSG00000165626	678.053626980655	671.953179857156	902.373990345646	1158.95794429949	0.520532714461693	0.0185651973978665	0.276173926923393	BEND7	chr10	-	13438484	13528974	9815	protein_coding	BEN_domain_containing_7
ENSG00000139133	31.1625280228827	16.5331186608088	49.8434425047077	80.7011334521891	0.731319127067977	0.0186155674601349	0.27659316323962	ALG10	chr12	+	34022281	34029694	4389	protein_coding	ALG10_alpha-12-glucosyltransferase
ENSG00000177548	886.520193754422	908.140589297282	659.387208135196	508.118247661931	-0.526479321427253	0.0186432588994516	0.276674839810194	RABEP2	chr16	-	28904421	28936526	4566	protein_coding	rabaptin_RAB_GTPase_binding_effector_protein_2
ENSG00000165233	2570.37127692191	2731.50739017505	2073.69488920628	1369.67757053576	-0.527399570171614	0.0187341663763983	0.277693362720786	CARD19	chr9	+	93096218	93113283	3081	protein_coding	caspase_recruitment_domain_family_member_19
ENSG00000109079	2750.89902546827	2738.59301245825	2026.96666185812	1732.08543835347	-0.47937064813051	0.018907948010754	0.279931676160001	TNFAIP1	chr17	+	28335602	28347009	3889	protein_coding	TNF_alpha_induced_protein_1
ENSG00000198826	802.703739072186	718.009724697981	907.566015606553	1558.72744797469	0.568246288266177	0.018930082063443	0.279931676160001	ARHGAP11A	chr15	+	32615144	32639949	6428	protein_coding	Rho_GTPase_activating_protein_11A
ENSG00000153395	4576.59333963646	4713.1197553777	3266.82229416272	3209.36452015882	-0.461688498778085	0.0189885142805074	0.280463055711854	LPCAT1	chr5	-	1456480	1523977	6494	protein_coding	lysophosphatidylcholine_acyltransferase_1
ENSG00000196456	1197.07090405143	1267.14545164627	935.602952015452	665.03711826341	-0.527052669110045	0.0191220784702511	0.281822669464677	ZNF775	chr7	+	150368790	150410597	2981	protein_coding	zinc_finger_protein_775
ENSG00000204438	1899.83963946402	2069.0017066955	1590.83653994192	800.286240067542	-0.584421714667174	0.0191386319888741	0.281822669464677	GPANK1	chr6	-	31661229	31666283	3528	protein_coding	G-patch_domain_and_ankyrin_repeats_1
ENSG00000168306	80.5927448867656	54.3231041712288	29.0753414610795	24.6586796659467	-0.724700930040733	0.019171008100906	0.281822669464677	ACOX2	chr3	-	58505136	58537319	3859	protein_coding	acyl-CoA_oxidase_2_branched_chain
ENSG00000152078	369.652056547298	297.596135894558	428.861286550923	684.465168909307	0.587968668253356	0.0191917050560129	0.281822669464677	TMEM56	chr1	+	95117338	95197607	7402	protein_coding	transmembrane_protein_56
ENSG00000132256	215.988556296532	226.73991306252	335.404831854596	384.824849332198	0.57004040260439	0.0192048103808632	0.281822669464677	TRIM5	chr11	-	5663557	5938619	4804	protein_coding	tripartite_motif_containing_5
ENSG00000109736	6676.30298641967	6791.5689584508	5175.41078007215	3996.20057131766	-0.484206108496953	0.0192243757892944	0.281822669464677	MFSD10	chr4	-	2930561	2934859	3159	protein_coding	major_facilitator_superfamily_domain_containing_10
ENSG00000173269	126.799251955178	119.274641767263	48.8050374525263	71.7343408463903	-0.684343993467865	0.0192388169191754	0.281822669464677	MMRN2	chr10	-	86935540	86969481	5334	protein_coding	multimerin_2
ENSG00000165501	64.4741959094125	55.5040412184294	123.570201209588	117.315536592534	0.67940365379517	0.0192741991824583	0.282009585690758	LRR1	chr14	+	49598697	49614672	2359	protein_coding	leucine_rich_repeat_protein_1
ENSG00000197324	8106.5555656768	8789.71444231426	6364.38456481987	5277.70468122974	-0.472884173221896	0.0193177080554557	0.282037905769565	LRP10	chr14	+	22871613	22881580	7112	protein_coding	LDL_receptor_related_protein_10
ENSG00000158470	4722.73485036447	4730.83381108571	3059.14128372644	3490.32402180718	-0.467396690138364	0.0193213838863475	0.282037905769565	B4GALT5	chr20	-	49632945	49713878	4722	protein_coding	UDP-Gal:betaGlcNAc_beta_14-_galactosyltransferase_polypeptide_5
ENSG00000181284	436.275392320358	542.050104665087	347.865692480773	251.070192962366	-0.573219416559996	0.01934553828039	0.282057367508188	TMEM102	chr17	+	7435443	7437679	2129	protein_coding	transmembrane_protein_102
ENSG00000186532	280.462752205944	277.520206092147	433.014906759649	449.086863007089	0.547639925325936	0.0193679694037389	0.282057367508188	SMYD4	chr17	-	1779485	1830634	6777	protein_coding	SET_and_MYND_domain_containing_4
ENSG00000186603	424.455123070299	439.308581558633	302.175870184791	233.883840467918	-0.563188529038524	0.019441491590938	0.282797706152431	HPDL	chr1	+	45326905	45328533	1629	protein_coding	4-hydroxyphenylpyruvate_dioxygenase-like
ENSG00000131016	1371.15123300684	1252.97420707986	1561.76119848084	2581.6890377529	0.546611169365096	0.019597888723375	0.284740420542649	AKAP12	chr6	+	151239999	151358557	8741	protein_coding	A-kinase_anchoring_protein_12
ENSG00000130733	1942.82243673696	2015.85953957147	1562.79960353302	959.44680882047	-0.541988064679729	0.0196522388008723	0.285197682062484	YIPF2	chr19	-	10922185	10928681	2518	protein_coding	Yip1_domain_family_member_2
ENSG00000184012	0	0	2.07681010436282	35.1199377060452	0.532156210298997	0.0198041992228735	1	TMPRSS2	chr21	-	41464551	41531116	6117	protein_coding	transmembrane_protease_serine_2
ENSG00000138182	189.124308000943	126.360264050467	152.645542670667	519.32673841918	0.69556247109057	0.0199246293449334	0.28857350765216	KIF20B	chr10	+	89701610	89774939	6851	protein_coding	kinesin_family_member_20B
ENSG00000164695	339.564098456239	318.853002744169	552.431487760511	479.723404410235	0.539437060076665	0.0199531594006914	0.28857350765216	CHMP4C	chr8	+	81732434	81759515	1866	protein_coding	charged_multivesicular_body_protein_4C
ENSG00000030582	12294.1545899931	12747.0344874836	9648.85974486967	7522.39176354803	-0.476889518880667	0.0199543047967401	0.28857350765216	GRN	chr17	+	44345086	44353102	3680	protein_coding	granulin
ENSG00000187867	2319.99648280703	2203.62853007637	1698.83066536879	1368.18310510146	-0.487762417742356	0.0199864455506858	0.288703395405387	PALM3	chr19	-	14053365	14059159	2533	protein_coding	paralemmin_3
ENSG00000105856	973.560358232129	982.539623270921	666.656043500466	647.850765768962	-0.495592813398014	0.0200329486151497	0.289040205366269	HBP1	chr7	+	107168961	107202529	6351	protein_coding	HMG-box_transcription_factor_1
ENSG00000126903	1241.12827125619	1329.73511514791	975.062343998345	710.618314009554	-0.517766474854013	0.0200747967833975	0.289309152256454	SLC10A3	chrX	-	154487306	154490690	2247	protein_coding	solute_carrier_family_10_member_3
ENSG00000198286	0	0	1.03840505218141	41.0977994432444	0.528882320579138	0.0201084439844459	1	CARD11	chr7	-	2906141	3043945	4707	protein_coding	caspase_recruitment_domain_family_member_11
ENSG00000185567	2785.28526328662	2837.7917244231	1366.54104867074	2236.46752242965	-0.535809387071269	0.0201133653723746	0.289328047255613	AHNAK2	chr14	-	104937244	104978357	18771	protein_coding	AHNAK_nucleoprotein_2
ENSG00000153044	484.631039252417	481.822315257856	777.765384083877	691.937496080806	0.514234083919553	0.0201225266300832	0.289328047255613	CENPH	chr5	+	69189548	69210357	2244	protein_coding	centromere_protein_H
ENSG00000149311	524.390126729888	442.851392700235	469.359083585998	1344.27165815267	0.650710981007087	0.0201582614775864	0.28950793499953	ATM	chr11	+	108222484	108369102	22317	protein_coding	ATM_serine/threonine_kinase
ENSG00000188312	83.8164546822363	88.570278540047	178.605668975203	143.468681692781	0.647556013739028	0.0202336661651601	0.290256481490087	CENPP	chr9	+	92325484	92620533	9794	protein_coding	centromere_protein_P
ENSG00000135966	620.026850662184	622.35382387473	878.490674145474	982.611023052117	0.50148536305522	0.0202669713535987	0.29040007459076	TGFBRAP1	chr2	-	105264391	105330034	6005	protein_coding	transforming_growth_factor_beta_receptor_associated_protein_1
ENSG00000162851	741.453252958244	699.114731942771	515.04890588198	425.175416058292	-0.521497522277703	0.0203142260442622	0.290620107532706	TFB2M	chr1	-	246540560	246566324	1848	protein_coding	transcription_factor_B2_mitochondrial
ENSG00000174282	3268.84173260721	3559.34426026269	2407.02291095651	2338.83840467918	-0.463460000905018	0.0203547693161891	0.290620107532706	ZBTB4	chr17	-	7459366	7484263	6126	protein_coding	zinc_finger_and_BTB_domain_containing_4
ENSG00000103275	3139.89334078839	3229.86282409371	2468.28880903521	1804.56701191701	-0.497074139093814	0.0203599311810118	0.290620107532706	UBE2I	chr16	+	1308880	1327018	9679	protein_coding	ubiquitin_conjugating_enzyme_E2I
ENSG00000136877	9491.67620779735	11025.228272665	8167.0557354068	5188.03675517175	-0.523015681329208	0.020375579494913	0.290620107532706	FPGS	chr9	+	127794597	127814327	3931	protein_coding	folylpolyglutamate_synthase
ENSG00000280347	35.4608077501769	24.7996779912132	31.1521515654423	146.45761256138	0.719200904455989	0.0204345471334077	0.291052294632353	AC000123.2	chr7	-	127359785	127364759	4975	TEC	NA
ENSG00000049541	553.403514889124	629.439446157934	1151.59120286919	736.02422639265	0.552546530833035	0.0204618131863513	0.291052294632353	RFC2	chr7	-	74231499	74254458	2211	protein_coding	replication_factor_C_subunit_2
ENSG00000109107	1777.33866723614	1855.25210115218	1436.11418716689	880.240140802581	-0.540137522108981	0.0205036469381665	0.291052294632353	ALDOC	chr17	-	28573115	28577264	2928	protein_coding	aldolase_fructose-bisphosphate_C
ENSG00000272872	18.2676888410002	16.5331186608088	29.0753414610795	79.2066680178893	0.716162899090076	0.0205076798209642	0.291052294632353	LL22NC03-N14H11.1	chr22	+	15823197	15823890	694	sense_intronic	NA
ENSG00000143337	1609.70575787167	1589.54126553204	989.600014728885	1178.38599494539	-0.486966209870506	0.0205226188819059	0.291052294632353	TOR1AIP1	chr1	+	179882042	179925000	9615	protein_coding	torsin_A_interacting_protein_1
ENSG00000197249	173.00575902359	171.235871844091	107.994125426867	79.2066680178893	-0.641518059836295	0.0205686427616028	0.291373523484251	SERPINA1	chr14	-	94376747	94390693	4902	protein_coding	serpin_peptidase_inhibitor_clade_A_(alpha-1_antiproteinase_antitrypsin)_member_1
ENSG00000104093	328.818399138004	333.024247310577	370.710603628764	795.055611047492	0.61852578203788	0.0206109206902091	0.291577704571402	DMXL2	chr15	-	51447711	51622833	13807	protein_coding	Dmx-like_2
ENSG00000100036	1348.58526443854	1437.20038644316	1047.75069765104	806.264101804741	-0.504043820639388	0.0206298359884467	0.291577704571402	SLC35E4	chr22	+	30635652	30669016	5531	protein_coding	solute_carrier_family_35_member_E4
ENSG00000102780	353.533507569945	316.491128649768	306.329490393516	1011.75309902096	0.668535478886225	0.0206814285770319	0.291605965289505	DGKH	chr13	+	42040036	42256578	19637	protein_coding	diacylglycerol_kinase_eta
ENSG00000197714	44.0573672047652	41.3327966520219	43.6130121916193	180.830317550276	0.718687805216406	0.0206914836860319	0.291605965289505	ZNF460	chr19	+	57280051	57293569	3505	protein_coding	zinc_finger_protein_460
ENSG00000159259	588.864322639301	743.990339736395	1102.78616541666	931.799198285924	0.516980509165208	0.0207170563407773	0.291605965289505	CHAF1B	chr21	+	36385378	36419015	5118	protein_coding	chromatin_assembly_factor_1_subunit_B
ENSG00000170379	31.1625280228827	28.342489132815	62.3043031308847	80.7011334521891	0.712410493771889	0.0207254039183781	0.291605965289505	TCAF2	chr7	+	143620950	143730409	6466	protein_coding	TRPM8_channel-associated_factor_2
ENSG00000214954	2.14913986364708	2.36187409440125	12.4608606261769	26.9003778173964	0.613165850901559	0.0207753965299038	1	LRRC69	chr8	+	91101832	91219236	3056	protein_coding	leucine_rich_repeat_containing_69
ENSG00000179886	1240.05370132437	1483.25693128399	1001.02247030288	807.011334521891	-0.505825560367153	0.0208014637031155	0.292119719327731	TIGD5	chr8	+	143597835	143603224	5390	protein_coding	tigger_transposable_element_derived_5
ENSG00000272398	427.67883286577	374.357043962599	264.79328830626	236.872771336518	-0.554680972590947	0.0208087847555772	0.292119719327731	CD24	chr6	-	106969831	106975627	3097	protein_coding	CD24_molecule
ENSG00000160285	3187.17441778863	3379.84182908819	2388.33162001725	2171.45827603761	-0.464085133724376	0.0208591499107813	0.292497370964904	LSS	chr21	-	46188141	46228824	7238	protein_coding	lanosterol_synthase_(23-oxidosqualene-lanosterol_cyclase)
ENSG00000185340	2700.39423867256	3131.84504917606	2228.41724198131	1682.02084630442	-0.496883866828372	0.0208868652833708	0.292556924294944	GAS2L1	chr22	+	29306582	29312785	4481	protein_coding	growth_arrest_specific_2_like_1
ENSG00000108342	18.2676888410002	20.0759298024106	2.07681010436282	2.9889308685996	-0.619455409893673	0.0209450018896648	1	CSF3	chr17	+	40015361	40017813	2220	protein_coding	colony_stimulating_factor_3
ENSG00000124006	1594.66177882614	1733.61558529052	1183.78175948681	1093.94869790745	-0.477871937711659	0.020952701576079	0.293149694553761	OBSL1	chr2	-	219550729	219571859	9611	protein_coding	obscurin-like_1
ENSG00000089057	228.883395478414	256.263339242536	326.059186384963	477.481706258785	0.579981124946348	0.021009187292	0.293375974486845	SLC23A2	chr20	-	4852356	5010293	7515	protein_coding	solute_carrier_family_23_(ascorbic_acid_transporter)_member_2
ENSG00000148426	438.424532184005	499.536370965865	309.444705550061	287.684596102711	-0.540269609886364	0.0210159429822519	0.293375974486845	PROSER2	chr10	+	11823339	11872277	3663	protein_coding	proline_and_serine_rich_2
ENSG00000168528	2490.85310196697	2574.44276289737	1965.70076377941	1419.74216258481	-0.499555496773612	0.0211480802584814	0.294819529226461	SERINC2	chr1	+	31409565	31434680	3549	protein_coding	serine_incorporator_2
ENSG00000100003	782.286910367538	905.77871520288	629.273461621935	456.559190178588	-0.532427896563162	0.0211666515849256	0.294819529226461	SEC14L2	chr22	+	30396857	30425317	5985	protein_coding	SEC14-like_lipid_binding_2
ENSG00000181827	390.068885251946	318.853002744169	400.824350142025	841.384039510786	0.61380192201558	0.0212992205080652	0.296334913899041	RFX7	chr15	-	56087280	56243266	10588	protein_coding	regulatory_factor_X7
ENSG00000100596	2764.86843458197	2788.19236844068	1700.90747547315	2101.21840062552	-0.476423039917571	0.0215872978404952	0.299771178438365	SPTLC2	chr14	-	77505997	77616773	9143	protein_coding	serine_palmitoyltransferase_long_chain_base_subunit_2
ENSG00000105497	855.357665731539	837.284366465244	520.240931142887	604.511268174268	-0.503269399486112	0.0216110881694527	0.299771178438365	ZNF175	chr19	+	51571298	51592508	7396	protein_coding	zinc_finger_protein_175
ENSG00000137168	297.655871115121	353.100177112987	579.430019117228	454.317492027139	0.547404672632055	0.0216183450518282	0.299771178438365	PPIL1	chr6	-	36854827	36875024	1810	protein_coding	peptidylprolyl_isomerase_like_1
ENSG00000107372	2011.59491237367	1881.2327161906	1186.89697464335	1458.5982638766	-0.483147641933316	0.0217713001376799	0.301556697240354	ZFAND5	chr9	-	72351425	72365235	7053	protein_coding	zinc_finger_AN1-type_domain_5
ENSG00000275183	274.015332615003	369.633295773796	209.757820540645	174.852455813076	-0.58466913046537	0.0218273246869911	0.301997147112133	LENG9	chr19	-	54461796	54463711	1916	protein_coding	leukocyte_receptor_cluster_(LRC)_member_9
ENSG00000177084	1247.57569084713	1252.97420707986	1802.67117058693	1814.28103723995	0.467292509792947	0.0218799288660988	0.30238934949533	POLE	chr12	-	132623753	132687365	16609	protein_coding	polymerase_(DNA_directed)_epsilon_catalytic_subunit
ENSG00000174799	126.799251955178	98.017774917652	128.762226470495	325.046231960206	0.673301767030495	0.0219116672018715	0.302492628281872	CEP135	chr4	+	55948871	56033363	8640	protein_coding	centrosomal_protein_135kDa
ENSG00000078237	414.783993683887	414.50890356742	597.082905004312	667.27881641486	0.514833407436884	0.0219700314776579	0.302890770053108	TIGAR	chr12	+	4307763	4354593	4017	protein_coding	TP53_induced_glycolysis_regulatory_phosphatase
ENSG00000103326	5270.76551559447	6038.1311223368	4206.5788663869	3629.30930719706	-0.465099348867653	0.0220103291442523	0.302890770053108	CAPN15	chr16	+	527717	554636	7720	protein_coding	calpain_15
ENSG00000040608	1204.59289357419	1369.88697475273	954.294242954717	766.660767795796	-0.498527202818208	0.0220133994599804	0.302890770053108	RTN4R	chr22	-	20241415	20283246	3339	protein_coding	reticulon_4_receptor
ENSG00000181788	1425.95429952984	1577.73189506004	1116.28543109502	910.876682205727	-0.48986708900315	0.0220712150031031	0.303351451189286	SIAH2	chr3	-	150741127	150763477	2617	protein_coding	siah_E3_ubiquitin_protein_ligase_2
ENSG00000229754	12.8948391818825	11.8093704720063	0	0	-0.510527099579215	0.022074418408779	1	CXCR2P1	chr2	-	218059155	218065729	2503	transcribed_unprocessed_pseudogene	chemokine_(C-X-C_motif)_receptor_2_pseudogene_1
ENSG00000127920	9.67112938641188	21.2568668496113	0	1.4944654342998	-0.549215773409797	0.022092254347801	1	GNG11	chr7	+	93921699	93928610	3055	protein_coding	guanine_nucleotide_binding_protein_(G_protein)_gamma_11
ENSG00000163590	170.856619159943	123.998389956066	205.604200331919	320.562835657307	0.621561894301066	0.0221401144616366	0.303963289514054	PPM1L	chr3	+	160755602	161078907	12447	protein_coding	protein_phosphatase_Mg2+/Mn2+_dependent_1L
ENSG00000168807	415.858563615711	457.022637266642	525.432956403794	903.404355034228	0.569621047406512	0.0221849519163003	0.304080439734945	SNTB2	chr16	+	69187129	69309052	9875	protein_coding	syntrophin_beta_2_(dystrophin-associated_protein_A1_59kDa_basic_component_2)
ENSG00000196776	640.443679366831	681.400676234761	849.415332684394	1175.39706407679	0.51880397664848	0.0221974330305471	0.304080439734945	CD47	chr3	-	108043298	108091025	7895	protein_coding	CD47_molecule
ENSG00000176531	1457.11682755272	1627.33125104246	1219.08753126098	746.485484432749	-0.538240946813701	0.0222301026095506	0.304144753475877	PHLDB3	chr19	-	43474954	43504935	4553	protein_coding	pleckstrin_homology-like_domain_family_B_member_3
ENSG00000082438	26.8642482955885	24.7996779912132	45.6898222959821	87.4262279065382	0.709556332022916	0.0222995273096368	0.304144753475877	COBLL1	chr2	-	164653624	164843679	17178	protein_coding	cordon-bleu_WH2_repeat_protein_like_1
ENSG00000149798	776.914060708421	858.541233314855	625.11984141321	413.966925301044	-0.540755895192419	0.0223415419173407	0.304144753475877	CDC42EP2	chr11	+	65314818	65322429	2224	protein_coding	CDC42_effector_protein_(Rho_GTPase_binding)_2
ENSG00000118412	130.022961750649	96.8368378704514	136.031061835765	312.343275768658	0.664974762312935	0.0223427926120245	0.304144753475877	CASP8AP2	chr6	+	89829894	89874436	8171	protein_coding	caspase_8_associated_protein_2
ENSG00000162076	1598.96005855343	1956.81268721144	1389.38595981873	894.437562428429	-0.531738328495144	0.0223440774824338	0.304144753475877	FLYWCH2	chr16	+	2883186	2899382	1365	protein_coding	FLYWCH_family_member_2
ENSG00000143493	215.988556296532	220.835227826517	343.712072272047	356.430006080502	0.553514020279536	0.022377005328328	0.304144753475877	INTS7	chr1	-	211940399	212035542	5311	protein_coding	integrator_complex_subunit_7
ENSG00000154319	60.1759161821183	63.7706005488338	130.839036574858	112.832140289635	0.661637691428898	0.0223793520793579	0.304144753475877	FAM167A	chr8	-	11421463	11474715	5033	protein_coding	family_with_sequence_similarity_167_member_A
ENSG00000056736	65.548765841236	59.0468523600313	118.378175948681	125.535096481183	0.660361300775311	0.0224180790558456	0.304144753475877	IL17RB	chr3	+	53846580	53865800	3038	protein_coding	interleukin_17_receptor_B
ENSG00000091640	954.218099459305	1059.30053133896	778.803789136059	507.371014944781	-0.536297986453823	0.0224524364384849	0.304144753475877	SPAG7	chr17	-	4959226	4967872	2831	protein_coding	sperm_associated_antigen_7
ENSG00000167778	6248.6241535539	7188.36380631021	5387.24541071716	3384.96420868904	-0.518000466907667	0.022466922651753	0.304144753475877	SPRYD3	chr12	-	53064316	53079420	3479	protein_coding	SPRY_domain_containing_3
ENSG00000214309	95.6367239322952	119.274641767263	65.4195182874289	34.3727049888954	-0.688871762660085	0.0224705052102745	0.304144753475877	MBLAC1	chr7	+	100126694	100128498	1571	protein_coding	metallo-beta-lactamase_domain_containing_1
ENSG00000114853	473.885339934182	473.555755927451	280.369364088981	325.793464677356	-0.533384889429438	0.022509265633976	0.304329660323311	ZBTB47	chr3	+	42653684	42665854	3781	protein_coding	zinc_finger_and_BTB_domain_containing_47
ENSG00000121211	251.449364046709	236.187409440125	421.592451185653	357.924471514802	0.550394922636373	0.022580212465008	0.304329660323311	MND1	chr4	+	153344649	153415118	1511	protein_coding	meiotic_nuclear_divisions_1
ENSG00000154229	160.110919841708	218.473353732116	278.292553984618	359.418936949101	0.588019778578347	0.0226028532710856	0.304329660323311	PRKCA	chr17	+	66302636	66810743	11152	protein_coding	protein_kinase_C_alpha
ENSG00000156876	53.7284965911771	43.6946707464232	65.4195182874289	156.171637884329	0.697429640568244	0.0226053734860486	0.304329660323311	SASS6	chr1	-	100083563	100132955	3972	protein_coding	SAS-6_centriolar_assembly_protein
ENSG00000117984	3282.81114172092	3604.21986805631	2738.27412260238	1794.10575387691	-0.511223775401235	0.0226304387998249	0.304329660323311	CTSD	chr11	-	1752752	1763992	2999	protein_coding	cathepsin_D
ENSG00000172819	1820.32146450908	1803.29087107536	1394.57798507964	1037.90624412121	-0.494198012331172	0.0226475681177357	0.304329660323311	RARG	chr12	-	53210567	53232980	5127	protein_coding	retinoic_acid_receptor_gamma
ENSG00000072501	1461.41510728002	1469.08568671758	1866.01387877	2474.08752648332	0.488765083830374	0.0226550557339991	0.304329660323311	SMC1A	chrX	-	53374149	53422728	10484	protein_coding	structural_maintenance_of_chromosomes_1A
ENSG00000164066	70.9216155003538	68.4943487376363	101.763695113778	176.346921247376	0.666926678443321	0.0227205548440249	0.304710024906041	INTU	chr4	+	127623271	127726737	16066	protein_coding	inturned_planar_cell_polarity_protein
ENSG00000198816	500.74958822977	516.069489626674	377.979438994034	254.806356548116	-0.556095551740351	0.0227322575936642	0.304710024906041	ZNF358	chr19	+	7515292	7521026	2072	protein_coding	zinc_finger_protein_358
ENSG00000170100	121.42640229606	120.455578814464	171.336833609933	260.784218285315	0.621084522765797	0.0227955610089357	0.305166360228186	ZNF778	chr16	+	89217703	89237071	11273	protein_coding	zinc_finger_protein_778
ENSG00000198113	11469.9594522845	12265.2121722257	9130.69562383115	7349.78100588641	-0.462404034472037	0.0228152613294296	0.305166360228186	TOR4A	chr9	+	137277749	137282641	4148	protein_coding	torsin_family_4_member_A
ENSG00000204923	53.7284965911771	38.9709225576207	86.1876193310571	111.337674855335	0.683320670522156	0.0229206719948243	0.306247692483901	FBXO48	chr2	-	68459419	68467258	5666	protein_coding	F-box_protein_48
ENSG00000065308	578.118623321065	608.182579308322	762.189308301156	1059.57599291856	0.519925010484081	0.0230140326571733	0.307165879126684	TRAM2	chr6	-	52497402	52576915	6908	protein_coding	translocation_associated_membrane_protein_2
ENSG00000198805	1863.30426178202	1969.80299473064	1532.68585701976	926.568569265875	-0.531709784061341	0.023069722529515	0.307255175846818	PNP	chr14	+	20468954	20477094	4139	protein_coding	purine_nucleoside_phosphorylase
ENSG00000177989	246.076514387591	292.872387705755	177.567263923021	142.721448975631	-0.586208086388478	0.0230700180164143	0.307255175846818	ODF3B	chr22	-	50529710	50532580	2301	protein_coding	outer_dense_fiber_of_sperm_tails_3B
ENSG00000144320	525.464696661712	487.727000493859	613.697385839214	1010.25863358666	0.552832598044359	0.0232015448357308	0.308677116245699	KIAA1715	chr2	-	175923892	176002839	9122	protein_coding	KIAA1715
ENSG00000169564	2655.26230153597	2846.05828375351	2053.96519321483	1753.75518715081	-0.465186725150871	0.023263882146597	0.309176497696672	PCBP1	chr2	+	70087454	70089203	1750	protein_coding	poly(rC)_binding_protein_1
ENSG00000102858	4669.00635377329	4336.4008373207	3288.62880025853	3033.01759891144	-0.451434662617832	0.0233113753035001	0.309477747106957	MGRN1	chr16	+	4616493	4690974	10219	protein_coding	mahogunin_ring_finger_1_E3_ubiquitin_protein_ligase
ENSG00000182158	3033.51091753786	3069.25538567443	3576.26699971278	5746.21959488272	0.514660983838352	0.0233749757562117	0.309953842889085	CREB3L2	chr7	-	137874979	138002067	8788	protein_coding	cAMP_responsive_element_binding_protein_3-like_2
ENSG00000150054	15.0439790455296	12.9903075192069	39.4593919828936	46.3284284632937	0.70064891251878	0.0233969650375925	0.309953842889085	MPP7	chr10	-	28050993	28334486	6167	protein_coding	membrane_protein_palmitoylated_7
ENSG00000106330	2859.43058858244	3005.48478512559	2345.75701287781	1500.443296037	-0.513312063278853	0.0234274344423696	0.31002802309828	MOSPD3	chr7	+	100612102	100615384	1726	protein_coding	motile_sperm_domain_containing_3
ENSG00000168411	1423.80515966619	1709.99684434651	2231.53245713785	2318.66312131614	0.469612658170279	0.0235194153195871	0.31046194834814	RFWD3	chr16	-	74621394	74666881	6465	protein_coding	ring_finger_and_WD_repeat_domain_3
ENSG00000099814	6119.67576173507	6530.58187101946	4133.8905127342	4736.70819401321	-0.452147946015629	0.0235269200549087	0.31046194834814	CEP170B	chr14	+	104865280	104896770	7199	protein_coding	centrosomal_protein_170B
ENSG00000227467	378.248616001887	407.423281284216	229.487516532092	265.267614588214	-0.543968147824812	0.0235452765526406	0.31046194834814	LINC01537	chr11	+	72570660	72573229	2450	lincRNA	long_intergenic_non-protein_coding_RNA_1537
ENSG00000137770	514.718997343477	466.470133644247	640.695917195931	875.756744499682	0.524322895844173	0.0235658620008521	0.31046194834814	CTDSPL2	chr15	+	44427234	44529038	9665	protein_coding	CTD_small_phosphatase_like_2
ENSG00000280063	11.820269250059	4.7237481888025	18.6912909392654	51.559057483343	0.667181543557502	0.0235847477206552	0.31046194834814	RP11-295D4.3	chr16	-	4346694	4348648	1955	TEC	NA
ENSG00000196422	7185.64913410402	6974.6142007669	4772.50961982577	5227.64008918069	-0.445105260798845	0.0236786622564557	0.311369413174027	PPP1R26	chr9	+	135479079	135488893	5276	protein_coding	protein_phosphatase_1_regulatory_subunit_26
ENSG00000178026	581.342333116536	615.268201591526	441.3221471771	327.287930111656	-0.530382070721257	0.0237565476953183	0.312064408398143	LRRC75B	chr22	-	24585620	24593208	3422	protein_coding	leucine_rich_repeat_containing_75B
ENSG00000119950	1225.00972227884	1244.70764774946	840.069687214762	855.581461136634	-0.472013380535271	0.0238651680432493	0.312862025505846	MXI1	chr10	+	110207605	110287365	4607	protein_coding	MAX_interactor_1_dimerization_protein
ENSG00000112787	7333.93978469567	7411.56090823113	5172.29556491561	5289.66040470413	-0.44038242773346	0.0238674623982079	0.312862025505846	FBRSL1	chr12	+	132489551	132585188	9311	protein_coding	fibrosin-like_1
ENSG00000167550	141.843231000708	152.340879088881	316.71354091533	199.511135479023	0.606691917441127	0.0239779554301077	0.313763640728853	RHEBL1	chr12	-	49064685	49070025	1290	protein_coding	Ras_homolog_enriched_in_brain_like_1
ENSG00000166925	5507.17090059565	5388.61574637646	4174.38830976927	3411.11735378929	-0.458982964230451	0.0240090721725693	0.313763640728853	TSC22D4	chr7	-	100463359	100479279	3715	protein_coding	TSC22_domain_family_member_4
ENSG00000158711	584.566042912007	512.526678485072	564.892348386688	1356.22738162707	0.607259208533817	0.024017594611276	0.313763640728853	ELK4	chr1	-	205597556	205631962	12142	protein_coding	ELK4_ETS-domain_protein_(SRF_accessory_protein_1)
ENSG00000185122	8558.94950697451	8965.67406234715	6897.08635658893	5121.53304334541	-0.473071169738634	0.024036922581105	0.313763640728853	HSF1	chr8	+	144291591	144314722	5307	protein_coding	heat_shock_transcription_factor_1
ENSG00000111206	908.011592390893	909.321526344482	1383.15552950564	1264.31775741763	0.471844817016073	0.0241391261587103	0.313998799755124	FOXM1	chr12	-	2857681	2877155	4899	protein_coding	forkhead_box_M1
ENSG00000260822	119.277262432413	85.0274673984451	114.224555739955	306.365414031459	0.671278435658965	0.0241462098476486	0.313998799755124	GS1-358P8.4	chrX	+	24545516	24550466	4951	sense_overlapping	NA
ENSG00000055609	836.015406958716	769.970954774808	688.462549596276	2347.05796456783	0.642624729542395	0.0241506348302699	0.313998799755124	KMT2C	chr7	-	152134922	152436005	20114	protein_coding	lysine_(K)-specific_methyltransferase_2C
ENSG00000178104	548.030665230006	555.040412184294	749.728447674979	906.393285902827	0.499431430571052	0.0241556913978152	0.313998799755124	PDE4DIP	chr1	+	148808181	149048286	27623	protein_coding	phosphodiesterase_4D_interacting_protein
ENSG00000234616	440.573672047652	468.832007738649	641.734322248112	730.793597372601	0.503761737777356	0.0242748665687842	0.315219256923399	JRK	chr8	-	142657460	142681968	11229	protein_coding	Jrk_helix-turn-helix_protein
ENSG00000125347	404.038294365652	481.822315257856	319.828756071875	230.894909599319	-0.554029615997907	0.0243871206603568	0.316061897373436	IRF1	chr5	-	132481609	132490798	7799	protein_coding	interferon_regulatory_factor_1
ENSG00000163297	9204.76603600046	8691.69666739661	5368.5541197779	6991.8565343716	-0.46598947523626	0.0243904656885325	0.316061897373436	ANTXR2	chr4	-	79901149	80125454	9864	protein_coding	anthrax_toxin_receptor_2
ENSG00000103994	1521.59102346214	1557.65596525763	1721.67557651678	3170.50841886702	0.544206306689771	0.0244361751764205	0.316263295037458	ZNF106	chr15	-	42412823	42491123	12208	protein_coding	zinc_finger_protein_106
ENSG00000204673	1680.62737337202	1719.44434072411	1326.04325163566	944.502154477472	-0.496964021488295	0.0244567476669428	0.316263295037458	AKT1S1	chr19	-	49869033	49878459	5737	protein_coding	AKT1_substrate_1_(proline_rich)
ENSG00000105792	15.0439790455296	10.6284334248056	22.844911147991	65.0092463920412	0.684750681588077	0.0245194540899209	0.316745611072491	CFAP69	chr7	+	90245174	90311063	9139	protein_coding	cilia_and_flagella_associated_protein_69
ENSG00000109881	219.212266092003	178.321494127295	325.020781332782	320.562835657307	0.558657154564652	0.0246841334189873	0.317209384205714	CCDC34	chr11	-	27330827	27363868	3733	protein_coding	coiled-coil_domain_containing_34
ENSG00000165644	568.447493934654	733.361906311589	489.088779577445	322.804533808756	-0.551154025364767	0.0246875242480756	0.317209384205714	COMTD1	chr10	-	75233969	75236030	1580	protein_coding	catechol-O-methyltransferase_domain_containing_1
ENSG00000167972	5058.00066909341	5061.49618430188	3702.95241607891	3456.69854953543	-0.442666916587349	0.0247040221065871	0.317209384205714	ABCA3	chr16	-	2275881	2340746	7804	protein_coding	ATP_binding_cassette_subfamily_A_member_3
ENSG00000178950	4847.384962456	5055.59149906588	3663.49302409602	3321.4494277313	-0.445703285176221	0.0247197098968528	0.317209384205714	GAK	chr4	-	849276	932373	15155	protein_coding	cyclin_G_associated_kinase
ENSG00000236901	112.829842841472	101.560586059254	127.723821418314	289.179061537011	0.652304983530448	0.0247294079570808	0.317209384205714	MIR600HG	chr9	-	123109494	123115477	5984	sense_intronic	MIR600_host_gene
ENSG00000160310	953.143529527482	1097.09051684938	749.728447674979	625.433784254465	-0.492692205235346	0.0247603705845825	0.317209384205714	PRMT2	chr21	+	46635167	46665124	8031	protein_coding	protein_arginine_methyltransferase_2
ENSG00000002079	59.1013462502948	33.0662373216175	6.23043031308847	20.9225160801972	-0.68484352773809	0.0247777760186095	0.317209384205714	MYH16	chr7	+	99238794	99311130	6346	unitary_pseudogene	myosin_heavy_chain_16_pseudogene
ENSG00000164674	56.9522063866477	54.3231041712288	21.8065060958096	21.6697487973471	-0.69729529961742	0.0247798264673357	0.317209384205714	SYTL3	chr6	+	158650014	158764876	2896	protein_coding	synaptotagmin_like_3
ENSG00000065060	1303.45332730196	1386.42009341354	1631.334336977	2440.46205421157	0.505675564825348	0.0247843687001737	0.317209384205714	UHRF1BP1	chr6	+	34792015	34883138	9908	protein_coding	UHRF1_binding_protein_1
ENSG00000187837	449.17023150224	602.277894072319	400.824350142025	219.68641884207	-0.587497374643739	0.0248585388654342	0.317832354355387	HIST1H1C	chr6	-	26055787	26056428	642	protein_coding	histone_cluster_1_H1c
ENSG00000153291	84.8910246140598	61.4087264544326	101.763695113778	192.786041024674	0.662453571543989	0.0249180466808044	0.318266772461996	SLC25A27	chr6	+	46652915	46678193	3288	protein_coding	solute_carrier_family_25_member_27
ENSG00000202198	235.330815069356	212.568668496113	156.799162879393	95.6457877951871	-0.613574206652947	0.024987225603752	0.318823699464046	RN7SK	chr6	+	52995620	52995950	331	misc_RNA	RNA_7SK_small_nuclear
ENSG00000113966	38.6845175456475	34.2471743688182	62.3043031308847	103.118114966686	0.686720719383738	0.02506960187916	0.319547706570151	ARL6	chr3	+	97764521	97801242	4574	protein_coding	ADP_ribosylation_factor_like_GTPase_6
ENSG00000076067	1373.30037287049	1291.94512963749	1706.09950073406	2211.06161004655	0.479490867499095	0.0251253647971459	0.319931356038019	RBMS2	chr12	+	56521929	56596196	8805	protein_coding	RNA_binding_motif_single_stranded_interacting_protein_2
ENSG00000180229	143.992370864355	112.18901948406	178.605668975203	277.970570779762	0.614088793838398	0.025152436536196	0.319949259041041	HERC2P3	chr15	-	20379495	20506180	9413	transcribed_unprocessed_pseudogene	hect_domain_and_RLD_2_pseudogene_3
ENSG00000141858	2545.65616848997	2691.35553057023	1974.00800419686	1662.59279565853	-0.460518399799855	0.0252479765304617	0.320344261137602	SAMD1	chr19	-	14087840	14091036	2263	protein_coding	sterile_alpha_motif_domain_containing_1
ENSG00000162616	530.83754632083	439.308581558633	282.446174193344	337.001955434604	-0.531456129681916	0.0252565860739018	0.320344261137602	DNAJB4	chr1	+	77979175	78017964	3783	protein_coding	DnaJ_heat_shock_protein_family_(Hsp40)_member_B4
ENSG00000266173	27.9388182274121	29.5234261800157	38.4209869307122	112.084907572485	0.695401534118821	0.0252800275873208	0.320344261137602	STRADA	chr17	-	63702832	63741970	6717	protein_coding	STE20-related_kinase_adaptor_alpha
ENSG00000100297	1291.6330580519	1542.30378364402	2627.16478201897	1711.91015499042	0.513878640856944	0.0252936710540918	0.320344261137602	MCM5	chr22	+	35400063	35425430	7338	protein_coding	minichromosome_maintenance_complex_component_5
ENSG00000136861	479.2581895933	500.717308013066	624.081436361028	891.448631559829	0.522890461544218	0.0253119763533241	0.320344261137602	CDK5RAP2	chr9	-	120388869	120580170	10080	protein_coding	CDK5_regulatory_subunit_associated_protein_2
ENSG00000166831	15.0439790455296	12.9903075192069	1.03840505218141	0.747232717149899	-0.539892783339207	0.0254248989043767	1	RBPMS2	chr15	-	64739892	64775587	2101	protein_coding	RNA_binding_protein_with_multiple_splicing_2
ENSG00000146425	1781.63694696343	2026.48797299627	1480.76560441069	1070.78448367581	-0.492947150299717	0.0254506733349675	0.321772914598078	DYNLT1	chr6	-	158636474	158644739	2949	protein_coding	dynein_light_chain_Tctex-type_1
ENSG00000148180	3626.67351990445	4071.87093874776	3074.71735950916	2060.86783389942	-0.496513819018192	0.0255112687606233	0.322096723372791	GSN	chr9	+	121207794	121332843	11097	protein_coding	gelsolin
ENSG00000077150	11755.7950541495	12677.3592016987	9735.04736420073	6951.50596764551	-0.475577132381179	0.0255279610694944	0.322096723372791	NFKB2	chr10	+	102394110	102402529	4484	protein_coding	nuclear_factor_of_kappa_light_polypeptide_gene_enhancer_in_B-cells_2_(p49/p100)
ENSG00000100351	9.67112938641188	14.1712445664075	0	0	-0.491149673241534	0.025528087206265	1	GRAP2	chr22	+	39901082	39973721	6190	protein_coding	GRB2-related_adaptor_protein_2
ENSG00000125170	1600.03462848525	1765.50088556494	1320.85122637476	913.118380357176	-0.500916100212448	0.025609952367969	0.322492852200653	DOK4	chr16	-	57471922	57487327	4788	protein_coding	docking_protein_4
ENSG00000116205	148.290650591649	129.903075192069	212.873035697189	258.542520133865	0.585241289686792	0.0256110960756174	0.322492852200653	TCEANC2	chr1	+	54053587	54112519	12165	protein_coding	transcription_elongation_factor_A_(SII)_N-terminal_and_central_domain_containing_2
ENSG00000020922	146.141510728002	107.465271295257	159.914378035937	312.343275768658	0.633058577078606	0.0256453992760646	0.322598937815763	MRE11A	chr11	-	94415578	94493908	7689	protein_coding	MRE11_homolog_A_double_strand_break_repair_nuclease
ENSG00000225302	21.4913986364708	14.1712445664075	37.3825818785308	64.2620136748913	0.691785454587698	0.0257303538971983	0.323341322260559	RP11-539I5.1	chr10	-	116828761	116850205	5012	antisense	NA
ENSG00000197380	798.405459344892	996.710867837329	650.041562665564	538.007556347927	-0.503056163594678	0.0257867198643068	0.323723313019586	DACT3	chr19	-	46647612	46661138	5361	protein_coding	dishevelled-binding_antagonist_of_beta-catenin_3
ENSG00000040487	1131.52213821019	1229.35546613585	910.681230763098	656.070325657611	-0.501022908600808	0.0258228350447044	0.323837011818544	PQLC2	chr1	+	19312326	19329300	2686	protein_coding	PQ_loop_repeat_containing_2
ENSG00000147162	1389.41892184784	1175.03236196462	1632.37274202918	2182.66676679485	0.489536216160201	0.0258477319717192	0.323837011818544	OGT	chrX	+	71533083	71575897	9812	protein_coding	O-linked_N-acetylglucosamine_(GlcNAc)_transferase
ENSG00000065802	3070.04629521986	3546.35395274348	4744.47268341687	4653.76536240957	0.446681394007801	0.0258870593103602	0.324004097753966	ASB1	chr2	+	238426742	238452250	7410	protein_coding	ankyrin_repeat_and_SOCS_box_containing_1
ENSG00000198929	55.8776364548242	51.9612300768276	110.07093553123	104.612580400986	0.654675462282655	0.0260030452909097	0.324821283119288	NOS1AP	chr1	+	162069774	162370475	7771	protein_coding	nitric_oxide_synthase_1_adaptor_protein
ENSG00000198625	519.017277070771	583.382901317109	570.084373647595	1330.82146924397	0.594850239319451	0.0260044633846502	0.324821283119288	MDM4	chr1	+	204516379	204558120	11008	protein_coding	MDM4_p53_regulator
ENSG00000162419	577.044053389242	597.554145883517	341.635262167684	425.175416058292	-0.512653131509681	0.026112093829912	0.32541694192156	GMEB1	chr1	+	28668732	28719353	6459	protein_coding	glucocorticoid_modulatory_element_binding_protein_1
ENSG00000144283	726.409273912714	721.552535839583	953.255837902536	1193.33064928839	0.486429793378445	0.0261263067930419	0.32541694192156	PKP4	chr2	+	158456964	158682879	9525	protein_coding	plakophilin_4
ENSG00000136802	3638.49378915451	3604.21986805631	2606.39668097534	2523.40488581521	-0.440611049231606	0.0261304635699889	0.32541694192156	LRRC8A	chr9	+	128882112	128918039	5230	protein_coding	leucine-rich_repeat_containing_8_family_member_A
ENSG00000053524	111.755272909648	112.18901948406	44.6514172438007	66.503711826341	-0.656803558270133	0.0261938593326585	0.325573577045837	MCF2L2	chr3	-	183178043	183428778	20568	protein_coding	MCF.2_cell_line_derived_transforming_sequence-like_2
ENSG00000104154	236.405385001179	258.625213336937	321.905566176238	485.701266147434	0.561053573270098	0.0261992572824262	0.325573577045837	SLC30A4	chr15	-	45479611	45522807	8073	protein_coding	solute_carrier_family_30_(zinc_transporter)_member_4
ENSG00000164362	22.5659685682944	12.9903075192069	48.8050374525263	50.8118247661931	0.689912844399983	0.0262766257216621	0.325573577045837	TERT	chr5	-	1253147	1295069	4616	protein_coding	telomerase_reverse_transcriptase
ENSG00000075399	413.709423752064	407.423281284216	290.753414610795	230.894909599319	-0.535596449236979	0.0262833631061271	0.325573577045837	VPS9D1	chr16	-	89707134	89720986	3428	protein_coding	VPS9_domain_containing_1
ENSG00000099956	2544.58159855815	2814.17298347909	2162.99772369388	1347.26058902127	-0.511010492835443	0.0262929388435139	0.325573577045837	SMARCB1	chr22	+	23786963	23834516	2481	protein_coding	SWI/SNF_related_matrix_associated_actin_dependent_regulator_of_chromatin_subfamily_b_member_1
ENSG00000149428	3525.66394631304	3620.75298671712	5116.22169209781	4936.96656220938	0.436837138390899	0.0262997426668665	0.325573577045837	HYOU1	chr11	-	119044189	119057202	7694	protein_coding	hypoxia_up-regulated_1
ENSG00000128309	4963.43851509294	5812.57214632148	4356.10919390102	2746.82746824303	-0.505632655381234	0.026362955200809	0.326032340806831	MPST	chr22	+	37019635	37029822	6760	protein_coding	mercaptopyruvate_sulfurtransferase
ENSG00000276550	81.6673148185892	79.122782162442	110.07093553123	200.258368196173	0.64493253447734	0.0264117569595753	0.326312152882126	HERC2P2	chr15	+	22495570	22590815	6965	transcribed_unprocessed_pseudogene	hect_domain_and_RLD_2_pseudogene_2
ENSG00000119041	1633.34629637178	1650.94999198648	1184.82016453899	1102.91549051325	-0.456570041851102	0.0264618562979342	0.326590886239821	GTF3C3	chr2	-	196763032	196799725	7105	protein_coding	general_transcription_factor_IIIC_subunit_3
ENSG00000129038	152.588930318943	198.397423929705	105.917315322504	90.4151587751378	-0.612414804937949	0.0264867147431782	0.326590886239821	LOXL1	chr15	+	73925989	73952137	3637	protein_coding	lysyl_oxidase_like_1
ENSG00000162909	11378.6210080795	11550.7452586693	8031.02467357104	8368.25919936172	-0.430613655865544	0.0265186072157678	0.326661025248776	CAPN2	chr1	+	223701593	223776018	8792	protein_coding	calpain_2_(m/II)_large_subunit
ENSG00000170043	1955.71727591885	2175.28604094355	1670.79372895989	1002.03907369801	-0.520520679791272	0.0266781074918431	0.327988539960626	TRAPPC1	chr17	-	7930345	7932123	1171	protein_coding	trafficking_protein_particle_complex_1
ENSG00000162066	640.443679366831	695.571920801169	515.04890588198	334.013024566005	-0.53487626219742	0.0266789972340827	0.327988539960626	AMDHD2	chr16	+	2520357	2531422	4366	protein_coding	amidohydrolase_domain_containing_2
ENSG00000071537	973.560358232129	1028.59616811175	1151.59120286919	1980.91393316438	0.529818628330938	0.0267564897038577	0.328617143495852	SEL1L	chr14	-	81471549	81533861	9559	protein_coding	sel-1_suppressor_of_lin-12-like_(C._elegans)
ENSG00000167114	5703.81719811936	5971.99864769357	4646.86260851182	3349.09703826585	-0.472066440291487	0.0268054732066679	0.328813119425188	SLC27A4	chr9	+	128340646	128361470	3110	protein_coding	solute_carrier_family_27_(fatty_acid_transporter)_member_4
ENSG00000124406	33.3116678865298	29.5234261800157	63.3427081830661	80.7011334521891	0.680831650267629	0.0268523250480016	0.328813119425188	ATP8A1	chr4	-	42408373	42657105	11199	protein_coding	ATPase_aminophospholipid_transporter_(APLT)_class_I_type_8A_member_1
ENSG00000143862	2016.96776203279	2169.38135570755	1638.60317234227	1199.30851102559	-0.481348126875708	0.0268933316640353	0.328813119425188	ARL8A	chr1	-	202133404	202144743	1975	protein_coding	ADP_ribosylation_factor_like_GTPase_8A
ENSG00000183751	2006.22206271455	2384.31189829806	1748.6741078735	1137.28819550215	-0.507508184442834	0.0269496781505799	0.328813119425188	TBL3	chr16	+	1972037	1982933	7139	protein_coding	transducin_(beta)-like_3
ENSG00000130751	111.755272909648	154.702753183282	80.9955940701501	56.7896865033923	-0.644112600088706	0.026952414344118	0.328813119425188	NPAS1	chr19	+	47019820	47045775	2582	protein_coding	neuronal_PAS_domain_protein_1
ENSG00000165782	2306.02707369332	2306.37005318282	1830.70810699583	1275.52624817488	-0.487079971636593	0.0269609993551558	0.328813119425188	TMEM55B	chr14	-	20457719	20461612	3803	protein_coding	transmembrane_protein_55B
ENSG00000023839	6.44741959094125	7.08562228320376	8.30724041745129	59.7786173719919	0.626017011989844	0.0269736947952018	0.328813119425188	ABCC2	chr10	+	99782732	99852192	6232	protein_coding	ATP_binding_cassette_subfamily_C_member_2
ENSG00000169914	368.577486615475	341.290806640981	412.24680571602	762.924604210047	0.569062572066175	0.0269834607068801	0.328813119425188	OTUD3	chr1	+	19882513	19912945	6767	protein_coding	OTU_deubiquitinase_3
ENSG00000129474	854.283095799716	1078.19552409417	1488.03443977596	1353.23845075847	0.477847156304363	0.0270863479813645	0.329744544859073	AJUBA	chr14	-	22971174	22982642	5979	protein_coding	ajuba_LIM_protein
ENSG00000005513	1597.88548862161	1876.5089680018	1282.43023944404	1107.39888681615	-0.467818148493028	0.0271391140864061	0.330064581659647	SOX8	chr16	+	981808	986979	4432	protein_coding	SRY-box_8
ENSG00000100345	34491.545671672	34684.1210762824	23700.5569109885	25866.2077368609	-0.428326540847552	0.0272228898672855	0.330760765190624	MYH9	chr22	-	36281281	36388018	8959	protein_coding	myosin_heavy_chain_9_non-muscle
ENSG00000135736	336.340388660769	419.232651756222	262.716478201897	208.477928084822	-0.547332157875881	0.0272533115647502	0.330807966860931	CCDC102A	chr16	-	57512178	57536599	2582	protein_coding	coiled-coil_domain_containing_102A
ENSG00000187079	1517.29274373484	1411.21977140475	1465.18952862797	3456.69854953543	0.577298605113607	0.0272801454200518	0.330811568877788	TEAD1	chr11	+	12674591	12944483	10379	protein_coding	TEA_domain_family_member_1_(SV40_transcriptional_enhancer_factor)
ENSG00000143545	7169.53058512667	6816.36863644201	5493.16272603967	4239.79843710853	-0.456729650170116	0.0274098082827471	0.331788516152491	RAB13	chr1	-	153981617	153986358	2751	protein_coding	RAB13_member_RAS_oncogene_family
ENSG00000129317	267.567913024062	244.45396877053	306.329490393516	554.446676125225	0.577935040427555	0.0274139396468046	0.331788516152491	PUS7L	chr12	-	43718993	43758817	14037	protein_coding	pseudouridylate_synthase_7-like
ENSG00000198176	1189.54891452866	1277.77388507108	1781.9030695433	1746.28285997931	0.451956371259441	0.0274657058597833	0.332092618087351	TFDP1	chr13	+	113584721	113641470	3741	protein_coding	transcription_factor_Dp-1
ENSG00000129128	1922.40560803232	1828.09054906657	2366.52511392144	3079.34602737473	0.46636859061942	0.0275493648099156	0.332781377636054	SPCS3	chr4	+	176319964	176332245	6831	protein_coding	signal_peptidase_complex_subunit_3
ENSG00000146376	151.514360387119	144.074319758476	202.488985175375	301.882017728559	0.586248932439513	0.0276266610812018	0.333392020366178	ARHGAP18	chr6	-	129576132	129710225	4640	protein_coding	Rho_GTPase_activating_protein_18
ENSG00000232931	33.3116678865298	41.3327966520219	25.9601263045353	190.544342873224	0.680928076390001	0.0276876530787279	0.333685722513077	LINC00342	chr2	-	95807118	95816215	2618	lincRNA	long_intergenic_non-protein_coding_RNA_342
ENSG00000167553	5452.36783407265	5885.79024324792	4648.93941861618	2824.53967082662	-0.504219801540081	0.0277045341569898	0.333685722513077	TUBA1C	chr12	+	49188736	49274603	4631	protein_coding	tubulin_alpha_1c
ENSG00000168890	303.028720774239	344.833617782583	224.295491271185	177.094153964526	-0.551287128409705	0.0277978632182275	0.334231689476505	TMEM150A	chr2	-	85598548	85603196	3094	protein_coding	transmembrane_protein_150A
ENSG00000165240	198.795437387355	179.502431174495	239.871567053906	402.011201826646	0.582740254787461	0.0278034864420933	0.334231689476505	ATP7A	chrX	+	77910656	78050395	8529	protein_coding	ATPase_Cu++_transporting_alpha_polypeptide
ENSG00000196172	37.609947613824	21.2568668496113	47.7666324003449	99.3819513809366	0.68314767439661	0.0278311042804362	0.334241373757146	ZNF681	chr19	-	23739195	23758891	6497	protein_coding	zinc_finger_protein_681
ENSG00000106780	359.980927160886	357.82392530179	444.437362333644	696.420892383706	0.540264503376742	0.0279397108851672	0.334762978498607	MEGF9	chr9	-	120600813	120714470	6298	protein_coding	multiple_EGF-like-domains_9
ENSG00000267002	101.009573591413	105.103397200856	137.069466887946	241.356167639417	0.621970482695697	0.0279525785046042	0.334762978498607	RP11-242D8.1	chr17	-	43148368	43171037	8246	lincRNA	NA
ENSG00000143369	5324.49401218565	5120.54303666192	3996.82104584625	3373.00848521464	-0.443175672667092	0.0279664972093815	0.334762978498607	ECM1	chr1	+	150508062	150513789	3360	protein_coding	extracellular_matrix_protein_1
ENSG00000128283	3768.51675090516	4247.83055878065	3175.44264957076	2293.25720893304	-0.474572322337135	0.028005955284849	0.334762978498607	CDC42EP1	chr22	+	37560447	37569405	2573	protein_coding	CDC42_effector_protein_(Rho_GTPase_binding)_1
ENSG00000120694	611.430291207595	455.841700219442	244.025187262632	404.252899978095	-0.56193429679651	0.0280088068806391	0.334762978498607	HSPH1	chr13	-	31134974	31162388	8390	protein_coding	heat_shock_protein_family_H_(Hsp110)_member_1
ENSG00000165804	1504.39790455296	1734.79652233772	1217.01072115661	1005.02800456661	-0.469611326588925	0.0280776410390616	0.335264246353392	ZNF219	chr14	-	21090046	21104722	6679	protein_coding	zinc_finger_protein_219
ENSG00000163697	326.669259274357	351.919240065787	445.475767385825	611.983595345767	0.525523844241916	0.0281293348157429	0.335511025394244	APBB2	chr4	-	40810027	41216714	12956	protein_coding	amyloid_beta_(A4)_precursor_protein-binding_family_B_member_2
ENSG00000152818	536.210395979947	470.012944785849	476.627918951268	1330.07423652682	0.610937958685053	0.028152136416042	0.335511025394244	UTRN	chr6	+	144285701	144853034	14604	protein_coding	utrophin
ENSG00000179841	56.9522063866477	40.1518596048213	61.2658980787033	158.413336035779	0.674670989932127	0.028199099641129	0.335749738420549	AKAP5	chr14	+	64465499	64474503	7512	protein_coding	A-kinase_anchoring_protein_5
ENSG00000073331	348.160657910828	373.176106915398	472.474298742542	645.609067617513	0.521297018758499	0.0282320656336421	0.33582149827193	ALPK1	chr4	+	112285509	112442620	12325	protein_coding	alpha_kinase_1
ENSG00000032444	6626.87276955578	7320.62875559668	5403.85989155206	4375.79479162981	-0.448896903478703	0.0283302498702496	0.336629955111521	PNPLA6	chr19	+	7534004	7561764	7055	protein_coding	patatin_like_phospholipase_domain_containing_6
ENSG00000124104	1361.48010362043	1665.12123655288	1220.12593631316	705.387684989505	-0.531385502088906	0.0283568048583198	0.336629955111521	SNX21	chr20	+	45833810	45843275	4066	protein_coding	sorting_nexin_family_member_21
ENSG00000254614	137.544951273413	116.912767672862	73.7267587048802	61.2730828062917	-0.631172704558923	0.0283810430629078	0.336629955111521	AP003068.23	chr11	-	65177606	65181834	1791	antisense	NA
ENSG00000115355	553.403514889124	353.100177112987	418.477236029109	1288.22920436643	0.629842143471926	0.0285119437118466	0.337501231022129	CCDC88A	chr2	-	55287842	55419921	14537	protein_coding	coiled-coil_domain_containing_88A
ENSG00000152684	1558.12640114414	1704.0921591105	1279.3150242875	919.843474811526	-0.484843692542886	0.0285271504841302	0.337501231022129	PELO	chr5	+	52787940	52804046	4349	protein_coding	pelota_homolog_(Drosophila)
ENSG00000077238	833.866267095068	903.416841108479	632.38867677848	545.479883519426	-0.479755683174281	0.0285510786539014	0.337501231022129	IL4R	chr16	+	27313668	27364778	5894	protein_coding	interleukin_4_receptor
ENSG00000215908	535.135826048124	545.592915806689	703.000220326815	920.590707528675	0.4956520065404	0.0285627946998513	0.337501231022129	CROCCP2	chr1	-	16618969	16644683	3943	transcribed_unprocessed_pseudogene	ciliary_rootlet_coiled-coil_rootletin_pseudogene_2
ENSG00000132357	82.7418847504127	86.2084044456457	36.3441768263494	43.3394975946941	-0.662110204582015	0.0286374880172502	0.338063376536971	CARD6	chr5	+	40841184	40860175	4399	protein_coding	caspase_recruitment_domain_family_member_6
ENSG00000168495	2484.40568237603	2659.47023029581	1997.89132039704	1561.71637884329	-0.46103666715144	0.0288319772400723	0.340037302057466	POLR3D	chr8	+	22245104	22254600	5611	protein_coding	polymerase_(RNA)_III_(DNA_directed)_polypeptide_D_44kDa
ENSG00000182831	1973.98496475985	1969.80299473064	1074.74922900776	1572.92486960054	-0.486994924583526	0.0289160732054895	0.340674201445782	C16orf72	chr16	+	9091648	9121640	15875	protein_coding	chromosome_16_open_reading_frame_72
ENSG00000170537	289.059311660533	269.253646761743	152.645542670667	189.049877438924	-0.555757577348982	0.0289406368787969	0.340674201445782	TMC7	chr16	+	18983934	19063942	5638	protein_coding	transmembrane_channel_like_7
ENSG00000042493	4528.23769270441	5558.67068117335	4225.27015732616	1975.68330414433	-0.553900798318079	0.0290598719742184	0.341541187911331	CAPG	chr2	-	85394748	85418432	2607	protein_coding	capping_protein_(actin_filament)_gelsolin-like
ENSG00000125637	1097.13590039184	1164.40392853982	839.03128216258	712.860012161004	-0.468615312158221	0.0290690839382257	0.341541187911331	PSD4	chr2	+	113157325	113209396	13442	protein_coding	pleckstrin_and_Sec7_domain_containing_4
ENSG00000171222	2633.7709028995	3270.01468369853	2424.6757968436	1331.56870196112	-0.530001456178707	0.0292100692829686	0.342704807113227	SCAND1	chr20	-	35953617	35959472	1996	protein_coding	SCAN_domain_containing_1
ENSG00000205060	492.153028775182	499.536370965865	638.619107091568	862.306555590983	0.50116748716015	0.0292363302587279	0.342704807113227	SLC35B4	chr7	-	134289332	134317051	7109	protein_coding	solute_carrier_family_35_(UDP-xylose/UDP-N-acetylglucosamine_transporter)_member_B4
ENSG00000110427	239.62909479665	210.206794401711	298.022249976065	431.900510512642	0.552550761798616	0.0292645760085741	0.342704807113227	KIAA1549L	chr11	+	33542072	33674102	12318	protein_coding	KIAA1549-like
ENSG00000026036	16.1185489773531	20.0759298024106	37.3825818785308	62.0203155234416	0.67635601207845	0.0293046598591167	0.342704807113227	RTEL1-TNFRSF6B	chr20	+	63659300	63698684	8738	protein_coding	RTEL1-TNFRSF6B_readthrough_(NMD_candidate)
ENSG00000125812	862.879655254304	893.969344730874	581.50682922159	620.950387951566	-0.470064337654486	0.0293170616498128	0.342704807113227	GZF1	chr20	+	23362182	23373063	5463	protein_coding	GDNF-inducible_zinc_finger_protein_1
ENSG00000162062	184.826028273649	227.920850109721	413.285210768202	271.992709042563	0.565339334617689	0.0293577977147237	0.342704807113227	C16orf59	chr16	+	2460080	2464963	2854	protein_coding	chromosome_16_open_reading_frame_59
ENSG00000087086	61194.6084774871	65538.4633084932	52701.133208311	31114.7703421218	-0.499603407789485	0.0293605594414349	0.342704807113227	FTL	chr19	+	48965301	48966878	878	protein_coding	ferritin_light_polypeptide
ENSG00000142700	574.894913525595	696.75285784837	417.438830976927	428.164346926892	-0.494772570846066	0.0294022781368623	0.342870719601614	DMRTA2	chr1	-	50417550	50423500	3225	protein_coding	DMRT-like_family_A2
ENSG00000198393	306.252430569709	246.815842864931	353.05771774168	543.238185367976	0.551287023846136	0.0294849773620997	0.343513764295266	ZNF26	chr12	+	132986365	133032952	20863	protein_coding	zinc_finger_protein_26
ENSG00000164070	741.453252958244	649.515375960344	780.880599240421	1443.6536095336	0.54201263494912	0.0296070982995396	0.344614460692867	HSPA4L	chr4	+	127781821	127840733	11621	protein_coding	heat_shock_protein_family_A_(Hsp70)_member_4_like
ENSG00000078687	240.703664728473	210.206794401711	283.484579245525	462.537051915787	0.564457598303026	0.0296870371514277	0.344853237159629	TNRC6C	chr17	+	78004168	78108835	11058	protein_coding	trinucleotide_repeat_containing_6C
ENSG00000133119	206.31742691012	201.940235071307	315.675135863149	329.529628263105	0.533087787030235	0.0296966607726328	0.344853237159629	RFC3	chr13	+	33818049	33966558	2874	protein_coding	replication_factor_C_subunit_3
ENSG00000104635	2288.83395478414	2371.32159077886	3041.48839783935	3562.05836265357	0.441856371734239	0.0297106029768524	0.344853237159629	SLC39A14	chr8	+	22367249	22434129	6942	protein_coding	solute_carrier_family_39_(zinc_transporter)_member_14
ENSG00000181218	399.740014638358	448.756077936238	335.404831854596	151.688241581429	-0.593915696387927	0.0298060399848726	0.34563915762923	HIST3H2A	chr1	-	228456979	228457873	895	protein_coding	histone_cluster_3_H2a
ENSG00000204386	4067.24719195211	4443.86610861596	3443.35115303356	2320.15758675044	-0.479461526214816	0.0298971246788452	0.346198296902625	NEU1	chr6	-	31857659	31862906	4822	protein_coding	neuraminidase_1_(lysosomal_sialidase)
ENSG00000145703	11.820269250059	11.8093704720063	21.8065060958096	57.5369192205422	0.658347170291662	0.0299097999169042	0.346198296902625	IQGAP2	chr5	+	76403249	76708132	7904	protein_coding	IQ_motif_containing_GTPase_activating_protein_2
ENSG00000007520	2053.50313971479	2472.88217683811	1803.70957563911	1215.74763080289	-0.492303531320874	0.0299419740368266	0.346249209965751	TSR3	chr16	-	1349240	1351911	1243	protein_coding	TSR3_20S_rRNA_accumulation_homolog_(S._cerevisiae)
ENSG00000173039	4122.05025847511	4047.07126075655	3239.823762806	2428.50633073717	-0.457595814574508	0.0300462060888619	0.346958379874477	RELA	chr11	-	65653596	65663094	5464	protein_coding	v-rel_avian_reticuloendotheliosis_viral_oncogene_homolog_A
ENSG00000171206	3563.27389392686	3816.78853655242	2804.73204594199	2413.56167639417	-0.439750654231936	0.0300589644043346	0.346958379874477	TRIM8	chr10	+	102644496	102658407	2916	protein_coding	tripartite_motif_containing_8
ENSG00000188266	61.2504861139419	43.6946707464232	115.262960792137	95.6457877951871	0.644901793063545	0.0301267391217984	0.347173927849065	HYKK	chr15	+	78507564	78537372	5707	protein_coding	hydroxylysine_kinase
ENSG00000167037	140.768661068884	136.988697475273	69.5731384961546	82.1955988864889	-0.613746815340527	0.0301333378736313	0.347173927849065	SGSM1	chr22	+	24806169	24927578	8607	protein_coding	small_G_protein_signaling_modulator_1
ENSG00000173542	236.405385001179	190.130864599301	209.757820540645	589.56661383127	0.624453527099964	0.0301750502490061	0.347326519740723	MOB1B	chr4	+	70902326	71022449	8801	protein_coding	MOB_kinase_activator_1B
ENSG00000178814	9517.46588616111	10580.0150058704	7714.3111326557	6550.24199853601	-0.435912758941007	0.0302023060644107	0.347326519740723	OPLAH	chr8	-	144051266	144063832	4319	protein_coding	5-oxoprolinase_(ATP-hydrolysing)
ENSG00000120549	1149.78982705119	1113.62363551019	623.043031308847	886.96523525693	-0.49080689159307	0.0302417951800118	0.34746010941385	KIAA1217	chr10	+	23694746	24547848	10442	protein_coding	KIAA1217
ENSG00000171298	6863.27815455696	7333.61906311589	5347.78601873427	4799.4757422538	-0.429030287362475	0.0302769863625902	0.347544117860083	GAA	chr17	+	80101556	80119879	5156	protein_coding	glucosidase_alpha;_acid
ENSG00000137193	1877.27367089573	2119.78199972512	1516.07137618486	1262.07605926618	-0.455851594611449	0.0303193041689727	0.347709701720711	PIM1	chr6	+	37170203	37175426	2977	protein_coding	Pim-1_proto-oncogene_serine/threonine_kinase
ENSG00000166311	885.445623822598	936.483078430097	665.617638448285	581.347053942621	-0.469722028619881	0.030580079534528	0.350378006872634	SMPD1	chr11	+	6390431	6394998	2750	protein_coding	sphingomyelin_phosphodiesterase_1
ENSG00000136295	6279.78668157678	6554.20061196348	4651.01622872054	4576.80039254313	-0.422871873993573	0.030659179707595	0.350602498473297	TTYH3	chr7	+	2631951	2664802	6129	protein_coding	tweety_family_member_3
ENSG00000105568	9911.83305114035	11021.6854615234	8591.763401749	5515.3246852834	-0.482813881523069	0.0306654215855608	0.350602498473297	PPP2R1A	chr19	+	52190039	52229533	7437	protein_coding	protein_phosphatase_2_regulatory_subunit_A_alpha
ENSG00000105321	1085.31563114178	1287.22138144868	910.681230763098	685.959634343607	-0.484391632839327	0.0306840466737018	0.350602498473297	CCDC9	chr19	+	47255980	47271953	3407	protein_coding	coiled-coil_domain_containing_9
ENSG00000253729	5835.98929973366	5662.593141327	5857.64289935534	12591.6185166929	0.54217182216482	0.0308308240837572	0.351857705667406	PRKDC	chr8	-	47773108	47960183	15417	protein_coding	protein_kinase_DNA-activated_catalytic_polypeptide
ENSG00000176485	2424.22976619391	2440.99687656369	1934.54861221397	1404.79750824181	-0.466956067876439	0.030881926949874	0.351857705667406	PLA2G16	chr11	-	63573195	63616883	3104	protein_coding	phospholipase_A2_group_XVI
ENSG00000196247	106.382423250531	82.6655933040438	111.109340583411	257.795287416715	0.636343806333653	0.0309084103156383	0.351857705667406	ZNF107	chr7	+	64666083	64711582	7162	protein_coding	zinc_finger_protein_107
ENSG00000124613	92.4130141368246	72.0371598792382	116.301365844318	192.786041024674	0.623675304518838	0.0309356327104066	0.351857705667406	ZNF391	chr6	+	27374615	27403904	4834	protein_coding	zinc_finger_protein_391
ENSG00000177570	276.16447247865	245.63490581773	316.71354091533	540.249254499377	0.558003084974416	0.0309395890814053	0.351857705667406	SAMD12	chr8	-	118189459	118621995	10756	protein_coding	sterile_alpha_motif_domain_containing_12
ENSG00000101109	2863.72886830974	2816.53485757349	3523.30834205153	4623.87605372357	0.452418282374327	0.0309850759025041	0.351857705667406	STK4	chr20	+	44966474	45079959	9075	protein_coding	serine/threonine_kinase_4
ENSG00000065135	2144.84158391979	1991.05986158026	1423.65332654071	1499.69606331985	-0.439291803356154	0.0310156139797624	0.351857705667406	GNAI3	chr1	+	109548611	109618321	27174	protein_coding	guanine_nucleotide_binding_protein_(G_protein)_alpha_inhibiting_activity_polypeptide_3
ENSG00000198707	121.42640229606	82.6655933040438	94.4948597485084	340.738119020354	0.656596373671193	0.0310197030746414	0.351857705667406	CEP290	chr12	-	88049014	88142216	10388	protein_coding	centrosomal_protein_290kDa
ENSG00000280138	18.2676888410002	10.6284334248056	19.7296959914468	76.2177371492897	0.653769235430729	0.031087068416933	0.352301268077715	RP11-463O12.5	chr12	-	122870059	122888720	18662	TEC	NA
ENSG00000116663	1033.73627441425	1205.73672519184	898.220370136921	550.710512539476	-0.515695708291485	0.031181987990546	0.353056005713121	FBXO6	chr1	+	11664124	11674354	1811	protein_coding	F-box_protein_6
ENSG00000014216	9617.4008898207	10773.6886816113	8391.35122667799	5335.98883316743	-0.483066039860208	0.0313777830006119	0.35474799791127	CAPN1	chr11	+	65180566	65212006	7553	protein_coding	calpain_1_(mu/I)_large_subunit
ENSG00000099246	1693.5222125539	1391.14384160234	980.254369259252	1144.0132899565	-0.463002523989807	0.0313883396194554	0.35474799791127	RAB18	chr10	+	27504174	27542237	6223	protein_coding	RAB18_member_RAS_oncogene_family
ENSG00000146842	368.577486615475	331.843310263376	452.744602751095	631.411645991665	0.516382585895761	0.0314595394336368	0.355230632771482	TMEM209	chr7	-	130164715	130207770	4759	protein_coding	transmembrane_protein_209
ENSG00000143190	703.84330534442	701.476606037172	711.307460744267	1637.18688327543	0.567139451038579	0.0315736776662758	0.356049144969637	POU2F1	chr1	+	167220829	167427345	15753	protein_coding	POU_class_2_homeobox_1
ENSG00000139182	3884.5703035421	3813.24572541082	2862.88272886415	2645.20381871064	-0.427214684332106	0.0315891508371907	0.356049144969637	CLSTN3	chr12	+	7129698	7158945	6865	protein_coding	calsyntenin_3
ENSG00000163874	399.740014638358	364.909547584994	263.754883254078	229.400444165019	-0.517585393636351	0.031656689498372	0.356488068009671	ZC3H12A	chr1	+	37474552	37484379	3117	protein_coding	zinc_finger_CCCH-type_containing_12A
ENSG00000143322	3575.09416317692	3559.34426026269	4080.93185507295	6569.67004918191	0.486972750538442	0.0317239208187327	0.356827944115269	ABL2	chr1	-	179099327	179229684	13257	protein_coding	ABL_proto-oncogene_2_non-receptor_tyrosine_kinase
ENSG00000206149	64.4741959094125	66.1324746432351	95.5332648006898	156.918870601479	0.631376070511096	0.0317441192061474	0.356827944115269	HERC2P9	chr15	+	28589492	28685264	8310	transcribed_unprocessed_pseudogene	hect_domain_and_RLD_2_pseudogene_9
ENSG00000146278	1190.62348446048	1098.27145389658	791.264649762235	802.527938218991	-0.452855739115544	0.0318447738295169	0.357593866649194	PNRC1	chr6	+	89080751	89085160	2992	protein_coding	proline_rich_nuclear_receptor_coactivator_1
ENSG00000169116	61.2504861139419	83.8465303512445	138.107871940128	130.765725501232	0.615713523570976	0.0318696282566384	0.357593866649194	PARM1	chr4	+	74933095	75050115	5034	protein_coding	prostate_androgen-regulated_mucin-like_protein_1
ENSG00000109689	237.479954933003	207.84492030731	333.328021750233	363.902333252001	0.523440949012726	0.0320821340473913	0.359268273290897	STIM2	chr4	+	26857678	27025381	6909	protein_coding	stromal_interaction_molecule_2
ENSG00000167861	4285.38488811228	4782.79504116254	3663.49302409602	2545.07463461256	-0.468022550821392	0.0321198887540901	0.359268273290897	HID1	chr17	-	74950743	74973166	6196	protein_coding	HID1_domain_containing
ENSG00000173727	854.283095799716	825.474995993238	614.735790891395	535.018625479328	-0.468539245598688	0.0321267731376747	0.359268273290897	CMB9-22P13.1	chr11	+	65455258	65466720	1480	lincRNA	NA
ENSG00000107872	1203.51832364237	1426.57195301836	1067.48039364249	629.169947840215	-0.51676399113377	0.03213413482427	0.359268273290897	FBXL15	chr10	+	102419189	102423136	2593	protein_coding	F-box_and_leucine-rich_repeat_protein_15
ENSG00000142856	206.31742691012	229.101787156921	346.827287428591	334.013024566005	0.522349042122748	0.0321971491014794	0.359404326575834	ITGB3BP	chr1	-	63440770	63593721	5459	protein_coding	integrin_subunit_beta_3_binding_protein
ENSG00000000460	161.185489773531	167.693060702489	276.215743880255	254.059123830966	0.543163905247495	0.0322156769078712	0.359404326575834	C1orf112	chr1	+	169662007	169854080	5967	protein_coding	chromosome_1_open_reading_frame_112
ENSG00000119906	265.418773160415	232.644598298523	296.983844923884	528.293531024979	0.561514840493707	0.0322327961745374	0.359404326575834	SLF2	chr10	+	100912569	100965136	9131	protein_coding	SMC5-SMC6_complex_localization_factor_2
ENSG00000187764	871.476214708892	833.741555323642	1112.13181088629	1358.46907977852	0.460819988952195	0.0322994369895321	0.359825542012071	SEMA4D	chr9	-	89360787	89498130	14160	protein_coding	sema_domain_immunoglobulin_domain_(Ig)_transmembrane_domain_(TM)_and_short_cytoplasmic_domain_(semaphorin)_4D
ENSG00000254893	105.307853318707	93.2940267288495	50.8818475568892	50.0645920490432	-0.634190303099615	0.0324108400487181	0.360664314553688	AC113404.1	chr5	-	76170093	76174331	1917	protein_coding	Ras-related_protein_Rap-1b-like_protein_
ENSG00000127603	3250.57404376621	3337.32809538897	3258.51505374527	7465.60207704464	0.549518752669532	0.0324325923804496	0.360664314553688	MACF1	chr1	+	39081316	39487177	43102	protein_coding	microtubule-actin_crosslinking_factor_1
ENSG00000197594	207.391996841944	200.759298024106	281.407769141162	369.8801949892	0.53702491026413	0.0324791041574254	0.36085963674373	ENPP1	chr6	+	131808016	131895155	8294	protein_coding	ectonucleotide_pyrophosphatase/phosphodiesterase_1
ENSG00000142794	477.109049729653	472.374818880251	761.150903248974	644.114602183213	0.478362752393926	0.0325647283897971	0.361358980511149	NBPF3	chr1	+	21440128	21485005	6812	protein_coding	neuroblastoma_breakpoint_family_member_3
ENSG00000023191	4198.34472363458	4804.05190801215	3686.33793524401	2370.96941151663	-0.482568398385314	0.0325820226291137	0.361358980511149	RNH1	chr11	-	494512	507300	7374	protein_coding	ribonuclease/angiogenin_inhibitor_1
ENSG00000008517	8514.89213976974	9883.26214802204	7753.7705246386	4117.99950421309	-0.515318981834261	0.032747687545524	0.362679432296424	IL32	chr16	+	3065297	3082192	3209	protein_coding	interleukin_32
ENSG00000186907	1928.85302762326	2196.54290779316	1567.99162879393	1317.37128033527	-0.448337612286814	0.0327592684715044	0.362679432296424	RTN4RL2	chr11	+	57460549	57477534	2387	protein_coding	reticulon_4_receptor-like_2
ENSG00000126254	4130.64681792969	4606.83542112964	3605.34234117386	2236.46752242965	-0.48766680901966	0.0327966978500583	0.362771637443502	RBM42	chr19	+	35629030	35637686	2206	protein_coding	RNA_binding_motif_protein_42
ENSG00000197808	22.5659685682944	22.4378038968119	29.0753414610795	94.1513223608873	0.66112346925294	0.0328963922510977	0.362901435415038	ZNF461	chr19	-	36637192	36666853	4204	protein_coding	zinc_finger_protein_461
ENSG00000169871	2205.01750010191	2150.48636295234	2466.21199893085	4095.5825226986	0.493435234684866	0.0329161141252905	0.362901435415038	TRIM56	chr7	+	101085439	101097967	11173	protein_coding	tripartite_motif_containing_56
ENSG00000066135	712.439864799008	803.037192096426	1136.01512708646	1050.60920031276	0.456278941847622	0.0329196841032803	0.362901435415038	KDM4A	chr1	+	43650158	43705515	5172	protein_coding	lysine_(K)-specific_demethylase_4A
ENSG00000034510	23730.8023743911	26931.2693614103	21115.966736109	12735.0871983857	-0.487864961185991	0.0329248775432704	0.362901435415038	TMSB10	chr2	+	84905625	84906675	496	protein_coding	thymosin_beta_10
ENSG00000188766	377.174046070063	380.261729198602	225.333896323366	263.773149153914	-0.513514983317372	0.0330533332814047	0.363900664640723	SPRED3	chr19	+	38388421	38399587	5864	protein_coding	sprouty-related_EVH1_domain_containing_3
ENSG00000140941	3928.62767074687	3828.59790702443	2966.72323408229	2567.49161612705	-0.42929476061082	0.0330739172980859	0.363900664640723	MAP1LC3B	chr16	+	87383995	87404779	5313	protein_coding	microtubule_associated_protein_1_light_chain_3_beta
ENSG00000099949	1875.12453103208	1855.25210115218	1432.99897201035	1182.12215853114	-0.446064732927966	0.0331461454160664	0.364223662079356	LZTR1	chr22	+	20979462	20999038	7556	protein_coding	leucine-zipper-like_transcription_regulator_1
ENSG00000126005	2373.7249793982	2384.31189829806	1912.74210611816	1349.50228717272	-0.46617061058538	0.0331617083635544	0.364223662079356	MMP24-AS1	chr20	-	35201745	35278131	5511	protein_coding	MMP24_antisense_RNA_1
ENSG00000122547	120.351832364237	116.912767672862	204.565795279738	193.533273741824	0.565818622700318	0.0333040155892493	0.365361627472645	EEPD1	chr7	+	36153149	36301543	4847	protein_coding	endonuclease/exonuclease/phosphatase_family_domain_containing_1
ENSG00000120217	3044.25661685609	2770.47831273267	4015.51233678552	4088.85742824425	0.423448782599753	0.0333446881958289	0.365361627472645	CD274	chr9	+	5450503	5470566	4108	protein_coding	CD274_molecule
ENSG00000164506	131.097531682472	154.702753183282	179.644074027384	316.826672071557	0.585869263632181	0.0333532433871226	0.365361627472645	STXBP5	chr6	+	147204425	147390476	10504	protein_coding	syntaxin_binding_protein_5_(tomosyn)
ENSG00000122966	1013.3194457096	1045.12928677255	1227.39477167843	1838.19248418875	0.483815634575588	0.0334021229021894	0.365575824494023	CIT	chr12	-	119685790	119877291	13230	protein_coding	citron_rho-interacting_serine/threonine_kinase
ENSG00000144645	347.086087979004	374.357043962599	547.239462499604	529.040763742128	0.484644244996327	0.033524861420837	0.366597300414171	OSBPL10	chr3	-	31657890	32077580	11976	protein_coding	oxysterol_binding_protein_like_10
ENSG00000001630	381.472325797357	373.176106915398	207.681010436282	273.487174476863	-0.521652330964741	0.0336130322847246	0.366923476733431	CYP51A1	chr7	-	92112151	92142952	4074	protein_coding	cytochrome_P450_family_51_subfamily_A_member_1
ENSG00000103657	623.250560457654	439.308581558633	539.970627134334	1286.73473893213	0.579209890397511	0.0336242212703466	0.366923476733431	HERC1	chr15	-	63608618	63833942	17053	protein_coding	HECT_and_RLD_domain_containing_E3_ubiquitin_protein_ligase_family_member_1
ENSG00000128000	76.2944651594715	61.4087264544326	67.4963283917917	233.136607750768	0.652068030055675	0.0336429916497924	0.366923476733431	ZNF780B	chr19	-	40028260	40056209	9217	protein_coding	zinc_finger_protein_780B
ENSG00000138433	537.284965911771	493.631685729862	334.366426802414	354.188307929052	-0.487264225206327	0.0337234945924263	0.367479968172366	CIR1	chr2	-	174348022	174395715	3181	protein_coding	corepressor_interacting_with_RBPJ_1
ENSG00000198814	411.560283888417	401.518596048213	254.409237784446	277.970570779762	-0.502669507642486	0.0337776515382155	0.367748649847506	GK	chrX	+	30653359	30731456	5359	protein_coding	glycerol_kinase
ENSG00000110906	1865.45340164567	1887.1374014266	1395.61639013182	1265.06499013478	-0.434813065275164	0.0338370729168466	0.36807412825603	KCTD10	chr12	-	109448656	109477544	9865	protein_coding	potassium_channel_tetramerization_domain_containing_10
ENSG00000068354	809.151158663127	831.379681229241	602.274930265219	523.810134722079	-0.464622747497107	0.0339316297665831	0.368780903810135	TBC1D25	chrX	+	48539457	48562609	4223	protein_coding	TBC1_domain_family_member_25
ENSG00000198026	1329.24300566572	1345.08729676151	1022.82897639869	836.900643207887	-0.45297307421417	0.0340286093617247	0.369269456761482	ZNF335	chr20	-	45948653	45972172	7521	protein_coding	zinc_finger_protein_335
ENSG00000149346	139.69409113706	134.626823380871	176.52885887084	295.15692327421	0.579337492862157	0.0340358259119961	0.369269456761482	SLX4IP	chr20	+	10435303	10636829	6492	protein_coding	SLX4_interacting_protein
ENSG00000106351	237.479954933003	289.329576564153	470.397488638179	356.430006080502	0.522259281325176	0.0341110584154785	0.369763873223787	AGFG2	chr7	+	100539211	100568219	5478	protein_coding	ArfGAP_with_FG_repeats_2
ENSG00000214357	177.304038750884	252.720528100934	310.483110602242	381.088685746448	0.540302766726627	0.0341694071637977	0.370074569681931	NEURL1B	chr5	+	172641266	172691540	6424	protein_coding	neuralized_E3_ubiquitin_protein_ligase_1B
ENSG00000129680	722.11099418542	630.620383205134	425.746071394379	487.942964298884	-0.477327907032642	0.0342597162137577	0.370730574931166	MAP7D3	chrX	-	136213220	136256482	7067	protein_coding	MAP7_domain_containing_3
ENSG00000196396	5721.01031702854	5657.8693931382	4195.1564108129	4037.2983707609	-0.414757248264801	0.0343118544862206	0.370912625189134	PTPN1	chr20	+	50510321	50585241	4041	protein_coding	protein_tyrosine_phosphatase_non-receptor_type_1
ENSG00000267152	6.44741959094125	4.7237481888025	16.6144808349026	33.6254722717455	0.604004985227722	0.034365834216287	1	CTD-2528L19.6	chr19	-	37728586	37730643	1360	lincRNA	NA
ENSG00000148229	727.483843844538	857.360296267655	1457.9206932627	945.996619911772	0.496741153061937	0.0343808199633822	0.370912625189134	POLE3	chr9	-	113407235	113410672	2604	protein_coding	polymerase_(DNA_directed)_epsilon_3_accessory_subunit
ENSG00000103995	85.9655945458833	54.3231041712288	73.7267587048802	228.653211447869	0.64796356667513	0.0343912377626646	0.370912625189134	CEP152	chr15	-	48712928	48811146	8168	protein_coding	centrosomal_protein_152kDa
ENSG00000124120	586.715182775654	637.706005488338	788.149434605691	1015.48926260671	0.473929459884418	0.0344141711260052	0.370912625189134	TTPAL	chr20	+	44475886	44494603	7044	protein_coding	tocopherol_(alpha)_transfer_protein-like
ENSG00000198680	626.474270253125	765.247206586006	521.279336195068	403.505667260945	-0.491563977221359	0.0344453311981505	0.370912625189134	TUSC1	chr9	-	25676389	25678440	2052	protein_coding	tumor_suppressor_candidate_1
ENSG00000182327	48.3556469320594	59.0468523600313	22.844911147991	20.9225160801972	-0.65718964667533	0.0344550633698875	0.370912625189134	GLTPD2	chr17	+	4788959	4790390	1023	protein_coding	glycolipid_transfer_protein_domain_containing_2
ENSG00000184677	743.602392821891	723.914409933984	942.871787380721	1194.07788200554	0.463701117795028	0.0345658344080877	0.371395167502555	ZBTB40	chr1	+	22451851	22531157	8992	protein_coding	zinc_finger_and_BTB_domain_containing_40
ENSG00000174165	2095.41136705591	2366.59784259006	1790.21030996075	1261.32882654903	-0.467268943440566	0.0345709021401059	0.371395167502555	ZDHHC24	chr11	-	66520637	66546238	6266	protein_coding	zinc_finger_DHHC-type_containing_24
ENSG00000076356	602.833731753007	585.744775411511	840.069687214762	876.503977216831	0.456049559888933	0.0345892659610514	0.371395167502555	PLXNA2	chr1	-	208022242	208244320	13781	protein_coding	plexin_A2
ENSG00000131051	3545.00620508586	3090.51225252404	2225.30202682476	2494.26280984636	-0.431054665879493	0.0346696334527288	0.371667055104703	RBM39	chr20	-	35703609	35742312	9413	protein_coding	RNA_binding_motif_protein_39
ENSG00000185864	41.9082273411181	28.342489132815	51.9202526090706	109.095976703885	0.65347467604813	0.0346742166763011	0.371667055104703	NPIPB4	chr16	-	21834569	21880827	7773	protein_coding	nuclear_pore_complex_interacting_protein_family_member_B4
ENSG00000206532	3.22370979547063	4.7237481888025	15.5760757827212	26.9003778173964	0.582463693490318	0.0347048658969999	1	RP11-553A10.1	chr3	-	110888384	110893476	1363	lincRNA	NA
ENSG00000167967	1643.0174257582	1737.15839643212	1362.38742846201	931.051965568774	-0.474092630726989	0.0347157206769663	0.371792245669297	E4F1	chr16	+	2223566	2235742	6402	protein_coding	E4F_transcription_factor_1
ENSG00000088808	358.906357229063	367.271421679395	543.085842290878	535.018625479328	0.479545107200513	0.0347766668740742	0.372125261160695	PPP1R13B	chr14	-	103733752	103847590	9031	protein_coding	protein_phosphatase_1_regulatory_subunit_13B
ENSG00000143258	1337.83956512031	1353.35385609192	1058.13474817286	792.066680178893	-0.462556965304005	0.035033879192829	0.373214703185955	USP21	chr1	+	161159450	161165723	3764	protein_coding	ubiquitin_specific_peptidase_21
ENSG00000137409	1763.36925812243	1816.28117859456	1379.00190929691	1136.540962785	-0.442588573233077	0.0350347015108578	0.373214703185955	MTCH1	chr6	-	36968141	36986298	3126	protein_coding	mitochondrial_carrier_1
ENSG00000143479	1105.73245984642	1165.58486558702	793.341459866598	800.286240067542	-0.443624406443409	0.0350389337648872	0.373214703185955	DYRK3	chr1	+	206635536	206684419	4218	protein_coding	dual_specificity_tyrosine-(Y)-phosphorylation_regulated_kinase_3
ENSG00000185507	598.535452025713	700.295668989971	498.434425047077	355.682773363352	-0.499449231842722	0.0350517580842013	0.373214703185955	IRF7	chr11	-	612553	615999	2628	protein_coding	interferon_regulatory_factor_7
ENSG00000204272	1156.23724664213	1146.68987283181	921.065281284912	626.928249688765	-0.481842692428732	0.0350602221879807	0.373214703185955	LINC01420	chrX	+	56729259	56818380	1529	protein_coding	long_intergenic_non-protein_coding_RNA_1420
ENSG00000137496	63.399625977589	48.4184189352257	90.3412395397828	128.524027349783	0.626167711384387	0.0350825121773548	0.373214703185955	IL18BP	chr11	+	71998541	72005715	4323	protein_coding	interleukin_18_binding_protein
ENSG00000188994	320.221839683415	188.9499275521	251.294022627902	697.168125100856	0.610983970548625	0.0350880500668971	0.373214703185955	ZNF292	chr6	+	87152833	87264196	13128	protein_coding	zinc_finger_protein_292
ENSG00000172731	572.745773661948	709.743165367576	1149.51439276482	792.066680178893	0.494529700911483	0.0351625719207034	0.373688509431789	LRRC20	chr10	-	70298970	70382650	3625	protein_coding	leucine_rich_repeat_containing_20
ENSG00000165632	458.841360888652	438.127644511432	608.505360578307	714.354477595303	0.474026117115561	0.035251497529812	0.374270354914435	TAF3	chr10	+	7818504	8016627	4872	protein_coding	TATA-box_binding_protein_associated_factor_3
ENSG00000163428	1133.67127807384	896.331218825275	1028.0210016596	2308.94909599319	0.551743702046748	0.0352773678023794	0.374270354914435	LRRC58	chr3	-	120324509	120349339	7903	protein_coding	leucine_rich_repeat_containing_58
ENSG00000197766	358.906357229063	421.594525850624	298.022249976065	186.808179287475	-0.539898261200351	0.0353316963740588	0.374527999148824	CFD	chr19	+	859643	863630	1222	protein_coding	complement_factor_D_(adipsin)
ENSG00000139508	22.5659685682944	12.9903075192069	42.5746071394379	53.0535229176428	0.652462627656648	0.0354184551976549	0.375128685211526	SLC46A3	chr13	-	28700064	28718970	3776	protein_coding	solute_carrier_family_46_member_3
ENSG00000127585	4058.65063249752	4308.05834818788	3044.6036129959	2998.64489392254	-0.415722195595561	0.0355356287442591	0.375717197538161	FBXL16	chr16	-	692498	705829	3989	protein_coding	F-box_and_leucine-rich_repeat_protein_16
ENSG00000075131	116.053552636943	88.570278540047	166.144808349026	187.555412004625	0.578067220255501	0.0355479487332229	0.375717197538161	TIPIN	chr15	-	66336206	66386746	2755	protein_coding	TIMELESS_interacting_protein
ENSG00000253187	6.44741959094125	7.08562228320376	15.5760757827212	40.3505667260945	0.608102149092662	0.0355878148863518	0.375717197538161	HOXA10-AS	chr7	+	27168619	27171915	1654	antisense	HOXA10_antisense_RNA
ENSG00000112159	906.937022459069	837.284366465244	808.917535649319	2167.72211245186	0.572125185054112	0.0355997298369231	0.375717197538161	MDN1	chr6	-	89642499	89819723	18602	protein_coding	midasin_AAA_ATPase_1
ENSG00000174705	3021.6906482878	3075.16007091043	2116.26949634572	2267.85129654994	-0.41994808433285	0.0356448234059897	0.375717197538161	SH3PXD2B	chr5	-	172325181	172454523	7977	protein_coding	SH3_and_PX_domains_2B
ENSG00000198018	1929.92759755508	2046.56390279869	1086.17168458176	1614.02266904378	-0.471585532271929	0.0356548567854681	0.375717197538161	ENTPD7	chr10	+	99659506	99706240	3657	protein_coding	ectonucleoside_triphosphate_diphosphohydrolase_7
ENSG00000134744	502.898728093418	439.308581558633	498.434425047077	1050.60920031276	0.551495713276163	0.0357607765103022	0.376515067548503	ZCCHC11	chr1	-	52408282	52553487	16199	protein_coding	zinc_finger_CCHC_domain_containing_11
ENSG00000157214	399.740014638358	346.014554829783	426.78447644656	771.144164098696	0.537173763436673	0.0358333010996929	0.376781491951854	STEAP2	chr7	+	90167590	90238137	8715	protein_coding	STEAP2_metalloreductase
ENSG00000135245	148.290650591649	136.988697475273	258.562857993171	209.972393519122	0.549108070619143	0.0358465305194046	0.376781491951854	HILPDA	chr7	+	128455849	128458418	2070	protein_coding	hypoxia_inducible_lipid_droplet-associated
ENSG00000136754	2135.17045453338	2099.70606992271	1437.15259221907	1584.13336035779	-0.42736383628118	0.0358909243125463	0.376893435926858	ABI1	chr10	-	26746593	26861087	4218	protein_coding	abl_interactor_1
ENSG00000102384	99.9350036595894	127.541201097668	154.72235277503	242.850633073717	0.584265949284836	0.0359271583517577	0.376893435926858	CENPI	chrX	+	101098218	101163681	4321	protein_coding	centromere_protein_I
ENSG00000124224	92.4130141368246	67.3134116904357	41.5362020872565	34.3727049888954	-0.639806908324875	0.0359904012949268	0.376893435926858	PPP4R1L	chr20	-	58228940	58309439	9251	transcribed_unprocessed_pseudogene	protein_phosphatase_4_regulatory_subunit_1_like_(pseudogene)
ENSG00000176974	777.988630640244	790.046884577219	1300.08312533113	987.094419355016	0.463194500408579	0.0360048921309909	0.376893435926858	SHMT1	chr17	-	18327860	18363563	7281	protein_coding	serine_hydroxymethyltransferase_1_(soluble)
ENSG00000116871	8853.38166829416	9521.89541157865	7285.44984610478	5810.48160855761	-0.4285269888213	0.0360083492851667	0.376893435926858	MAP7D1	chr1	+	36155579	36180849	5271	protein_coding	MAP7_domain_containing_1
ENSG00000174197	454.543081161358	451.117952030639	481.819944212175	997.555677395115	0.547249439038251	0.0361247025250937	0.377164137925048	MGA	chr15	+	41621224	41773081	17651	protein_coding	MGA_MAX_dimerization_protein
ENSG00000103671	556.627224684595	571.573530845103	408.093185507295	352.693842494752	-0.478109345369609	0.036134775857758	0.377164137925048	TRIP4	chr15	+	64387748	64455303	3135	protein_coding	thyroid_hormone_receptor_interactor_4
ENSG00000135631	3916.80740149681	4239.56399945025	3119.36877675296	2730.38834846573	-0.422420401350591	0.0361434102117651	0.377164137925048	RAB11FIP5	chr2	-	73073382	73156721	5932	protein_coding	RAB11_family_interacting_protein_5_(class_I)
ENSG00000165185	413.709423752064	338.92893254658	415.362020872565	818.967057996289	0.549535844878314	0.0361552338216294	0.377164137925048	KIAA1958	chr9	+	112486847	112669397	13119	protein_coding	KIAA1958
ENSG00000172965	1583.9160795079	1759.59620032893	2959.45439871702	1965.96927882138	0.471672647842294	0.0362066782333916	0.377384992355736	MIR4435-2HG	chr2	-	111196350	111495100	8500	lincRNA	MIR4435-2_host_gene
ENSG00000228065	7.52198952276479	5.90468523600313	30.1137465132609	23.1642142316469	0.612273056801407	0.0362151907557586	1	LINC01515	chr10	+	65570338	65768835	10045	lincRNA	long_intergenic_non-protein_coding_RNA_1515
ENSG00000182272	1863.30426178202	2053.64952508189	1366.54104867074	1424.22555888771	-0.428400859418772	0.0363565631039679	0.37863067306104	B4GALNT4	chr11	+	369796	382116	3761	protein_coding	beta-14-N-acetyl-galactosaminyl_transferase_4
ENSG00000132294	323.445549478886	291.691450658555	349.942502585136	652.334162071862	0.5454785377478	0.0364033788414715	0.378801770148401	EFR3A	chr8	+	131904088	132013642	6106	protein_coding	EFR3_homolog_A
ENSG00000113721	4.29827972729417	3.54281114160188	8.30724041745129	37.3616358574949	0.564270756703054	0.0364488849222678	1	PDGFRB	chr5	-	150113837	150155872	7137	protein_coding	platelet-derived_growth_factor_receptor_beta_polypeptide
ENSG00000070831	5301.92804361736	5511.43319928532	4307.30415644849	3367.03062347744	-0.432300654539748	0.0364808528731715	0.379291336044166	CDC42	chr1	+	22052627	22092946	3598	protein_coding	cell_division_cycle_42
ENSG00000167325	1874.04996110026	2091.43951059231	2862.88272886415	2675.84036011379	0.423750371750369	0.0365504519347911	0.379698278182588	RRM1	chr11	+	4094707	4138876	4177	protein_coding	ribonucleotide_reductase_M1
ENSG00000138092	207.391996841944	231.463661251323	371.749008680945	312.343275768658	0.514711838130298	0.0366460199051273	0.379980928532413	CENPO	chr2	+	24793136	24822376	5518	protein_coding	centromere_protein_O
ENSG00000187741	545.881525366359	607.001642261122	876.413864041111	794.308378330343	0.4574162759422	0.0366588300705505	0.379980928532413	FANCA	chr16	-	89737549	89816657	9736	protein_coding	Fanconi_anemia_complementation_group_A
ENSG00000154265	59.1013462502948	48.4184189352257	64.3811132352475	163.643965055828	0.639139809598378	0.0366691045262709	0.379980928532413	ABCA5	chr17	-	69244311	69327244	13158	protein_coding	ATP_binding_cassette_subfamily_A_member_5
ENSG00000123374	1061.67509264166	1137.2423764542	1744.52048766477	1402.55581009036	0.446116124184383	0.036736234506357	0.38005150986427	CDK2	chr12	+	55966769	55972784	3894	protein_coding	cyclin-dependent_kinase_2
ENSG00000041880	621.101420594007	602.277894072319	469.359083585998	344.474282606103	-0.489080040742931	0.0367368898914203	0.38005150986427	PARP3	chr3	+	51942345	51948867	2928	protein_coding	poly(ADP-ribose)_polymerase_family_member_3
ENSG00000132780	1761.22011825879	1570.64627277683	2294.87516532092	2365.73878249658	0.424986484992801	0.0368552689175731	0.380656428129469	NASP	chr1	+	45583846	45618904	8304	protein_coding	nuclear_autoantigenic_sperm_protein_(histone-binding)
ENSG00000135917	8.59655945458833	14.1712445664075	38.4209869307122	32.8782395545956	0.635634477415993	0.0368720441614608	0.380656428129469	SLC19A3	chr2	-	227685210	227718012	5329	protein_coding	solute_carrier_family_19_(thiamine_transporter)_member_3
ENSG00000140948	510.420717616182	517.250426673874	628.235056569754	919.096242094376	0.489851866505679	0.0368869697722123	0.380656428129469	ZCCHC14	chr16	-	87406246	87492045	7390	protein_coding	zinc_finger_CCHC_domain_containing_14
ENSG00000224189	123.575542159707	119.274641767263	202.488985175375	199.511135479023	0.552892730878977	0.0369654973124857	0.380996765157255	HAGLR	chr2	-	176173195	176188958	4851	antisense	HOXD_antisense_growth-associated_long_non-coding_RNA
ENSG00000273802	32.2370979547063	27.1615520856144	8.30724041745129	8.96679260579879	-0.623748402179902	0.0370102952215135	0.380996765157255	HIST1H2BG	chr6	-	26215159	26216692	1534	protein_coding	histone_cluster_1_H2bg
ENSG00000137460	48.3556469320594	31.8853002744169	69.5731384961546	100.129184098086	0.636925899482416	0.0371098041206924	0.380996765157255	FHDC1	chr4	+	152936352	152979696	6593	protein_coding	FH2_domain_containing_1
ENSG00000158691	19.3422587728238	16.5331186608088	45.6898222959821	47.8228938975935	0.64732714671487	0.037114039835715	0.380996765157255	ZSCAN12	chr6	-	28378955	28399734	5495	protein_coding	zinc_finger_and_SCAN_domain_containing_12
ENSG00000179240	36.5353776820004	43.6946707464232	68.5347334439732	98.6347186637867	0.634900778227083	0.0371275319191838	0.380996765157255	RP11-111M22.2	chr11	+	76381313	76414619	10972	protein_coding	NA
ENSG00000167508	3536.40964563128	3881.74007414846	3062.25649888298	1998.84751837598	-0.467214437952493	0.0371845558168478	0.380996765157255	MVD	chr16	-	88651935	88663161	4717	protein_coding	mevalonate_diphosphate_decarboxylase
ENSG00000241685	6458.16529025949	6699.45586876915	5295.8657661252	4019.36478554931	-0.434156538906242	0.0372037153008926	0.380996765157255	ARPC1A	chr7	+	99325898	99388164	2557	protein_coding	actin_related_protein_2/3_complex_subunit_1A
ENSG00000101966	1600.03462848525	1547.02753183282	637.580702039387	1334.55763282972	-0.529795376592922	0.0372278248817689	0.380996765157255	XIAP	chrX	+	123859724	123913979	9025	protein_coding	X-linked_inhibitor_of_apoptosis
ENSG00000014164	3137.74420092474	3031.46540016401	2378.98597454761	2037.70361966777	-0.423628082083193	0.0372489044868672	0.380996765157255	ZC3H3	chr8	-	143437655	143541453	3731	protein_coding	zinc_finger_CCCH-type_containing_3
ENSG00000172493	1027.28885482331	1077.01458704697	1069.55720374685	2308.94909599319	0.534731171989172	0.0372572355348872	0.380996765157255	AFF1	chr4	+	86935002	87141054	10733	protein_coding	AF4/FMR2_family_member_1
ENSG00000141458	3348.35990756216	3232.22469818811	2161.9593186417	2546.56910004686	-0.423794778190825	0.0372631897253365	0.380996765157255	NPC1	chr18	-	23506184	23586898	10102	protein_coding	Niemann-Pick_disease_type_C1
ENSG00000168036	7327.49236510473	7491.86462744077	5568.96629484891	5214.18990027199	-0.40758439065663	0.0372867041145396	0.380996765157255	CTNNB1	chr3	+	41194837	41260096	6614	protein_coding	catenin_beta_1
ENSG00000105281	6378.64711530454	6652.21838688113	10392.3577622316	7954.29227406067	0.430795536754636	0.037437619493547	0.382225523838294	SLC1A5	chr19	-	46774883	46788594	3332	protein_coding	solute_carrier_family_1_(neutral_amino_acid_transporter)_member_5
ENSG00000111605	1405.53747082519	1508.0566092752	1895.08922023108	2206.57821374365	0.430957980371179	0.0374821219328144	0.38236672014277	CPSF6	chr12	+	69239537	69274358	7190	protein_coding	cleavage_and_polyadenylation_specific_factor_6
ENSG00000185187	3057.15145603798	3580.6011271123	2816.15450151599	1467.5650564824	-0.510322232266219	0.0375439483516802	0.382640669215833	SIGIRR	chr11	-	405716	417455	3496	protein_coding	single_immunoglobulin_and_toll-interleukin_1_receptor_(TIR)_domain
ENSG00000176428	1309.9007468929	1648.58811789207	1222.20274641752	687.454099777907	-0.510411035877183	0.0375907091390689	0.382640669215833	VPS37D	chr7	+	73667825	73672112	1626	protein_coding	vacuolar_protein_sorting_37_homolog_D_(S._cerevisiae)
ENSG00000149016	521.166416934418	553.859475137094	415.362020872565	288.431828819861	-0.500685749283255	0.0376010604676236	0.382640669215833	TUT1	chr11	-	62575045	62592177	4082	protein_coding	terminal_uridylyl_transferase_1_U6_snRNA-specific
ENSG00000178605	1768.74210778155	2030.03078413788	1542.0315024894	1039.40070955551	-0.470350904050024	0.0377107477392825	0.383438858193753	GTPBP6	chrX	-	304529	318819	2964	protein_coding	GTP_binding_protein_6_(putative)
ENSG00000101542	5.37284965911771	16.5331186608088	26.9985313567167	46.3284284632937	0.623972289919824	0.037741013878047	0.383438858193753	CDH20	chr18	+	61333582	61555773	4119	protein_coding	cadherin_20_type_2
ENSG00000204463	15420.0785216678	16940.541942093	13070.4043918074	9869.44972811587	-0.432514163262446	0.0378210643496219	0.383939241190869	BAG6	chr6	-	31639028	31652705	5310	protein_coding	BCL2_associated_athanogene_6
ENSG00000064607	868.252504913422	787.685010482818	1007.25290061597	1430.20342062491	0.470414028613734	0.0378613798177735	0.384035769575561	SUGP2	chr19	-	18990888	19034023	8468	protein_coding	SURP_and_G-patch_domain_containing_2
ENSG00000172458	148.290650591649	190.130864599301	79.9571890179687	112.084907572485	-0.581473429725945	0.0379462125119357	0.384544835310778	IL17D	chr13	+	20702127	20723098	3327	protein_coding	interleukin_17D
ENSG00000120162	157.961779978061	167.693060702489	231.564326636455	291.420759688461	0.534439660653204	0.0379852842355459	0.384544835310778	MOB3B	chr9	-	27325209	27529781	7087	protein_coding	MOB_kinase_activator_3B
ENSG00000055732	136.47038134159	93.2940267288495	149.530327514123	260.784218285315	0.589217680919719	0.0380317016564323	0.384544835310778	MCOLN3	chr1	-	85018082	85048499	6623	protein_coding	mucolipin_3
ENSG00000162695	395.441734911063	371.995169868197	434.05331181183	787.583283875993	0.528729689941465	0.0380349576398355	0.384544835310778	SLC30A7	chr1	+	100896076	100981753	8376	protein_coding	solute_carrier_family_30_(zinc_transporter)_member_7
ENSG00000177169	2629.47262317221	2615.77555954939	1795.40233522166	1977.17776957863	-0.41840136680126	0.0380960474086001	0.384850346025615	ULK1	chr12	+	131894651	131923167	7608	protein_coding	unc-51_like_autophagy_activating_kinase_1
ENSG00000198265	610.355721275772	694.390983753968	586.698854482497	1676.04298456722	0.575986622351954	0.0381599075077321	0.385183325499099	HELZ	chr17	-	67070438	67245989	15677	protein_coding	helicase_with_zinc_finger
ENSG00000075303	226.734255614767	226.73991306252	292.830224715158	422.933717906843	0.523073676490957	0.0382269959127961	0.385390751791403	SLC25A40	chr7	-	87833568	87876357	5081	protein_coding	solute_carrier_family_25_member_40
ENSG00000133639	1154.08810677848	1157.31830625661	890.951534771651	719.585106615353	-0.448440191324957	0.0382586799199632	0.385390751791403	BTG1	chr12	-	92140278	92145897	4854	protein_coding	B-cell_translocation_gene_1_anti-proliferative
ENSG00000182578	0	0	1.03840505218141	29.889308685996	0.442880170598882	0.0382649516451412	1	CSF1R	chr5	-	150053291	150113372	5151	protein_coding	colony_stimulating_factor_1_receptor
ENSG00000171988	3558.97561419957	2198.90478188757	1201.43464537389	2364.99154977943	-0.536315776320978	0.038273203170043	0.385390751791403	JMJD1C	chr10	-	63167221	63521850	11059	protein_coding	jumonji_domain_containing_1C
ENSG00000171700	977.858637959423	1224.63171794705	868.10662362366	609.741897194318	-0.480352835504557	0.0383239195176879	0.385589976357948	RGS19	chr20	-	64073181	64079988	2028	protein_coding	regulator_of_G-protein_signaling_19
ENSG00000076984	2861.57972844609	3161.36847535608	2397.67726548688	1842.67588049165	-0.438726900532825	0.0383685841791308	0.385728040626649	MAP2K7	chr19	+	7903843	7914478	5145	protein_coding	mitogen-activated_protein_kinase_kinase_7
ENSG00000233836	24.7151084319415	17.7140557080094	53.9970627134334	50.8118247661931	0.643422459336641	0.0384700830497925	0.386196628495227	RP11-255H23.2	chr19	+	23762944	23833314	3242	transcribed_unprocessed_pseudogene	NA
ENSG00000182093	886.520193754422	903.416841108479	669.77125865701	573.874726771122	-0.450747995383813	0.0384901817732345	0.386196628495227	WRB	chr21	+	39380244	39428528	5558	protein_coding	tryptophan_rich_basic_protein
ENSG00000117614	1954.64270598702	1777.31025603694	1334.35049205311	1334.55763282972	-0.423831217147662	0.0385081348643965	0.386196628495227	SYF2	chr1	-	25222679	25232502	3370	protein_coding	SYF2_pre-mRNA-splicing_factor
ENSG00000158850	2585.41525596744	2859.04859127272	2247.10853292057	1460.0927293109	-0.467903063989562	0.0385899331914136	0.386220026046576	B4GALT3	chr1	-	161171310	161177968	3890	protein_coding	UDP-Gal:betaGlcNAc_beta_14-_galactosyltransferase_polypeptide_3
ENSG00000214076	88.1147344095304	98.017774917652	132.915846679221	194.280506458974	0.582002772237257	0.0385904722580113	0.386220026046576	CPSF1P1	chr22	+	32269381	32273110	3730	processed_pseudogene	cleavage_and_polyadenylation_specific_factor_1_pseudogene_1
ENSG00000197555	1984.73066407808	1786.75775241455	1137.05353213865	1492.22373614835	-0.446818734463274	0.038603413480991	0.386220026046576	SIPA1L1	chr14	+	71320449	71741229	12412	protein_coding	signal-induced_proliferation-associated_1_like_1
ENSG00000099377	719.961854321773	772.33282886921	604.351740369581	365.396798686301	-0.505049745996504	0.0386435146863971	0.386311190120791	HSD3B7	chr16	+	30985207	30989152	2495	protein_coding	hydroxy-delta-5-steroid_dehydrogenase_3_beta-_and_steroid_delta-isomerase_7
ENSG00000257058	44.0573672047652	57.8659153128307	23.8833162001725	17.1863524944477	-0.642357341516238	0.0387758644635238	0.387302578073457	RP11-864I4.4	chr11	+	62545999	62547699	391	antisense	NA
ENSG00000163009	20.4168287046473	30.7043632272163	47.7666324003449	73.2288062806901	0.641838828878685	0.0388048227188953	0.387302578073457	C2orf48	chr2	+	10141382	10211725	1897	lincRNA	chromosome_2_open_reading_frame_48
ENSG00000129245	4917.23200802453	5274.064852798	4095.46952580349	3130.90508485808	-0.431702979705546	0.0389812046645383	0.38873341135197	FXR2	chr17	-	7591230	7614871	4331	protein_coding	fragile_X_mental_retardation_autosomal_homolog_2
ENSG00000169221	4533.61054236352	5098.1052327651	3771.48714952289	3116.70766323223	-0.423617056806053	0.0390137813505993	0.38873341135197	TBC1D10B	chr16	-	30357102	30370264	6699	protein_coding	TBC1_domain_family_member_10B
ENSG00000139971	113.904412773295	138.169634522473	198.33536496665	217.444720690621	0.54882891242575	0.0390417319920316	0.38873341135197	C14orf37	chr14	-	57999735	58298139	7565	protein_coding	chromosome_14_open_reading_frame_37
ENSG00000279989	2.14913986364708	0	8.30724041745129	21.6697487973471	0.490346717229809	0.0390486807035317	1	RP11-158H5.2	chr18	+	35257040	35257512	473	TEC	NA
ENSG00000137955	1677.40366357655	1421.84820482955	980.254369259252	1187.35278755119	-0.443609966516307	0.0392717199184594	0.39071130127974	RABGGTB	chr1	+	75786197	75795079	5913	protein_coding	Rab_geranylgeranyltransferase_beta_subunit
ENSG00000135334	1297.00590771101	1343.90635971431	846.30011752785	1011.00586630381	-0.438434470927233	0.0393047755981871	0.390728335412281	AKIRIN2	chr6	-	87675072	87702209	1999	protein_coding	akirin_2
ENSG00000196865	521.166416934418	410.966092425818	521.279336195068	964.677437840519	0.527845443477187	0.0393671172079577	0.391036241525419	NHLRC2	chr10	+	113854661	113917194	11223	protein_coding	NHL_repeat_containing_2
ENSG00000181826	221.36140595565	239.730220581727	302.175870184791	419.197554321093	0.515841279583769	0.0394124487278572	0.391099083885918	RELL1	chr4	-	37590800	37686376	1947	protein_coding	RELT-like_1
ENSG00000103043	2711.1399379908	2774.02112387427	2169.22815400697	1730.59097291917	-0.429011164267832	0.0395173097793325	0.391099083885918	VAC14	chr16	-	70687439	70801161	8276	protein_coding	Vac14_homolog_(S._cerevisiae)
ENSG00000119139	454.543081161358	488.907937541059	630.311866674117	747.979949867049	0.462959918367218	0.0395399386516524	0.391099083885918	TJP2	chr9	+	69121264	69255208	7306	protein_coding	tight_junction_protein_2
ENSG00000087301	134.321241477943	111.008082436859	179.644074027384	230.147676882169	0.554893792295889	0.0395607967264693	0.391099083885918	TXNDC16	chr14	-	52430590	52552522	4739	protein_coding	thioredoxin_domain_containing_16
ENSG00000196878	71631.9062252891	71893.0855594797	54316.8914695053	51132.3876018504	-0.396813889431098	0.0395801184709603	0.391099083885918	LAMB3	chr1	-	209614870	209652466	4688	protein_coding	laminin_subunit_beta_3
ENSG00000186260	245.001944455768	232.644598298523	265.831693358441	529.040763742128	0.553498631702445	0.0395888580030498	0.391099083885918	MKL2	chr16	+	14071321	14266773	16578	protein_coding	MKL/myocardin-like_2
ENSG00000169855	269.717052887709	260.987087431338	334.366426802414	493.173593318933	0.51327336864378	0.0395930566231372	0.391099083885918	ROBO1	chr3	-	78597240	79767815	10875	protein_coding	roundabout_guidance_receptor_1
ENSG00000177374	554.478084820948	663.686620526752	423.669261290016	404.252899978095	-0.468277256862077	0.0396469648134696	0.391321507018774	HIC1	chr17	+	2054154	2063241	8108	protein_coding	hypermethylated_in_cancer_1
ENSG00000132471	10385.7183910745	10523.3300276048	8498.30694705267	6379.87293902584	-0.427944160855887	0.0397207436969657	0.391739549783524	WBP2	chr17	-	75845699	75856507	5399	protein_coding	WW_domain_binding_protein_2
ENSG00000105486	659.785938139655	723.914409933984	1158.86003823446	863.801021025283	0.462202426710762	0.0398831655373715	0.392879031833395	LIG1	chr19	-	48115445	48170603	6576	protein_coding	ligase_I_DNA_ATP-dependent
ENSG00000128604	2358.68100035267	2817.71579462069	2099.65501551081	1460.83996202805	-0.458369935349132	0.0398993144794704	0.392879031833395	IRF5	chr7	+	128937612	128950035	4375	protein_coding	interferon_regulatory_factor_5
ENSG00000276071	2.14913986364708	4.7237481888025	7.26883536526988	35.8671704231951	0.541102622188675	0.0400601856475959	1	CTD-3234P18.6	chr19	+	36668102	36669404	1303	lincRNA	NA
ENSG00000156860	3220.48608567515	3170.81597173368	2359.25627855617	2282.79595089294	-0.408041269810338	0.0401585684015889	0.394670948456774	FBRS	chr16	+	30658431	30670814	7218	protein_coding	fibrosin
ENSG00000150753	4189.74816417999	4251.37336992225	3327.04978718924	2740.84960650583	-0.418153581154292	0.0401637055178029	0.394670948456774	CCT5	chr5	+	10249921	10266412	5839	protein_coding	chaperonin_containing_TCP1_subunit_5_(epsilon)
ENSG00000196975	1031.5871345506	964.825567562912	771.534953770789	611.983595345767	-0.452102952126449	0.0401762741530279	0.394670948456774	ANXA4	chr2	+	69644425	69827100	11048	protein_coding	annexin_A4
ENSG00000182798	224.58511575112	138.169634522473	67.4963283917917	127.776794632633	-0.597669468854438	0.0403164081826307	0.395735704255649	MAGEB17	chrX	+	16167481	16171464	1611	protein_coding	MAGE_family_member_B17
ENSG00000182979	4543.28167174993	4638.72072140406	3545.11484814734	3112.97149964648	-0.409580884483124	0.0404026411875218	0.39627012198556	MTA1	chr14	+	105419820	105470729	6966	protein_coding	metastasis_associated_1
ENSG00000105726	2442.49745503491	2495.31998073492	1824.47767668274	1748.52455813076	-0.411499422730312	0.0405689137690374	0.39758811245662	ATP13A1	chr19	-	19645198	19663693	8376	protein_coding	ATPase_type_13A1
ENSG00000140836	290.133881592356	307.043632272163	264.79328830626	810.00026539049	0.587756799730204	0.0406196456797631	0.397597316825625	ZFHX3	chr16	-	72782885	73059698	17503	protein_coding	zinc_finger_homeobox_3
ENSG00000169860	123.575542159707	119.274641767263	139.146276992309	295.15692327421	0.585697374990726	0.0406336420372089	0.397597316825625	P2RY1	chr3	+	152834693	152841439	6747	protein_coding	purinergic_receptor_P2Y_G-protein_coupled_1
ENSG00000166226	6914.85751128449	7194.26849154622	5624.00176261452	4527.48303321124	-0.416974491708059	0.0406732733896171	0.397672961627425	CCT2	chr12	+	69585334	69601570	4322	protein_coding	chaperonin_containing_TCP1_subunit_2_(beta)
ENSG00000059804	2113.67905589691	2104.42981811152	1533.72426207194	1512.3990195114	-0.413334168899706	0.0407138142883176	0.397732984577366	SLC2A3	chr12	-	7919230	7936275	6159	protein_coding	solute_carrier_family_2_(facilitated_glucose_transporter)_member_3
ENSG00000095002	876.84906436801	784.142199341216	1070.59560879904	1306.91002229517	0.444205591327745	0.0407432232717228	0.397732984577366	MSH2	chr2	+	47402969	47562311	4552	protein_coding	mutS_homolog_2
ENSG00000112773	152.588930318943	154.702753183282	197.296959914468	310.101577617208	0.547720409003022	0.0407792791856564	0.397773469740527	FAM46A	chr6	-	81491439	81752774	6053	protein_coding	family_with_sequence_similarity_46_member_A
ENSG00000185813	1277.66364893819	1480.89505718959	1137.05353213865	701.651521403755	-0.48353680610264	0.0408545084709847	0.398195701797729	PCYT2	chr17	-	81900965	81911464	6897	protein_coding	phosphate_cytidylyltransferase_2_ethanolamine
ENSG00000138346	219.212266092003	213.749605543313	283.484579245525	395.286107372296	0.51550453703352	0.0409354834078916	0.398673231377169	DNA2	chr10	-	68414064	68472121	4867	protein_coding	DNA_replication_helicase/nuclease_2
ENSG00000042445	2715.43821771809	2751.58331997746	2153.65207822425	1755.99688530226	-0.422703555417031	0.0410400666620643	0.399379758789457	RETSAT	chr2	-	85342088	85354620	4005	protein_coding	retinol_saturase_(all-trans-retinol_1314-reductase)
ENSG00000130475	853.208525867892	842.008114654046	666.656043500466	490.931895167484	-0.464169605725239	0.0411307273536854	0.399949802801125	FCHO1	chr19	+	17747718	17788568	5694	protein_coding	FCH_domain_only_1
ENSG00000176225	125.724682023354	149.97900499448	199.373770018831	251.070192962366	0.541030513653925	0.0411632672297085	0.399954239505492	RTTN	chr18	-	70003793	70205945	9042	protein_coding	rotatin
ENSG00000129667	529.762976389006	550.316663995492	375.902628889671	361.660635100551	-0.463317526000646	0.041223494951815	0.400227482920036	RHBDF2	chr17	-	76470891	76501790	6924	protein_coding	rhomboid_5_homolog_2_(Drosophila)
ENSG00000123562	4607.75586765935	4357.65770417031	3474.503304599	3023.30357358849	-0.409599624952076	0.0414305727388948	0.401582890795534	MORF4L2	chrX	-	103675496	103688158	2648	protein_coding	mortality_factor_4_like_2
ENSG00000044574	37871.0681072571	38543.423346534	53603.5071986566	50177.4241893329	0.393826957884453	0.0414372562055882	0.401582890795534	HSPA5	chr9	-	125234853	125241330	3908	protein_coding	heat_shock_protein_family_A_(Hsp70)_member_5
ENSG00000061987	319.147269751592	244.45396877053	306.329490393516	634.400576860264	0.552205899632854	0.0414597449425519	0.401582890795534	MON2	chr12	+	62466817	62600479	16014	protein_coding	MON2_homolog_regulator_of_endosome-to-Golgi_trafficking
ENSG00000162607	974.634928163952	860.903107409257	1090.32530479048	1608.04480730658	0.466581861060901	0.0415023054920129	0.401683028154839	USP1	chr1	+	62436297	62451804	4263	protein_coding	ubiquitin_specific_peptidase_1
ENSG00000120963	3194.69640731139	2981.86604418158	2341.60339266908	2131.85494202866	-0.410194768993051	0.0416011403061104	0.401910622022246	ZNF706	chr8	-	101177878	101206193	7393	protein_coding	zinc_finger_protein_706
ENSG00000188522	4172.55504527081	4518.2651425896	3470.34968439028	2742.34407194013	-0.422680327769316	0.0416084513007624	0.401910622022246	FAM83G	chr17	-	18968789	19004804	7876	protein_coding	family_with_sequence_similarity_83_member_G
ENSG00000112379	1237.90456146072	1295.48794077909	1233.62520199152	2840.97879060392	0.530507879519283	0.0416225423576705	0.401910622022246	ARFGEF3	chr6	+	138161921	138344663	14877	protein_coding	ARFGEF_family_member_3
ENSG00000012124	0	0	3.11521515654423	21.6697487973471	0.432774212821532	0.0416532846235278	1	CD22	chr19	+	35319261	35347355	6159	protein_coding	CD22_molecule
ENSG00000175221	2906.71166558268	3121.21661575126	2458.94316356558	1765.71091062521	-0.440806120722431	0.0417685521951537	0.402861245769426	MED16	chr19	-	867630	893218	4222	protein_coding	mediator_complex_subunit_16
ENSG00000110628	603.90830168483	612.906327497125	443.398957281463	392.297176503697	-0.458511252088323	0.0417856241601049	0.402861245769426	SLC22A18	chr11	+	2899721	2925246	5316	protein_coding	solute_carrier_family_22_member_18
ENSG00000116786	3749.17449213234	4285.62054429107	3141.17528284877	2623.5340699133	-0.419008293722822	0.0419881207542866	0.404500705813707	PLEKHM2	chr1	+	15684332	15734769	4122	protein_coding	pleckstrin_homology_and_RUN_domain_containing_M2
ENSG00000090857	977.858637959423	1025.05335697014	1244.00925251333	1616.26436719523	0.44148683621093	0.0420823463975303	0.40456710909411	PDPR	chr16	+	70113626	70162537	10385	protein_coding	pyruvate_dehydrogenase_phosphatase_regulatory_subunit
ENSG00000157212	357.831787297239	304.681758177762	435.091716864011	563.413468731024	0.485779645335807	0.0421312152525042	0.40456710909411	PAXIP1	chr7	-	154943687	155003084	9643	protein_coding	PAX_interacting_(with_transcription-activation_domain)_protein_1
ENSG00000117697	249.300224183062	272.796457903345	421.592451185653	367.63849683775	0.487171950132328	0.0421471093404719	0.40456710909411	NSL1	chr1	-	212726153	212791782	4091	protein_coding	NSL1_MIS12_kinetochore_complex_component
ENSG00000104960	490.003888911535	616.449138638727	359.288148054768	386.319314766498	-0.472742743897983	0.0421486815652381	0.40456710909411	PTOV1	chr19	+	49850735	49860744	5962	protein_coding	prostate_tumor_overexpressed_1
ENSG00000109674	199.870007319179	170.05493479689	292.830224715158	284.695665234111	0.510008277280279	0.042157281783511	0.40456710909411	NEIL3	chr4	+	177309836	177362943	2959	protein_coding	nei-like_DNA_glycosylase_3
ENSG00000118804	76.2944651594715	80.3037192096426	40.497797035075	36.614403140345	-0.617406491208529	0.042200177651546	0.40466724200321	STBD1	chr4	+	76306026	76311599	3420	protein_coding	starch_binding_domain_1
ENSG00000057704	12.8948391818825	17.7140557080094	0	2.9889308685996	-0.490500753608059	0.0422764813107369	1	TMCC3	chr12	-	94567124	94650562	6515	protein_coding	transmembrane_and_coiled-coil_domain_family_3
ENSG00000103044	84.8910246140598	62.5896635016332	130.839036574858	133.754656369832	0.582146263505871	0.0423820180547474	0.405639281067121	HAS3	chr16	+	69105564	69118719	5289	protein_coding	hyaluronan_synthase_3
ENSG00000006634	350.309797774475	324.757687980172	479.743134107812	515.59057483343	0.468020196585488	0.0423823167788839	0.405639281067121	DBF4	chr7	+	87876216	87909541	4583	protein_coding	DBF4_zinc_finger
ENSG00000067113	410.485713956593	549.135726948291	366.556983420038	250.322960245216	-0.50877276469575	0.0424048168428605	0.405639281067121	PLPP1	chr5	-	55424854	55535050	2016	protein_coding	phospholipid_phosphatase_1
ENSG00000281376	307.327000501533	353.100177112987	222.218681166822	208.477928084822	-0.497867523103913	0.0424444968965415	0.405639281067121	ABALON	chr20	+	31721507	31723409	1903	antisense	apoptotic_BCL2L1-antisense_long_non-coding_RNA
ENSG00000085276	166.558339432649	191.311801646501	234.679541792999	339.243653586054	0.528633400181605	0.0424916937485306	0.405639281067121	MECOM	chr3	-	169083499	169663618	9103	protein_coding	MDS1_and_EVI1_complex_locus
ENSG00000086544	1011.17030584595	1078.19552409417	851.492142788757	558.182839710974	-0.472876567635362	0.0424969450532464	0.405639281067121	ITPKC	chr19	+	40717103	40740860	3385	protein_coding	inositol-trisphosphate_3-kinase_C
ENSG00000157106	1269.0670894836	1170.30861377582	1026.98259660742	3172.00288430132	0.565340294220799	0.042555935372747	0.405639281067121	SMG1	chr16	-	18804853	18926454	25988	protein_coding	SMG1_phosphatidylinositol_3-kinase-related_kinase
ENSG00000101596	801.629169140362	657.781935290749	760.112498196793	1560.22191340899	0.522393565016719	0.0425672460732655	0.405639281067121	SMCHD1	chr18	+	2655738	2805017	12210	protein_coding	structural_maintenance_of_chromosomes_flexible_hinge_domain_containing_1
ENSG00000099204	670.53163745789	701.476606037172	809.955940701501	1222.47272525723	0.472191324709672	0.0425944022875711	0.405639281067121	ABLIM1	chr10	-	114431113	114685003	9871	protein_coding	actin_binding_LIM_protein_1
ENSG00000141002	3489.12856863104	3937.24411536689	3059.14128372644	2111.67965866561	-0.445969769077552	0.04263775485938	0.405742177158039	TCF25	chr16	+	89873586	89911384	7404	protein_coding	transcription_factor_25_(basic_helix-loop-helix)
ENSG00000237438	27.9388182274121	23.6187409440125	43.6130121916193	76.9649698664396	0.6293734870161	0.0427861560350483	0.406843799491161	CECR7	chr22	+	17036570	17060825	4354	lincRNA	cat_eye_syndrome_chromosome_region_candidate_7_(non-protein_coding)
ENSG00000141027	332.042108933474	237.368346487326	277.254148932437	720.332339332503	0.572855470720645	0.0429394717753945	0.4079904383781	NCOR1	chr17	-	16029157	16218185	15404	protein_coding	nuclear_receptor_corepressor_1
ENSG00000033100	2946.47075306015	2846.05828375351	2159.88250853734	2056.38443759652	-0.404650445035359	0.0429779978227924	0.408045484279459	CHPF2	chr7	+	151232489	151238827	4205	protein_coding	chondroitin_polymerizing_factor_2
ENSG00000204623	29.0133881592356	17.7140557080094	39.4593919828936	75.4705044321398	0.628844879505027	0.0430393880005563	0.408317359828717	ZNRD1-AS1	chr6	-	30001011	30061640	20801	antisense	ZNRD1_antisense_RNA_1
ENSG00000213366	4.29827972729417	9.44749637760501	28.0369364088981	24.6586796659467	0.587696309230811	0.0431850142907671	1	GSTM2	chr1	+	109668022	109709551	9116	protein_coding	glutathione_S-transferase_mu_2_(muscle)
ENSG00000120526	1422.73058973437	1414.76258254635	1856.66823330036	2081.79034997962	0.414477375173369	0.0432113498837055	0.409604472270919	NUDCD1	chr8	-	109240919	109334385	4439	protein_coding	NudC_domain_containing_1
ENSG00000196312	175.154898887237	153.521816136081	200.412175071012	345.221515323253	0.547224316333406	0.0432407737452695	0.409604472270919	MFSD14C	chr9	-	96898066	97013580	1313	protein_coding	major_facilitator_superfamily_domain_containing_14C
ENSG00000221926	339.564098456239	369.633295773796	263.754883254078	195.774971893274	-0.502656305937759	0.0433446576843536	0.410276767420769	TRIM16	chr17	-	15627960	15684311	5640	protein_coding	tripartite_motif_containing_16
ENSG00000258791	27.9388182274121	24.7996779912132	7.26883536526988	7.47232717149899	-0.593822847092209	0.0433859402066111	1	LINC00520	chr14	-	55781135	55796688	2462	lincRNA	long_intergenic_non-protein_coding_RNA_520
ENSG00000254910	108.531563114178	80.3037192096426	51.9202526090706	45.5811957461438	-0.604911981987813	0.0434671265278559	0.41112382344177	RP11-326C3.7	chr11	-	310139	311141	392	antisense	NA
ENSG00000154920	88.1147344095304	93.2940267288495	168.221618453389	142.721448975631	0.561021785970513	0.0435423883699597	0.411523437012826	EME1	chr17	+	50373220	50381483	3294	protein_coding	essential_meiotic_structure-specific_endonuclease_1
ENSG00000137094	1144.41697739207	1175.03236196462	922.103686337093	691.937496080806	-0.446265760068127	0.0436058057744463	0.411810586957764	DNAJB5	chr9	+	34989641	34998900	5891	protein_coding	DnaJ_heat_shock_protein_family_(Hsp40)_member_B5
ENSG00000166046	355.682647433592	388.528288529006	202.488985175375	278.717803496912	-0.501129477476695	0.0436417065296932	0.41183763330746	TCP11L2	chr12	+	106301929	106347015	6558	protein_coding	t-complex_11_testis-specific-like_2
ENSG00000129534	277.239042410474	214.930542590514	262.716478201897	567.896865033923	0.554800722519248	0.0436902411688678	0.411983771869218	MIS18BP1	chr14	-	45203190	45253540	6250	protein_coding	MIS18_binding_protein_1
ENSG00000151718	342.78780825171	292.872387705755	371.749008680945	626.928249688765	0.513856190905589	0.0437506172535278	0.412241265821979	WWC2	chr4	+	183099293	183320777	9966	protein_coding	WW_and_C2_domain_containing_2
ENSG00000100311	20.4168287046473	33.0662373216175	9.3456454696327	5.23062902004929	-0.58799845524938	0.0438343056799041	1	PDGFB	chr22	-	39223359	39244751	3761	protein_coding	platelet-derived_growth_factor_beta_polypeptide
ENSG00000100299	1439.92370864355	1491.52349061439	1147.43758266046	930.304732851624	-0.429614295386021	0.0438368785816074	0.412742090935285	ARSA	chr22	-	50622754	50628173	2932	protein_coding	arylsulfatase_A
ENSG00000144746	1620.4514571899	1557.65596525763	1240.89403735679	1020.71989162676	-0.425894369838346	0.0439337534718854	0.413342015683414	ARL6IP5	chr3	+	69084944	69106066	2522	protein_coding	ADP_ribosylation_factor_like_GTPase_6_interacting_protein_5
ENSG00000182504	294.43216131965	244.45396877053	305.291085341335	567.149632316773	0.532110663897132	0.0440230655466983	0.413869935976728	CEP97	chr3	+	101723925	101770562	9550	protein_coding	centrosomal_protein_97kDa
ENSG00000144655	1173.43036555131	1236.44108841906	979.215964207071	675.498376303509	-0.45732600128874	0.0440984348748206	0.414266080745677	CSRNP1	chr3	-	39141855	39154562	3214	protein_coding	cysteine-serine-rich_nuclear_protein_1
ENSG00000137819	514.718997343477	504.260119154667	327.097591437145	366.8912641206	-0.462772078879662	0.0441469286987484	0.414308971284848	PAQR5	chr15	+	69298947	69407780	6224	protein_coding	progestin_and_adipoQ_receptor_family_member_V
ENSG00000103111	2306.02707369332	2381.95002420366	1740.36686745605	1667.07619196142	-0.405463640686225	0.0441694707875472	0.414308971284848	MON1B	chr16	+	77190835	77202405	6942	protein_coding	MON1_homolog_B_secretory_trafficking_associated
ENSG00000010278	7084.63956051261	7527.29273885679	6165.01079480104	3964.81679719736	-0.448566282714911	0.044290067500209	0.414443384256042	CD9	chr12	+	6199715	6238271	3299	protein_coding	CD9_molecule
ENSG00000076826	2794.95639267303	3046.81758177762	2192.07306515496	2056.38443759652	-0.404842872582023	0.0443350213691555	0.414443384256042	CAMSAP3	chr19	+	7595902	7618304	4845	protein_coding	calmodulin_regulated_spectrin_associated_protein_family_member_3
ENSG00000134318	649.040238821419	481.822315257856	506.741665464529	1445.89530768505	0.564054431666937	0.0444184987336253	0.414443384256042	ROCK2	chr2	-	11179761	11348330	10145	protein_coding	Rho-associated_coiled-coil_containing_protein_kinase_2
ENSG00000123095	173.00575902359	171.235871844091	235.71794684518	307.859879465758	0.516424804375616	0.044428460401577	0.414443384256042	BHLHE41	chr12	-	26120026	26125127	3948	protein_coding	basic_helix-loop-helix_family_member_e41
ENSG00000143786	30.0879580910592	54.3231041712288	38.4209869307122	165.138430490128	0.624781460519995	0.0444319242908548	0.414443384256042	CNIH3	chr1	+	224434660	224740549	6386	protein_coding	cornichon_family_AMPA_receptor_auxiliary_protein_3
ENSG00000186166	126.799251955178	144.074319758476	166.144808349026	292.91522512276	0.556343418746175	0.0444609058801102	0.414443384256042	CCDC84	chr11	+	118998142	119015791	5105	protein_coding	coiled-coil_domain_containing_84
ENSG00000140691	250.374794114885	269.253646761743	175.490453818659	156.171637884329	-0.511002167110914	0.0444742984699276	0.414443384256042	ARMC5	chr16	+	31458080	31467166	5545	protein_coding	armadillo_repeat_containing_5
ENSG00000101868	181.602318478179	198.397423929705	265.831693358441	325.046231960206	0.506287078571258	0.0444786283120583	0.414443384256042	POLA1	chrX	+	24693919	24996986	6336	protein_coding	polymerase_(DNA_directed)_alpha_1_catalytic_subunit
ENSG00000105963	429.827972729417	495.993559824263	360.32655310695	243.597865790867	-0.496916858445305	0.044483013647889	0.414443384256042	ADAP1	chr7	-	897901	955407	5062	protein_coding	ArfGAP_with_dual_PH_domains_1
ENSG00000175592	12393.0150237209	12461.247722061	10179.4847265344	7670.34384154371	-0.416716741141904	0.0445801120220722	0.414811869449481	FOSL1	chr11	-	65892049	65900573	1887	protein_coding	FOS-like_antigen_1
ENSG00000145604	445.94652170677	472.374818880251	678.078499074462	643.367369466063	0.446063737838748	0.0445891147972328	0.414811869449481	SKP2	chr5	+	36151989	36184319	3837	protein_coding	S-phase_kinase-associated_protein_2_E3_ubiquitin_protein_ligase
ENSG00000160408	4833.41555334229	5438.21510235888	4333.26428275303	2728.89388303143	-0.455327588698882	0.0446880994460265	0.415422705215634	ST6GALNAC6	chr9	-	127885321	127905408	5307	protein_coding	ST6_(alpha-N-acetyl-neuraminyl-23-beta-galactosyl-13)-N-acetylgalactosaminide_alpha-26-sialyltransferase_6
ENSG00000090905	290.133881592356	253.901465148135	310.483110602242	561.171770579574	0.525131506534318	0.0447897989409474	0.416057849178726	TNRC6A	chr16	+	24729695	24827632	12522	protein_coding	trinucleotide_repeat_containing_6A
ENSG00000187123	205.242856978296	206.66398326011	295.945439871702	334.760257283155	0.494941614620449	0.0448371396897258	0.416187478311335	LYPD6	chr2	+	149329985	149474148	5033	protein_coding	LY6/PLAUR_domain_containing_6
ENSG00000119574	462.065070684123	501.898245060266	357.211337950405	292.91522512276	-0.471264554241294	0.0449132271703122	0.41651372365315	ZBTB45	chr19	-	58513530	58538911	3418	protein_coding	zinc_finger_and_BTB_domain_containing_45
ENSG00000080823	41.9082273411181	24.7996779912132	71.6499486005174	71.7343408463903	0.617889987243612	0.044965664623421	0.41651372365315	MOK	chr14	-	102224500	102305200	11009	protein_coding	MOK_protein_kinase
ENSG00000143222	1337.83956512031	1269.50732574067	1061.2499633294	739.01315726125	-0.452112603914413	0.044973059488294	0.41651372365315	UFC1	chr1	+	161152776	161158856	2274	protein_coding	ubiquitin-fold_modifier_conjugating_enzyme_1
ENSG00000100353	7920.65496747133	8635.01168913098	6934.46893846746	4658.24875871247	-0.439462012323684	0.0450059350040745	0.41651372365315	EIF3D	chr22	-	36510850	36529436	4070	protein_coding	eukaryotic_translation_initiation_factor_3_subunit_D
ENSG00000105325	3025.98892801509	3186.16815334729	2553.43802331409	1828.4784588658	-0.433014976906825	0.0452710192699059	0.418095802253028	FZR1	chr19	+	3506273	3538330	5802	protein_coding	fizzy/cell_division_cycle_20_related_1
ENSG00000072958	1580.69236971243	1701.7302850161	1344.73454257493	931.051965568774	-0.448219006619034	0.0453131835898684	0.418095802253028	AP1M1	chr19	+	16197578	16245907	14371	protein_coding	adaptor_related_protein_complex_1_mu_1_subunit
ENSG00000138759	577.044053389242	499.536370965865	663.540828343922	922.085172962975	0.465410033395925	0.0453169595164632	0.418095802253028	FRAS1	chr4	+	78057570	78544269	20379	protein_coding	Fraser_extracellular_matrix_complex_subunit_1
ENSG00000166348	179.453178614531	109.827145389658	209.757820540645	273.487174476863	0.546598172197363	0.0453462419391521	0.418095802253028	USP54	chr10	-	73497538	73625953	9498	protein_coding	ubiquitin_specific_peptidase_54
ENSG00000171443	464.21421054777	484.184189352257	361.364958159131	272.739941759713	-0.477961880053014	0.0453468623787746	0.418095802253028	ZNF524	chr19	+	55600022	55603138	1360	protein_coding	zinc_finger_protein_524
ENSG00000104825	1512.99446400755	1629.69312513686	1282.43023944404	900.415424165628	-0.446648960334112	0.0453781181171464	0.418095802253028	NFKBIB	chr19	+	38899700	38908893	2324	protein_coding	nuclear_factor_of_kappa_light_polypeptide_gene_enhancer_in_B-cells_inhibitor_beta
ENSG00000196449	717.812714458126	788.865947530018	597.082905004312	427.417114209742	-0.464547127124107	0.045417803296915	0.418152389881346	YRDC	chr1	-	37802944	37808185	1826	protein_coding	yrdC_N(6)-threonylcarbamoyltransferase_domain_containing
ENSG00000179094	1796.68092600896	1679.29248111929	1350.96497288802	1138.78266093645	-0.419016394032126	0.0454957243856192	0.418560664347697	PER1	chr17	-	8140472	8156506	7002	protein_coding	period_circadian_clock_1
ENSG00000165383	306.252430569709	362.547673490592	251.294022627902	176.346921247376	-0.509492458535151	0.0455571576101263	0.418688557171999	LRRC18	chr10	-	48909483	48935190	1631	protein_coding	leucine_rich_repeat_containing_18
ENSG00000009307	5303.00261354918	5057.95337316028	3791.21684551433	3832.55660626183	-0.392782890923404	0.0455767986589446	0.418688557171999	CSDE1	chr1	-	114716913	114758676	5778	protein_coding	cold_shock_domain_containing_E1_RNA_binding
ENSG00000173153	4372.42505258999	5179.58988902195	3976.05294480262	2654.91784403359	-0.446587557411599	0.0456585423206782	0.419130624867139	ESRRA	chr11	+	64305572	64316743	3030	protein_coding	estrogen-related_receptor_alpha
ENSG00000101150	7669.20560342462	8044.54316553067	6484.83955087291	4723.25800510451	-0.422528881433225	0.0457469983702899	0.419274559984032	TPD52L2	chr20	+	63865228	63891545	4694	protein_coding	tumor_protein_D52-like_2
ENSG00000117877	34.3862378183533	47.2374818880251	83.0724041745129	80.7011334521891	0.606826906150617	0.0457630181425804	0.419274559984032	CD3EAP	chr19	+	45406209	45410766	3661	protein_coding	CD3e_molecule_epsilon_associated_protein
ENSG00000185745	9.67112938641188	8.26655933040438	26.9985313567167	32.1310068374457	0.597031402924737	0.0457751224240548	0.419274559984032	IFIT1	chr10	+	89392546	89406486	4613	protein_coding	interferon_induced_protein_with_tetratricopeptide_repeats_1
ENSG00000166352	128.948391818825	122.817452908865	209.757820540645	197.269437327573	0.527840692844874	0.0458545805859369	0.419350916835848	C11orf74	chr11	+	36594493	36659290	1474	protein_coding	chromosome_11_open_reading_frame_74
ENSG00000010292	5033.28556066147	5297.68359374201	7263.64334000897	6769.92841737808	0.392182270080628	0.045857025047789	0.419350916835848	NCAPD2	chr12	+	6493356	6531955	6487	protein_coding	non-SMC_condensin_I_complex_subunit_D2
ENSG00000157240	271.866192751356	256.263339242536	380.056249098397	407.989063563845	0.474766809792328	0.0458843775520693	0.419350916835848	FZD1	chr7	+	91264364	91271326	6963	protein_coding	frizzled_class_receptor_1
ENSG00000137218	473.885339934182	503.079182107467	348.904097532954	317.573904788707	-0.461026820976239	0.0459247802302816	0.419412681575598	FRS3	chr6	-	41770176	41786542	2858	protein_coding	fibroblast_growth_factor_receptor_substrate_3
ENSG00000173083	411.560283888417	453.479826125041	617.85100604794	629.169947840215	0.44700437209332	0.0459679045683992	0.419499193520984	HPSE	chr4	-	83292461	83335153	4721	protein_coding	heparanase
ENSG00000204394	9940.84643929958	11276.7678637188	8675.87421097569	6495.69401018407	-0.42006151952355	0.0460064732710483	0.419544034964804	VARS	chr6	-	31777518	31795953	6081	protein_coding	valyl-tRNA_synthetase
ENSG00000168936	1932.07673741873	2163.47667047155	1598.10537530719	1338.29379641547	-0.417615250215299	0.0462382334236012	0.421146911025519	TMEM129	chr4	-	1715952	1721358	3442	protein_coding	transmembrane_protein_129
ENSG00000184675	220.286836023826	227.920850109721	312.559920706605	368.3857295549	0.488315269556831	0.0462498091764748	0.421146911025519	AMER1	chrX	-	64185117	64205744	8443	protein_coding	APC_membrane_recruitment_protein_1
ENSG00000117133	857.506805595186	877.436226070065	646.926347509019	577.610890356872	-0.431929748700647	0.0463375811026419	0.421566979014237	RPF1	chr1	+	84479259	84497790	1728	protein_coding	ribosome_production_factor_1_homolog
ENSG00000172613	245.001944455768	242.092094676128	359.288148054768	370.62742770635	0.477529773314085	0.0463907238316363	0.421566979014237	RAD9A	chr11	+	67317871	67398410	4169	protein_coding	RAD9_checkpoint_clamp_component_A
ENSG00000023445	1392.64263164331	1020.32960878134	591.890879743405	990.830582940766	-0.489471295278367	0.0463973925242687	0.421566979014237	BIRC3	chr11	+	102317450	102339403	7518	protein_coding	baculoviral_IAP_repeat_containing_3
ENSG00000105643	593.162602366595	650.696313007545	456.898222959821	403.505667260945	-0.449289583151863	0.0464723381745503	0.421940398895807	ARRDC2	chr19	+	18001132	18014102	4637	protein_coding	arrestin_domain_containing_2
ENSG00000178149	1558.12640114414	1935.55582036183	1453.76707305398	901.162656882778	-0.470192694657562	0.0465460140987212	0.422125649246014	DALRD3	chr3	-	49015488	49022293	3682	protein_coding	DALR_anticodon_binding_domain_containing_3
ENSG00000012211	1302.37875737013	1362.80135246952	1069.55720374685	800.286240067542	-0.43730445483096	0.0465604658842667	0.422125649246014	PRICKLE3	chrX	-	49175264	49186528	3194	protein_coding	prickle_homolog_3
ENSG00000173545	2323.2201926025	2518.93872167894	1981.27683956213	1433.19235149351	-0.4325868991099	0.0466282645512406	0.422155798862433	ZNF622	chr5	-	16451519	16465792	1699	protein_coding	zinc_finger_protein_622
ENSG00000163808	270.791622819533	244.45396877053	321.905566176238	472.998309955886	0.498961644072589	0.0466315205385504	0.422155798862433	KIF15	chr3	+	44761717	44873376	5285	protein_coding	kinesin_family_member_15
ENSG00000158246	22.5659685682944	21.2568668496113	50.8818475568892	52.3062902004929	0.618241189149551	0.0467024144569661	0.422490782743497	FAM46B	chr1	-	27005020	27012836	2368	protein_coding	family_with_sequence_similarity_46_member_B
ENSG00000116285	687.724756367067	614.087264544326	860.83778825839	988.588884789316	0.433826928232667	0.0469006659635344	0.423976578608717	ERRFI1	chr1	-	8004404	8026308	4186	protein_coding	ERBB_receptor_feedback_inhibitor_1
ENSG00000214485	536.210395979947	506.621993249069	400.824350142025	303.376483162859	-0.469020236135425	0.0471157747636346	0.425612498698166	RPL7P1	chr5	+	150094302	150095048	747	processed_pseudogene	ribosomal_protein_L7_pseudogene_1
ENSG00000101162	24.7151084319415	23.6187409440125	4.15362020872565	8.21955988864889	-0.569813770418831	0.0472164878759355	1	TUBB1	chr20	+	59019254	59026654	3496	protein_coding	tubulin_beta_1_class_VI
ENSG00000130338	544.806955434536	581.021027222708	560.738728177962	1247.13140492318	0.523466571027704	0.0472444194813403	0.42646555630296	TULP4	chr6	+	158232236	158511828	12285	protein_coding	tubby_like_protein_4
ENSG00000185621	79.5181749549421	46.0565448408244	78.9187839657873	171.116292227327	0.602503168368342	0.0472792429029538	0.426471086851101	LMLN	chr3	+	197960200	198043720	8692	protein_coding	leishmanolysin-like_(metallopeptidase_M8_family)
ENSG00000099625	1770.8912476452	1869.42334571859	1301.12153038331	1342.77719271837	-0.40457064846056	0.0474683182372105	0.427866995766498	CBARP	chr19	-	1228287	1238027	4543	protein_coding	calcium_channel_voltage-dependent_beta_subunit_associated_regulatory_protein
ENSG00000214655	1832.14173375914	1887.1374014266	1394.57798507964	1307.65725501232	-0.404399458620789	0.0475212213351367	0.427979046227613	ZSWIM8	chr10	+	73785582	73801797	7953	protein_coding	zinc_finger_SWIM-type_containing_8
ENSG00000180535	197.720867455532	288.148639516953	148.491922461942	152.435474298579	-0.525002526244927	0.0475825275228364	0.427979046227613	BHLHA15	chr7	+	98211427	98212979	798	protein_coding	basic_helix-loop-helix_family_member_a15
ENSG00000120889	6995.45025617126	6999.41387875811	5125.56733756745	5231.37625276644	-0.386250596963763	0.0476018777804551	0.427979046227613	TNFRSF10B	chr8	-	23020133	23069179	5158	protein_coding	tumor_necrosis_factor_receptor_superfamily_member_10b
ENSG00000087152	2308.17621355697	2491.77716959332	1952.20149810105	1456.35656572515	-0.425768315505079	0.0476180761365072	0.427979046227613	ATXN7L3	chr17	-	44191805	44200113	5301	protein_coding	ataxin_7-like_3
ENSG00000182993	30.0879580910592	28.342489132815	63.3427081830661	62.7675482405915	0.611710220303301	0.0476753660478107	0.428005569677506	C12orf60	chr12	+	14803572	14906586	4570	protein_coding	chromosome_12_open_reading_frame_60
ENSG00000168970	31.1625280228827	30.7043632272163	55.0354677656148	77.7122025835895	0.611473302841825	0.0476896948726179	0.428005569677506	JMJD7-PLA2G4B	chr15	+	41828095	41848155	7862	protein_coding	JMJD7-PLA2G4B_readthrough
ENSG00000140025	30.0879580910592	38.9709225576207	70.611543548336	72.4815735635402	0.607349337947807	0.0477517218479312	0.428253931335475	EFCAB11	chr14	-	89794669	89954777	8302	protein_coding	EF-hand_calcium_binding_domain_11
ENSG00000059122	6362.52856632719	7322.99062969108	5416.32075217824	4526.73580049409	-0.404197245333275	0.0479236543734071	0.429098908296029	FLYWCH1	chr16	+	2911937	2951208	8419	protein_coding	FLYWCH-type_zinc_finger_1
ENSG00000160404	1272.29079927907	1411.21977140475	1097.59414015575	759.935673341447	-0.447999061851928	0.047935020966738	0.429098908296029	TOR2A	chr9	-	127731524	127735317	3794	protein_coding	torsin_family_2_member_A
ENSG00000138617	181.602318478179	185.407116410498	291.791819662977	272.739941759713	0.494577996616621	0.0479492041758679	0.429098908296029	PARP16	chr15	-	65234460	65300618	3715	protein_coding	poly(ADP-ribose)_polymerase_family_member_16
ENSG00000089335	52.6539266593536	56.6849782656301	86.1876193310571	118.810002026834	0.587489840395375	0.0480169267128858	0.42939670617133	ZNF302	chr19	+	34677639	34686397	5032	protein_coding	zinc_finger_protein_302
ENSG00000168439	8418.18084590563	9062.51090021761	7289.60346631351	5140.9610939913	-0.424072540799863	0.0480573948911145	0.429450526675723	STIP1	chr11	+	64185272	64204543	4657	protein_coding	stress_induced_phosphoprotein_1
ENSG00000238105	42.9827972729417	40.1518596048213	64.3811132352475	103.118114966686	0.602806367311325	0.0481077346073991	0.42959242092825	GOLGA2P5	chr12	-	100156357	100173659	10957	transcribed_unprocessed_pseudogene	golgin_A2_pseudogene_5
ENSG00000031003	94.5621540004717	85.0274673984451	127.723821418314	181.577550267425	0.557532534373207	0.0483014251504957	0.43101328985403	FAM13B	chr5	-	137937960	138051961	6808	protein_coding	family_with_sequence_similarity_13_member_B
ENSG00000175505	150.439790455296	159.426501372085	106.955720374685	73.97603899784	-0.555766868617421	0.0483740766151012	0.431352817656546	CLCF1	chr11	-	67364168	67374177	1975	protein_coding	cardiotrophin-like_cytokine_factor_1
ENSG00000238024	11.820269250059	14.1712445664075	2.07681010436282	0	-0.454211092821821	0.0483992638051962	1	DDX39BP2	chr6	+	29993209	29993605	258	unprocessed_pseudogene	DEAD_(Asp-Glu-Ala-Asp)_box_polypeptide_39B_pseudogene_2
ENSG00000101782	1569.94667039419	1558.83690230483	1039.44345723359	1212.01146721714	-0.412581187704976	0.0484755935039872	0.431949069778917	RIOK3	chr18	+	23452823	23486603	5320	protein_coding	RIO_kinase_3
ENSG00000176720	2831.49177035503	3330.24247310577	2589.78220014044	1660.35109750708	-0.45017757050984	0.0486201835959604	0.432928006219459	BOK	chr2	+	241558721	241574138	2657	protein_coding	BCL2-related_ovarian_killer
ENSG00000141522	10167.5806949144	11236.616004114	9028.93192871737	6049.59607804558	-0.431903902187133	0.0489216353994457	0.434933753843713	ARHGDIA	chr17	-	81867721	81871406	2903	protein_coding	Rho_GDP_dissociation_inhibitor_(GDI)_alpha
ENSG00000085998	3407.46125381245	3918.34912261168	3130.79123232696	1861.3566984204	-0.459737728682656	0.0489224240827831	0.434933753843713	POMGNT1	chr1	-	46188682	46220305	6198	protein_coding	protein_O-linked_mannose_N-acetylglucosaminyltransferase_1_(beta_12-)
ENSG00000004866	283.686462001415	283.42489132815	193.143339705743	177.094153964526	-0.491578385784882	0.048950108827429	0.434933753843713	ST7	chr7	+	116953238	117230103	6742	protein_coding	suppression_of_tumorigenicity_7
ENSG00000144485	3410.68496360792	4236.02118830865	3111.06153633551	2283.54318361009	-0.430673791491666	0.0490237096879795	0.435277467927602	HES6	chr2	-	238238267	238240662	2037	protein_coding	hes_family_bHLH_transcription_factor_6
ENSG00000183495	1275.51450907454	1241.16483660786	1391.46276992309	2308.94909599319	0.461262558456525	0.0491276347538097	0.43581071791698	EP400	chr12	+	131949920	132081102	18705	protein_coding	E1A_binding_protein_p400
ENSG00000244155	0	1.18093704720063	5.19202526090706	20.1752833630473	0.438614268353945	0.0491323041176002	1	CYP4F34P	chr13	-	18741730	18742718	481	unprocessed_pseudogene	cytochrome_P450_family_4_subfamily_F_member_34_pseudogene
ENSG00000118762	196.646297523708	173.597745938492	249.217212523539	328.035162828806	0.503352846925379	0.0491536875815236	0.43581071791698	PKD2	chr4	+	88007668	88077777	5498	protein_coding	polycystic_kidney_disease_2_(autosomal_dominant)
ENSG00000152683	236.405385001179	229.101787156921	305.291085341335	403.505667260945	0.487532647738227	0.0492494520827351	0.43632057776619	SLC30A6	chr2	+	32165841	32224379	5410	protein_coding	solute_carrier_family_30_(zinc_transporter)_member_6
ENSG00000147416	4025.33896461099	4181.69808413742	3300.05125583253	2660.14847305364	-0.404097351279952	0.0492811947292472	0.43632057776619	ATP6V1B2	chr8	+	20197367	20226819	7816	protein_coding	ATPase_H+_transporting_lysosomal_56/58kDa_V1_subunit_B2
ENSG00000163875	1790.23350641802	1828.09054906657	1427.80694674944	1178.38599494539	-0.411929205899021	0.0493797667202818	0.436883017696972	MEAF6	chr1	-	37492575	37514774	3487	protein_coding	MYST/Esa1-associated_factor_6
ENSG00000126522	575.969483457418	649.515375960344	498.434425047077	312.343275768658	-0.482528312863559	0.0494500101791701	0.437181651426723	ASL	chr7	+	66075798	66093558	3195	protein_coding	argininosuccinate_lyase
ENSG00000172954	293.357591387827	240.911157628928	358.249743002587	447.592397572789	0.480152668436822	0.0494890078454857	0.437181651426723	LCLAT1	chr2	+	30447226	30644225	7517	protein_coding	lysocardiolipin_acyltransferase_1
ENSG00000263272	12.8948391818825	16.5331186608088	32.1905566176237	47.0756611804436	0.604574032147995	0.0495808595006816	0.437181651426723	CTC-524C5.2	chr17	-	5425139	5432876	1938	antisense	NA
ENSG00000111276	1578.54322984878	1518.68504270001	1173.39770896499	1070.03725095866	-0.406478312740695	0.0495844677321091	0.437181651426723	CDKN1B	chr12	+	12715058	12722371	2811	protein_coding	cyclin-dependent_kinase_inhibitor_1B_(p27_Kip1)
ENSG00000188647	612.504861139419	453.479826125041	583.583639325953	1080.49850899875	0.503580672218846	0.0495897557262991	0.437181651426723	PTAR1	chr9	-	69709522	69759959	12200	protein_coding	protein_prenyltransferase_alpha_subunit_repeat_containing_1
ENSG00000185950	1215.33859289243	1389.96290455514	639.657512143749	1099.92655964465	-0.473719396018419	0.0496299086624839	0.437181651426723	IRS2	chr13	-	109752698	109786568	8138	protein_coding	insulin_receptor_substrate_2
ENSG00000132510	2696.09595894527	2533.10996624534	1670.79372895989	2097.48223703977	-0.410738331063126	0.0496923371159174	0.437181651426723	KDM6B	chr17	+	7839904	7854796	7258	protein_coding	lysine_(K)-specific_demethylase_6B
ENSG00000160352	318.072699819768	342.471743688182	434.05331181183	538.754789065077	0.462493742507361	0.0496940799030697	0.437181651426723	ZNF714	chr19	+	21082159	21125270	8033	protein_coding	zinc_finger_protein_714
ENSG00000090097	1993.32722353267	2294.56068271082	1785.01828469985	1193.33064928839	-0.443793841170271	0.0497486807014612	0.43735335234444	PCBP4	chr3	-	51957454	51974016	3738	protein_coding	poly(rC)_binding_protein_4
ENSG00000235448	18.2676888410002	7.08562228320376	36.3441768263494	38.1088685746448	0.596815969419969	0.0498239354061153	0.437706257063167	LURAP1L-AS1	chr9	-	12700100	12814345	799	antisense	LURAP1L_antisense_RNA_1
ENSG00000127452	730.707553640008	805.399066190827	599.159715108674	467.767680935837	-0.444043190135265	0.0498696903767732	0.437773468145668	FBXL12	chr19	-	9810267	9827816	2913	protein_coding	F-box_and_leucine-rich_repeat_protein_12
ENSG00000204789	116.053552636943	96.8368378704514	122.531796157407	255.553589265265	0.567482981101922	0.0499216338113435	0.437773468145668	ZNF204P	chr6	-	27357825	27360221	2397	processed_pseudogene	zinc_finger_protein_204_pseudogene
ENSG00000054179	12951.7913882692	12775.3769766164	10292.6708772222	8643.24083927288	-0.390775232529158	0.0499919766014804	0.437773468145668	ENTPD2	chr9	-	137048098	137054045	2633	protein_coding	ectonucleoside_triphosphate_diphosphohydrolase_2
ENSG00000273619	173.00575902359	174.778682985693	124.608606261769	82.1955988864889	-0.545517741017919	0.0499922464461505	0.437773468145668	RP5-908M14.9	chr20	-	62386303	62386970	668	antisense	NA
