# Supplementary material for: The mevalonate coordinates energy input and cell proliferation
Source: Cell Death Dis. 2019 Apr 11;10(4):327. doi: 10.1038/s41419-019-1544-y (PMC6459916; doi:10.1038/s41419-019-1544-y)
Supplement: Supplementary file 9 — S-Table 3 [file 41419_2019_1544_MOESM9_ESM.xls]

,ID	NT1	NT2	L_M5	L_M6	log2FoldChange	pvalue	padj	GeneName	Chrom	Strand	Start	End	GeneLength	GeneType	GeneDescription
ENSG00000023839	4.69890217651424	5.40428078878883	9.2455590240259	66.9074007449176	0.17397482501064	0.0171287573267786	0.999969630458532	ABCC2	chr10	+	99782732	99852192	6232	protein_coding	ATP_binding_cassette_subfamily_C_member_2
ENSG00000112972	886.212950490586	657.160543916721	1226.19226556144	1474.47184391612	0.3212879241831	0.0176119542403697	0.999969630458532	HMGCS1	chr5	-	43289395	43313512	4702	protein_coding	3-hydroxy-3-methylglutaryl-CoA_synthase_1
ENSG00000186480	2231.97853384426	1980.12848101223	3612.70218863812	3281.80800653821	0.313565977121423	0.022302996764059	0.999969630458532	INSIG1	chr7	+	155297776	155310235	3650	protein_coding	insulin_induced_gene_1
ENSG00000278705	4.69890217651424	42.1533901525528	1.15569487800324	0.83634250931147	-0.135052697487178	0.0236519810391268	0.999969630458532	HIST1H4B	chr6	-	26026815	26027252	438	protein_coding	histone_cluster_1_H4b
ENSG00000147872	4278.82032193387	4484.47219853697	3037.16613939251	2284.05139292963	-0.306469872676812	0.024926780989871	0.999969630458532	PLIN2	chr9	-	19108375	19149290	5086	protein_coding	perilipin_2
ENSG00000184012	0	0	2.31138975600648	39.3080979376391	0.117276086287447	0.0288212887353538	0.999969630458532	TMPRSS2	chr21	-	41464551	41531116	6117	protein_coding	transmembrane_protease_serine_2
ENSG00000277157	0.939780435302848	64.8513694654659	3.46708463400971	1.67268501862294	-0.119858178216335	0.0404401300424331	0.999969630458532	HIST1H4D	chr6	-	26188765	26189076	312	protein_coding	histone_cluster_1_H4d
ENSG00000215456	0	0	5.77847439001619	19.2358777141638	0.0966066026587269	0.0489095777115031	0.999969630458532	BCRP4	chr22	+	22630061	22636153	826	unprocessed_pseudogene	breakpoint_cluster_region_pseudogene_4
