# Supplementary material for: The mevalonate coordinates energy input and cell proliferation
Source: Cell Death Dis. 2019 Apr 11;10(4):327. doi: 10.1038/s41419-019-1544-y (PMC6459916; doi:10.1038/s41419-019-1544-y)
Supplement: Supplementary file 10 — S-Table 4 [file 41419_2019_1544_MOESM10_ESM.xlsx]

## Sheet: Diff distribution
Compared sample name	Up-regulated	Down-regulated
Lova+MVA/Lova	97	129
Lova+MVA/NT	1	11
Lova/NT	144	105

## Sheet: LovavsNT
Protein accession	Protein description	Regulated Type	Gene name	MW [kDa]	Lova/NT_Ratio	Lova/NT_Ratio	Lova+MVA/NT_Ratio	Lova+MVA/NT_Ratio	Lova+MVA/Lova_Ratio	Lova+MVA/Lova_Ratio	Subcellular localization	Biological Process	Cellular Component	Molecular Function	KEGG KO No.	KEGG Gene	KEGG pathway	IPR ID	Domain description
O00220	Tumor necrosis factor receptor superfamily member 10A	Up	TNFRSF10A	50.089	1.731	1.677	0.944	0.842	0.46258	0.51479	plasma membrane	single organism signaling; regulation of cell death; positive regulation of cellular protein metabolic process; cell surface receptor signaling pathway; cellular response to cytokine stimulus; positive regulation of NIK/NF-kappaB signaling; response to biotic stimulus; regulation of protein serine/threonine kinase activity; response to external stimulus; activation of NF-kappaB-inducing kinase ac…	membrane; intrinsic component of plasma membrane; plasma membrane part; intracellular; membrane part; cell part; cell periphery; intrinsic component of membrane; cell surface; integral component of plasma membrane; cell; integral component of membrane; plasma membrane;	protease binding; signaling receptor activity; TRAIL binding; molecular transducer activity; receptor activity; death receptor activity; tumor necrosis factor-activated receptor activity; binding; protein binding; transmembrane signaling receptor activity; signal transducer activity; transcription factor binding; enzyme binding; transmembrane receptor activity;	K04722	TNFRSF10; tumor necrosis factor receptor superfamily member 10	hsa05162 Measles - Homo sapiens (human); hsa04650 Natural killer cell mediated cytotoxicity - Homo sapiens (human); hsa04210 Apoptosis - Homo sapiens (human); hsa04115 p53 signaling pathway - Homo sapiens (human); hsa04060 Cytokine-cytokine receptor interaction - Homo sapiens (human); hsa05164 Influenza A - Homo sapiens (human);	IPR001368; IPR000488; IPR034029; IPR034024; IPR011029;	TNFR/NGFR cysteine-rich region; Death domain; Tumour necrosis factor receptor 10A/B, death domain; Tumor necrosis factor receptor 10, N-terminal; Death-like domain;
O00391	Sulfhydryl oxidase 1	Up	QSOX1	82.577	1.865	2.349	0.861	1.606	0.45927	0.68202	Golgi apparatus	regulation of cellular process; regulation of biological quality; leukocyte activation; neutrophil activation involved in immune response; immune effector process; cell redox homeostasis; platelet degranulation; single-organism process; negative regulation of biological process; negative regulation of cellular metabolic process; negative regulation of cellular process; response to stimulus; estab…	secretory granule lumen; membrane; tertiary granule lumen; extracellular space; extracellular region part; organelle membrane; cytoplasmic vesicle; cytoplasm; vesicle; cytoplasmic vesicle part; intrinsic component of membrane; intracellular part; integral component of Golgi membrane; cell; organelle part; extracellular exosome; membrane-enclosed lumen; vesicle lumen; integral component of organel…	intramolecular oxidoreductase activity, transposing S-S bonds; isomerase activity; catalytic activity; thiol oxidase activity; oxidoreductase activity, acting on a sulfur group of donors, oxygen as acceptor; oxidoreductase activity, acting on a sulfur group of donors; intramolecular oxidoreductase activity; protein disulfide isomerase activity; flavin-linked sulfhydryl oxidase activity; oxidoredu…	K10758			IPR017905; IPR013766; IPR012336;	ERV/ALR sulfhydryl oxidase domain; Thioredoxin domain; Thioredoxin-like fold;
O00560	Syntenin-1	Up	SDCBP	32.444	2.237	2.122	1.087	1.021	0.54061	0.41811	cytoskeleton	regulation of vesicle-mediated transport; cellular component biogenesis; single organism signaling; positive regulation of cell migration; regulation of stress-activated MAPK cascade; regulation of epithelial to mesenchymal transition; leukocyte activation; positive regulation of cellular protein metabolic process; cell surface receptor signaling pathway; protein transport; positive regulation of…	membrane; extracellular region part; organelle membrane; membrane microdomain; cytoplasm; cytoplasmic vesicle part; macromolecular complex; azurophil granule lumen; integral component of plasma membrane; cell; organelle part; non-membrane-bounded organelle; vacuolar lumen; extracellular exosome; nucleoplasm; nuclear membrane; focal adhesion; intracellular; secretory vesicle; lysosome; membrane re…	phosphatidylinositol phosphate binding; interleukin-5 receptor binding; protein binding, bridging; protein N-terminus binding; protein heterodimerization activity; receptor binding; proteoglycan binding; protein dimerization activity; ion binding; frizzled binding; cytokine receptor binding; growth factor receptor binding; protein binding; phosphatidylinositol bisphosphate binding; cell adhesion …	K17254			IPR001478;	PDZ domain;
O14672	Disintegrin and metalloproteinase domain-containing protein 10	Up	ADAM10	84.141	1.627	1.587	0.883	1.005	0.43704	0.63291	plasma membrane	single organism signaling; positive regulation of cell migration; leukocyte activation; cell surface receptor signaling pathway; chordate embryonic development; cellular metabolic process; positive regulation of growth; regulation of cell growth; metabolic process; regulation of localization; positive regulation of chemotaxis; Notch receptor processing; protein metabolic process; macromolecule me…	membrane; extracellular region part; perinuclear endoplasmic reticulum; organelle membrane; cytoplasm; cytoplasmic vesicle part; cell; organelle part; extracellular exosome; focal adhesion; intracellular; secretory vesicle; postsynaptic density; cell-substrate junction; membrane-bounded organelle; cell-substrate adherens junction; anchoring junction; vesicle membrane; Golgi-associated vesicle; ex…	metalloendopeptidase activity; peptidase activity; receptor binding; ion binding; protein dimerization activity; macromolecular complex binding; protein kinase binding; metallopeptidase activity; integrin binding; hydrolase activity; protein binding; kinase binding; SH3 domain binding; endopeptidase activity; cell adhesion molecule binding; identical protein binding; catalytic activity; protein h…	K06704	ADAM10; disintegrin and metalloproteinase domain-containing protein 10 [EC:3.4.24.81]	hsa05120 Epithelial cell signaling in Helicobacter pylori infection - Homo sapiens (human); hsa05010 Alzheimer's disease - Homo sapiens (human);	IPR034025; IPR024079; IPR002870; IPR001762; IPR001590;	ADAM10/ADAM17 catalytic domain; Metallopeptidase, catalytic domain; Peptidase M12B, propeptide; Disintegrin domain; Peptidase M12B, ADAM/reprolysin;
O14763	Tumor necrosis factor receptor superfamily member 10B	Up	TNFRSF10B	47.878	4.029	3.374	0.912	1.063	0.25623	0.36844	plasma membrane	single organism signaling; regulation of cell death; positive regulation of cellular protein metabolic process; cell surface receptor signaling pathway; positive regulation of NIK/NF-kappaB signaling; cellular response to cytokine stimulus; response to biotic stimulus; regulation of protein serine/threonine kinase activity; response to external stimulus; activation of NF-kappaB-inducing kinase ac…	membrane; intrinsic component of plasma membrane; plasma membrane part; intracellular; membrane part; cell part; cell periphery; intrinsic component of membrane; cell surface; integral component of plasma membrane; cell; integral component of membrane; plasma membrane;	signaling receptor activity; TRAIL binding; molecular transducer activity; receptor activity; death receptor activity; tumor necrosis factor-activated receptor activity; binding; protein binding; transmembrane signaling receptor activity; signal transducer activity; transmembrane receptor activity;	K04722	TNFRSF10; tumor necrosis factor receptor superfamily member 10	hsa05162 Measles - Homo sapiens (human); hsa04650 Natural killer cell mediated cytotoxicity - Homo sapiens (human); hsa04210 Apoptosis - Homo sapiens (human); hsa04115 p53 signaling pathway - Homo sapiens (human); hsa04060 Cytokine-cytokine receptor interaction - Homo sapiens (human); hsa05164 Influenza A - Homo sapiens (human);	IPR001368; IPR000488; IPR034029; IPR034024; IPR011029;	TNFR/NGFR cysteine-rich region; Death domain; Tumour necrosis factor receptor 10A/B, death domain; Tumor necrosis factor receptor 10, N-terminal; Death-like domain;
O15118	Niemann-Pick C1 protein	Up	NPC1	142.17	1.603	2.223	1.001	1.856	0.64027	0.83037	plasma membrane	entry into host; single organism signaling; macromolecule glycosylation; regulation of cell death; regulation of biological quality; alcohol metabolic process; autophagy; cellular metabolic process; behavior; response to low-density lipoprotein particle; metabolic process; carbohydrate derivative biosynthetic process; response to steroid hormone; monocarboxylic acid metabolic process; response to…	membrane; extracellular region part; endoplasmic reticulum; cytoplasmic vesicle; organelle membrane; membrane microdomain; cell periphery; vesicle; cytoplasm; cytoplasmic vesicle part; intrinsic component of membrane; intracellular part; integral component of plasma membrane; cell; organelle part; lysosomal membrane; extracellular exosome; late endosome membrane; membrane part; intracellular; cel…	signaling receptor activity; cholesterol binding; sterol binding; lipid transporter activity; substrate-specific transporter activity; protein binding; transmembrane signaling receptor activity; signal transducer activity; virus receptor activity; steroid binding; organic cyclic compound binding; molecular transducer activity; receptor activity; alcohol binding; binding; lipid binding; sterol tra…	K12385	NPC1; Niemann-Pick C1 protein	hsa04142 Lysosome - Homo sapiens (human);	IPR032190; IPR000731;	Niemann-Pick C1, N-terminal; Sterol-sensing domain;
O15240	Neurosecretory protein VGF	Up	VGF	67.257	3.31	4.423	0.988	1.524	0.18436	0.26799	extracellular	single organism signaling; regulation of biological quality; hormone transport; reproductive process; regulation of signaling; glucose homeostasis; defense response to other organism; response to organophosphorus; single-organism process; female sex differentiation; cellular metabolic process; protein transport; establishment of localization; response to biotic stimulus; hormone secretion; respon…	intracellular vesicle; intracellular organelle; extracellular space; extracellular region part; cytoplasmic vesicle; cytoplasm; vesicle; endomembrane system; intracellular part; cell; extracellular region; organelle; intracellular membrane-bounded organelle; intracellular; cell part; transport vesicle; membrane-bounded organelle; cytoplasmic part;	growth factor activity; protein binding; receptor binding; neuropeptide hormone activity; binding; hormone activity;
O15400	Syntaxin-7	Up	STX7	29.815	1.632	1.915	0.925	0.936	0.48449	0.48716	plasma membrane	cellular component biogenesis; positive regulation of adaptive immune response based on somatic recombination of immune receptors built from immunoglobulin superfamily domains; single-organism process; protein transport; establishment of localization; positive regulation of cell killing; regulation of plasma membrane organization; regulation of protein localization to cell periphery; establishmen…	membrane; extracellular region part; organelle membrane; cytoplasmic vesicle; cell periphery; membrane protein complex; cytoplasm; vesicle; cytoplasmic vesicle part; intrinsic component of membrane; macromolecular complex; intracellular part; cell; organelle part; early endosome; recycling endosome; lysosomal membrane; extracellular exosome; membrane part; cell part; intracellular; secretory vesi…	SNAP receptor activity; SNARE binding; ion channel inhibitor activity; channel regulator activity; binding; ion channel regulator activity; protein binding; chloride channel inhibitor activity; molecular function regulator; syntaxin binding; channel inhibitor activity; chloride channel regulator activity;	K08488	STX7; syntaxin 7	hsa04130 SNARE interactions in vesicular transport - Homo sapiens (human); hsa04145 Phagosome - Homo sapiens (human);	IPR000727; IPR010989; IPR006011;	Target SNARE coiled-coil homology domain; SNARE; Syntaxin, N-terminal domain;
O15554	Intermediate conductance calcium-activated potassium channel protein 4	Up	KCNN4	47.695	1.876	2.882	3.18	1.111	1.4653	0.30263	plasma membrane	saliva secretion; regulation of biological quality; digestion; regulation of signaling; regulation of secretion; single-organism process; regulation of membrane lipid distribution; establishment of localization; potassium ion transport; regulation of cell communication; regulation of localization; regulation of cellular component size; positive regulation of antigen receptor-mediated signaling pa…	membrane; intrinsic component of plasma membrane; cell periphery; vesicle; cation channel complex; neuronal cell body; macromolecular complex; intrinsic component of membrane; integral component of plasma membrane; transmembrane transporter complex; cell; integral component of membrane; potassium channel complex; plasma membrane; voltage-gated potassium channel complex; organelle; somatodendritic…	ion gated channel activity; ion transmembrane transporter activity; protein phosphatase binding; passive transmembrane transporter activity; substrate-specific transporter activity; monovalent inorganic cation transmembrane transporter activity; protein binding; calmodulin binding; small conductance calcium-activated potassium channel activity; channel activity; substrate-specific transmembrane t…	K04945	KCNN4; potassium intermediate/small conductance calcium-activated channel subfamily N member 4	hsa04911 Insulin secretion - Homo sapiens (human); hsa04970 Salivary secretion - Homo sapiens (human); hsa04974 Protein digestion and absorption - Homo sapiens (human);	IPR013099; IPR004178;	Potassium channel domain; Calmodulin-binding domain;
O43752	Syntaxin-6	Up	STX6	29.176	2.069	1.633	1.105	0.942	0.53336	0.51432	cytoplasm	organelle membrane fusion; intracellular transport; cellular component organization; endomembrane system organization; single-organism process; Golgi vesicle transport; membrane docking; protein transport; Golgi ribbon formation; regulation of cellular localization; establishment of localization; establishment of localization in cell; regulation of localization; intracellular protein transport; r…	membrane; organelle membrane; cytoplasm; cytoplasmic vesicle part; macromolecular complex; trans-Golgi network membrane; cell; organelle part; early endosome; exocytic vesicle; nucleoplasm; integral component of organelle membrane; synaptic vesicle; clathrin-coated vesicle; intracellular; secretory vesicle; Golgi subcompartment; neuron projection; neuron projection terminus; membrane-bounded orga…	SNARE binding; SNAP receptor activity; protein binding; syntaxin binding; binding;	K08498	STX6; syntaxin 6	hsa04130 SNARE interactions in vesicular transport - Homo sapiens (human);	IPR000727; IPR010989; IPR015260;	Target SNARE coiled-coil homology domain; SNARE; Syntaxin 6, N-terminal;
O60610	Protein diaphanous homolog 1	Up	DIAPH1	141.35	1.605	1.518	1.106	1.114	0.63101	0.76146	nucleus	cellular component biogenesis; regulation of biological quality; positive regulation of cell migration; leukocyte activation; positive regulation of locomotion; single-organism process; neurological system process; actin filament polymerization; establishment of localization; actin cytoskeleton organization; cellular component assembly; regulation of cell shape; macromolecular complex assembly; r…	membrane; organelle membrane; cytoplasmic vesicle; cell periphery; ruffle membrane; vesicle; cytoplasm; cytoplasmic vesicle part; intracellular part; cell; organelle part; non-membrane-bounded organelle; cytoskeleton; mitotic spindle; microtubule organizing center; plasma membrane region; microtubule cytoskeleton; leading edge membrane; intracellular; cell part; membrane part; whole membrane; sec…	small GTPase binding; organic cyclic compound binding; heterocyclic compound binding; Rho GTPase binding; RNA binding; cytoskeletal protein binding; Ras GTPase binding; receptor binding; binding; nucleic acid binding; actin binding; ion channel binding; protein binding; GTPase binding; enzyme binding;	K05740	DIAPH1; diaphanous 1	hsa04510 Focal adhesion - Homo sapiens (human); hsa04933 AGE-RAGE signaling pathway in diabetic complications - Homo sapiens (human); hsa05131 Shigellosis - Homo sapiens (human); hsa04810 Regulation of actin cytoskeleton - Homo sapiens (human);	IPR010473; IPR010472; IPR015425; IPR010465; IPR014767; IPR014768; IPR016024; IPR009408;	Formin, GTPase-binding domain; Formin, FH3 domain; Formin, FH2 domain; DRF autoregulatory; Diaphanous autoregulatory (DAD) domain; Rho GTPase-binding/formin homology 3 (GBD/FH3) domain; Armadillo-type fold; Formin Homology 1;
O75792	Ribonuclease H2 subunit A	Down	RNASEH2A	33.395	0.645	0.564	0.859	0.623	1.2822	1.1581	cytoplasm	cellular response to stress; DNA replication; cellular aromatic compound metabolic process; DNA metabolic process; biosynthetic process; response to stimulus; cellular metabolic process; organic substance metabolic process; cellular nitrogen compound catabolic process; metabolic process; heterocycle metabolic process; nucleobase-containing compound metabolic process; cellular catabolic process; o…	intracellular organelle; intracellular organelle part; cytoplasm; macromolecular complex; nuclear lumen; intracellular part; cytosol; cell; organelle part; intracellular membrane-bounded organelle; organelle; membrane-enclosed lumen; nucleoplasm; nucleus; intracellular organelle lumen; intracellular; cell part; protein complex; membrane-bounded organelle; ribonuclease H2 complex; organelle lumen;…	RNA binding; RNA-DNA hybrid ribonuclease activity; ion binding; endoribonuclease activity; hydrolase activity; endoribonuclease activity, producing 5'-phosphomonoesters; heterocyclic compound binding; organic cyclic compound binding; endonuclease activity, active with either ribo- or deoxyribonucleic acids and producing 5'-phosphomonoesters; catalytic activity; binding; nucleic acid binding; nucl…	K10743	RNASEH2A; ribonuclease H2 subunit A [EC:3.1.26.4]	hsa03030 DNA replication - Homo sapiens (human);	IPR024567; IPR012337; IPR023160;	Ribonuclease HII/HIII domain; Ribonuclease H-like domain; Ribonuclease HII, helix-loop-helix cap domain;
O76021	Ribosomal L1 domain-containing protein 1	Down	RSL1D1	54.972	0.335	0.321	1.02	1.075	3.0526	3.4477	nucleus	regulation of cellular process; cellular component biogenesis; osteoblast differentiation; single-multicellular organism process; regulation of cell death; ribonucleoprotein complex biogenesis; cellular aromatic compound metabolic process; regulation of cell aging; cellular developmental process; regulation of programmed cell death; single-organism process; regulation of response to stress; cellu…	intracellular organelle; membrane; intracellular non-membrane-bounded organelle; intracellular organelle part; nuclear lumen; macromolecular complex; intracellular part; nucleolus; cell; organelle part; non-membrane-bounded organelle; preribosome; membrane-enclosed lumen; intracellular membrane-bounded organelle; organelle; 90S preribosome; nucleus; intracellular organelle lumen; intracellular; c…	organic cyclic compound binding; heterocyclic compound binding; cell adhesion molecule binding; RNA binding; binding; cadherin binding; nucleic acid binding; protein binding;	K14775			IPR023674; IPR016094;	Ribosomal protein L1-like; Ribosomal protein L1, 2-layer alpha/beta-sandwich;
O95239	Chromosome-associated kinesin KIF4A	Down	KIF4A	139.88	0.519	0.625	1.052	0.958	1.8612	1.7767	nucleus	cellular component biogenesis; mitotic spindle midzone assembly; mitotic nuclear division; spindle elongation; single-organism process; establishment of localization; transport along microtubule; sister chromatid segregation; establishment of localization in cell; spindle assembly; cellular component assembly; anterograde axonal transport; antigen processing and presentation of exogenous peptide …	membrane; extracellular region part; microtubule; cytoplasmic region; cytoplasm; cell projection cytoplasm; macromolecular complex; intracellular part; supramolecular fiber; cell; supramolecular complex; organelle part; non-membrane-bounded organelle; membrane-enclosed lumen; cytoskeleton; nucleoplasm; intracellular organelle lumen; microtubule cytoskeleton; intracellular; cell part; chromosome; …	motor activity; nucleoside phosphate binding; hydrolase activity, acting on acid anhydrides; hydrolase activity; protein binding; ATPase activity; heterocyclic compound binding; organic cyclic compound binding; cytoskeletal protein binding; pyrophosphatase activity; catalytic activity; ribonucleotide binding; microtubule binding; binding; purine ribonucleoside binding; anion binding; adenyl ribon…	K10395			IPR027417; IPR001752;	P-loop containing nucleoside triphosphate hydrolase; Kinesin motor domain;
O95716	Ras-related protein Rab-3D	Up	RAB3D	24.267	2.126	2.586	1.439	1.391	0.67841	0.61704	cytoplasm	single organism signaling; regulation of vesicle-mediated transport; regulation of biological quality; leukocyte activation; single-organism process; regulation of secretion; cellular metabolic process; methylation; multicellular organismal homeostasis; protein transport; establishment of localization; protein alkylation; metabolic process; signal transduction; cell communication; positive regula…	membrane; extracellular region part; microtubule; organelle membrane; cytoplasmic vesicle; cytoplasmic microtubule; cell periphery; zymogen granule; vesicle; cytoplasm; cytoplasmic vesicle part; intracellular part; supramolecular fiber; cell; supramolecular complex; organelle part; non-membrane-bounded organelle; extracellular exosome; lysosomal membrane; cytoskeleton; microtubule cytoskeleton; i…	nucleoside phosphate binding; hydrolase activity, acting on acid anhydrides; hydrolase activity; protein binding; myosin V binding; heterocyclic compound binding; organic cyclic compound binding; cytoskeletal protein binding; pyrophosphatase activity; ribonucleotide binding; catalytic activity; binding; purine ribonucleoside binding; GTPase activity; anion binding; guanyl nucleotide binding; hydr…	K07884	RAB3D; Ras-related protein Rab-3D	hsa04972 Pancreatic secretion - Homo sapiens (human);	IPR005225; IPR027417;	Small GTP-binding protein domain; P-loop containing nucleoside triphosphate hydrolase;
O95817	BAG family molecular chaperone regulator 3	Up	BAG3	61.594	1.719	1.537	1.048	0.987	0.54915	0.58892	nucleus	single organism signaling; regulation of biological quality; regulation of cell death; cell surface receptor signaling pathway; regulation of protein targeting; brain development; response to external stimulus; response to heat; regulation of localization; negative regulation of macromolecule biosynthetic process; nervous system development; cellular response to stimulus; extrinsic apoptotic sign…	membrane; intracellular organelle; cell projection; intracellular non-membrane-bounded organelle; cell periphery; myofibril; cytoplasm; supramolecular fiber; intracellular part; Z disc; cytosol; supramolecular complex; cell; I band; organelle part; plasma membrane; supramolecular polymer; non-membrane-bounded organelle; intracellular membrane-bounded organelle; organelle; nucleus; intracellular; …	nucleoside phosphate binding; chaperone binding; nucleoside-triphosphatase regulator activity; macromolecular complex binding; protein binding; nucleotide binding; molecular function regulator; heterocyclic compound binding; organic cyclic compound binding; cell adhesion molecule binding; enzyme regulator activity; binding; cadherin binding; adenyl nucleotide binding; ATPase regulator activity; a…	K09557			IPR003103; IPR001202;	BAG domain; WW domain;
O95819	Mitogen-activated protein kinase kinase kinase kinase 4	Up	MAP4K4	142.1	2.266	1.773	0.963	1.01	0.40014	0.99119	nucleus	regulation of cellular process; single organism signaling; phosphorylation; regulation of stress-activated MAPK cascade; regulation of cell death; negative regulation of programmed cell death; regulation of macromolecule metabolic process; regulation of protein modification process; regulation of signaling; regulation of programmed cell death; cellular protein metabolic process; single-organism p…	intracellular part; cell; cell part; intracellular; cytoplasm;	nucleoside phosphate binding; phosphotransferase activity, alcohol group as acceptor; protein binding; protein kinase activity; phosphotransferase activity, nitrogenous group as acceptor; signal transducer, downstream of receptor, with serine/threonine kinase activity; signal transducer activity; organic cyclic compound binding; heterocyclic compound binding; kinase activity; catalytic activity; …	K04407	MAP4K4; mitogen-activated protein kinase kinase kinase kinase 4 [EC:2.7.11.1]	hsa04010 MAPK signaling pathway - Homo sapiens (human);	IPR000719; IPR001180; IPR011009;	Protein kinase domain; Citron homology (CNH) domain; Protein kinase-like domain;
O96011	Peroxisomal membrane protein 11B	Down	PEX11B	28.431	0.554	0.559	0.807	0.956	1.385	1.5019	mitochondria	cellular component biogenesis; regulation of cellular process; single organism signaling; cellular component organization; regulation of biological quality; regulation of peroxisome size; protein homooligomerization; organelle fission; single-organism process; response to stimulus; protein oligomerization; peroxisome organization; signal transduction; cell communication; cellular component assemb…	membrane; extracellular region part; organelle membrane; cytoplasm; vesicle; macromolecular complex; intrinsic component of membrane; microbody part; intracellular part; cell; organelle part; peroxisomal membrane; extracellular exosome; integral component of organelle membrane; membrane part; intracellular; cell part; whole membrane; microbody; extracellular vesicle; integral component of peroxis…	protein binding; identical protein binding; protein homodimerization activity; binding; protein dimerization activity;	K13352	PEX11B; peroxin-11B	hsa04146 Peroxisome - Homo sapiens (human);
P01033	Metalloproteinase inhibitor 1	Up	TIMP1	23.171	4.969	5.036	1.124	1.334	0.25587	0.26463	extracellular	negative regulation of developmental process; regulation of cell death; cartilage development; regulation of signaling; negative regulation of multicellular organismal process; single-organism process; regulation of trophoblast cell migration; establishment of localization; response to wounding; negative regulation of locomotion; negative regulation of peptidase activity; regulation of cell commu…	secretory granule lumen; extracellular space; extracellular region part; cytoplasmic vesicle; cytoplasm; vesicle; cytoplasmic vesicle part; intracellular part; cell; extracellular matrix component; organelle part; basement membrane; membrane-enclosed lumen; extracellular exosome; vesicle lumen; intracellular organelle lumen; cell part; intracellular; secretory vesicle; extracellular vesicle; secr…	growth factor activity; receptor binding; ion binding; peptidase regulator activity; protein binding; molecular function regulator; enzyme inhibitor activity; endopeptidase inhibitor activity; protease binding; cytokine activity; enzyme regulator activity; binding; peptidase inhibitor activity; cation binding; metal ion binding; metalloendopeptidase inhibitor activity; endopeptidase regulator act…	K16451	TIMP1; metallopeptidase inhibitor 1	hsa04066 HIF-1 signaling pathway - Homo sapiens (human);	IPR008993; IPR001134; IPR027465;	Tissue inhibitor of metalloproteinases-like, OB-fold; Netrin domain; Proteinase inhibitor I35b (TIMP), C-terminal;
P01034	Cystatin-C	Up	CST3	15.799	4.746	5.829	0.874	1.269	0.20967	0.19009	extracellular	regulation of cell death; leukocyte activation; gland development; negative regulation of elastin catabolic process; reproductive process; brain development; embryo implantation; male gonad development; positive regulation of biosynthetic process; negative regulation of collagen metabolic process; cellular metabolic process; rhythmic behavior; behavior; response to external stimulus; negative reg…	membrane; extracellular region part; organelle membrane; cytoplasm; neuronal cell body; cytoplasmic vesicle part; supramolecular complex; cell; ficolin-1-rich granule lumen; organelle part; non-membrane-bounded organelle; basement membrane; extracellular exosome; ficolin-1-rich granule; nuclear membrane; intracellular; lysosome; secretory vesicle; neuron projection; membrane-bounded organelle; mu…	protease binding; beta-amyloid binding; identical protein binding; enzyme regulator activity; peptide binding; binding; peptidase inhibitor activity; peptidase regulator activity; protein binding; endopeptidase regulator activity; amide binding; enzyme inhibitor activity; molecular function regulator; endopeptidase inhibitor activity; enzyme binding; cysteine-type endopeptidase inhibitor activity;	K13899	CST3; cystatin-C	hsa04970 Salivary secretion - Homo sapiens (human);	IPR000010;	Cystatin domain;
P01130	Low-density lipoprotein receptor	Up	LDLR	95.375	4.484	4.585	1.234	1.159	0.28903	0.2641	peroxisome	entry into host; regulation of biological quality; digestion; alcohol metabolic process; positive regulation of biosynthetic process; regulation of defense response; regulation of lipid metabolic process; lipoprotein metabolic process; intestinal lipid absorption; response to low-density lipoprotein particle; metabolic process; sterol import; response to endogenous stimulus; response to lipoprote…	membrane; extracellular region part; external side of plasma membrane; organelle membrane; clathrin-coated endocytic vesicle; low-density lipoprotein particle; cytoplasm; cytoplasmic vesicle part; macromolecular complex; endolysosome; integral component of plasma membrane; cell; organelle part; early endosome; lysosomal membrane; plasma membrane region; clathrin-coated vesicle; intracellular; lys…	ion binding; macromolecular complex binding; cargo receptor activity; lipoprotein particle binding; protein binding; virus receptor activity; protease binding; lipoprotein particle receptor activity; carbohydrate derivative binding; clathrin binding; molecular transducer activity; identical protein binding; receptor activity; low-density lipoprotein particle binding; binding; clathrin heavy chain…	K12473	LDLR; low-density lipoprotein receptor	hsa04925 Aldosterone synthesis and secretion - Homo sapiens (human); hsa04976 Bile secretion - Homo sapiens (human); hsa04144 Endocytosis - Homo sapiens (human); hsa04913 Ovarian steroidogenesis - Homo sapiens (human); hsa05160 Hepatitis C - Homo sapiens (human); hsa05145 Toxoplasmosis - Homo sapiens (human);	IPR001881; IPR000742; IPR009030; IPR011042;	EGF-like calcium-binding domain; EGF-like domain; Growth factor receptor cysteine-rich domain; Six-bladed beta-propeller, TolB-like;
P02786	Transferrin receptor protein 1	Up	TFRC	84.87	2.204	2.125	0.961	0.947	0.42406	0.42093	plasma membrane	entry into host; regulation of leukocyte activation; regulation of isotype switching; regulation of biological quality; regulation of mononuclear cell proliferation; positive regulation of adaptive immune response based on somatic recombination of immune receptors built from immunoglobulin superfamily domains; cellular metabolic process; protein transport; regulation of B cell proliferation; tran…	basolateral plasma membrane; membrane; extracellular space; extracellular region part; external side of plasma membrane; organelle membrane; cytoplasmic vesicle; cell periphery; cytoplasm; vesicle; cytoplasmic vesicle part; macromolecular complex; intrinsic component of membrane; intracellular part; integral component of plasma membrane; cell; organelle part; coated vesicle membrane; pigment gran…	primary active transmembrane transporter activity; protein dimerization activity; substrate-specific transporter activity; protein transmembrane transporter activity; cargo receptor activity; protein binding; transferrin receptor activity; substrate-specific transmembrane transporter activity; organic cyclic compound binding; heterocyclic compound binding; metal ion transmembrane transporter acti…	K06503	TFRC; transferrin receptor	hsa04144 Endocytosis - Homo sapiens (human); hsa04066 HIF-1 signaling pathway - Homo sapiens (human); hsa04145 Phagosome - Homo sapiens (human); hsa04640 Hematopoietic cell lineage - Homo sapiens (human);	IPR003137; IPR007484; IPR007365;	PA domain; Peptidase M28; Transferrin receptor-like, dimerisation domain;
P03928	ATP synthase protein 8	Up	MT-ATP8	7.9916	1.883	1.512	1.039	0.993	0.5607	0.66484	extracellular	nucleoside metabolic process; purine nucleoside metabolic process; purine ribonucleoside monophosphate metabolic process; nucleotide metabolic process; mitochondrial transport; single-organism process; biosynthetic process; purine ribonucleoside biosynthetic process; nucleoside biosynthetic process; ribonucleoside monophosphate biosynthetic process; cellular metabolic process; phosphate-containin…	membrane; inner mitochondrial membrane protein complex; organelle membrane; membrane protein complex; cytoplasm; intrinsic component of membrane; macromolecular complex; mitochondrial protein complex; intracellular part; cell; mitochondrial membrane part; organelle part; mitochondrial envelope; membrane part; cell part; intracellular; organelle inner membrane; membrane-bounded organelle; proton-t…	ion transmembrane transporter activity; substrate-specific transporter activity; monovalent inorganic cation transmembrane transporter activity; inorganic cation transmembrane transporter activity; hydrogen ion transmembrane transporter activity; cation transmembrane transporter activity; substrate-specific transmembrane transporter activity; transporter activity; transmembrane transporter activi…	K02125	ATPeF08; F-type H+-transporting ATPase subunit 8	hsa05010 Alzheimer's disease - Homo sapiens (human); hsa05016 Huntington's disease - Homo sapiens (human); hsa01100 Metabolic pathways - Homo sapiens (human); hsa00190 Oxidative phosphorylation - Homo sapiens (human); hsa05012 Parkinson's disease - Homo sapiens (human);
P04035	3-hydroxy-3-methylglutaryl-coenzyme A reductase	Up	HMGCR	97.475	7.024	3.923	0.803	1.216	0.094696	0.21986	plasma membrane	cellular component biogenesis; regulation of stress-activated MAPK cascade; regulation of cell death; alcohol metabolic process; regulation of insulin secretion; myoblast differentiation; cellular lipid metabolic process; cellular metabolic process; lipid biosynthetic process; regulation of protein serine/threonine kinase activity; metabolic process; macromolecular complex assembly; ribose phosph…	microbody membrane; intracellular organelle; membrane; nuclear outer membrane-endoplasmic reticulum membrane network; endoplasmic reticulum; bounding membrane of organelle; peroxisomal part; organelle membrane; peroxisome; intracellular organelle part; cytoplasm; intrinsic component of membrane; microbody part; endomembrane system; intracellular part; cell; integral component of membrane; organel…	nucleoside phosphate binding; protein phosphatase binding; protein dimerization activity; NADPH binding; ion binding; protein binding; nucleotide binding; cofactor binding; protein phosphatase 2A binding; hydroxymethylglutaryl-CoA reductase activity; oxidoreductase activity; oxidoreductase activity, acting on CH-OH group of donors; heterocyclic compound binding; organic cyclic compound binding; o…	K00021	HMGCR; hydroxymethylglutaryl-CoA reductase (NADPH) [EC:1.1.1.34]	hsa04976 Bile secretion - Homo sapiens (human); hsa01100 Metabolic pathways - Homo sapiens (human); hsa00900 Terpenoid backbone biosynthesis - Homo sapiens (human); hsa04152 AMPK signaling pathway - Homo sapiens (human);	IPR009029; IPR023074; IPR009023; IPR023282; IPR000731;	Hydroxymethylglutaryl-CoA reductase, class I/II, substrate-binding domain; Hydroxymethylglutaryl-CoA reductase, class I/II, catalytic domain; Hydroxymethylglutaryl-CoA reductase, class I/II, NAD/NADP-binding domain; Hydroxymethylglutaryl-CoA reductase, N-terminal; Sterol-sensing domain;
P04066	Tissue alpha-L-fucosidase	Down	FUCA1	53.688	0.491	0.552	0.658	0.765	1.303	1.4922	extracellular	leukocyte activation; neutrophil activation involved in immune response; immune effector process; aminoglycan catabolic process; single-organism process; glycoside catabolic process; response to stimulus; glycosaminoglycan metabolic process; establishment of localization; organic substance metabolic process; metabolic process; myeloid cell activation involved in immune response; single-organism l…	secretory granule lumen; extracellular region part; cytoplasmic vesicle; cytoplasm; vesicle; cytoplasmic vesicle part; intracellular part; azurophil granule lumen; cell; organelle part; vacuolar lumen; membrane-enclosed lumen; extracellular exosome; vesicle lumen; intracellular organelle lumen; intracellular; cell part; secretory vesicle; lysosome; extracellular vesicle; secretory granule; membra…	hydrolase activity, hydrolyzing O-glycosyl compounds; hydrolase activity; catalytic activity; fucosidase activity; alpha-L-fucosidase activity; hydrolase activity, acting on glycosyl bonds;	K01206	FUCA; alpha-L-fucosidase [EC:3.2.1.51]	hsa04142 Lysosome - Homo sapiens (human); hsa00511 Other glycan degradation - Homo sapiens (human);	IPR013780; IPR017853; IPR031919; IPR013781;	Glycosyl hydrolase, all-beta; Glycoside hydrolase superfamily; Alpha-L-fucosidase, C-terminal; Glycoside hydrolase, catalytic domain;
P04439	"HLA class I histocompatibility antigen, A-3 alpha chain"	Up	HLA-A	40.84	1.599	1.612	1.149	1.193	0.67588	0.74324	extracellular	regulation of cellular process; single organism signaling; type I interferon signaling pathway; cell surface receptor signaling pathway; cellular response to organic substance; cellular response to interferon-gamma; single-organism process; multi-organism cellular process; antigen processing and presentation of exogenous peptide antigen via MHC class I, TAP-independent; response to stimulus; cell…	membrane; organelle membrane; cytoplasm; cytoplasmic vesicle part; macromolecular complex; integral component of plasma membrane; cell; organelle part; early endosome; intracellular; integral component of lumenal side of endoplasmic reticulum membrane; membrane-bounded organelle; endoplasmic reticulum membrane; side of membrane; endosome membrane; intrinsic component of plasma membrane; endocytic…	beta-2-microglobulin binding; TAP binding; peptide binding; binding; protein binding; amide binding; peptide antigen binding; antigen binding;	K06751	MHC1; major histocompatibility complex, class I	hsa05330 Allograft rejection - Homo sapiens (human); hsa04650 Natural killer cell mediated cytotoxicity - Homo sapiens (human); hsa05168 Herpes simplex infection - Homo sapiens (human); hsa05169 Epstein-Barr virus infection - Homo sapiens (human); hsa05416 Viral myocarditis - Homo sapiens (human); hsa05203 Viral carcinogenesis - Homo sapiens (human); hsa05166 HTLV-I infection - Homo sapiens (huma…	IPR007110; IPR013783; IPR010579; IPR011161; IPR011162; IPR001039; IPR003597;	Immunoglobulin-like domain; Immunoglobulin-like fold; MHC class I, alpha chain, C-terminal; MHC class I-like antigen recognition-like; MHC classes I/II-like antigen recognition protein; MHC class I alpha chain, alpha1 alpha2 domains; Immunoglobulin C1-set;
P04818	Thymidylate synthase	Down	TYMS	35.716	0.356	0.323	0.829	0.923	2.356	2.7414	cytoplasm	developmental maturation; regulation of biological quality; nucleoside metabolic process; gland development; pyrimidine nucleoside triphosphate metabolic process; posttranscriptional regulation of gene expression; deoxyribonucleoside monophosphate biosynthetic process; response to organophosphorus; nucleoside biosynthetic process; cellular metabolic process; response to vitamin A; deoxyribonucleo…	membrane; organelle membrane; cytoplasm; intracellular part; cell; organelle part; non-membrane-bounded organelle; mitochondrial envelope; membrane-enclosed lumen; nucleoplasm; intracellular organelle lumen; intracellular; cell part; organelle inner membrane; membrane-bounded organelle; mitochondrial inner membrane; organelle lumen; intracellular organelle; mitochondrial matrix; mitochondrial par…	RNA binding; nucleoside phosphate binding; vitamin binding; methyltransferase activity; protein dimerization activity; ion binding; folic acid binding; organic acid binding; transferase activity, transferring one-carbon groups; protein binding; drug binding; nucleotide binding; amide binding; cofactor binding; 5,10-methylenetetrahydrofolate-dependent methyltransferase activity; heterocyclic compo…	K00560	thyA; thymidylate synthase [EC:2.1.1.45]	hsa00670 One carbon pool by folate - Homo sapiens (human); hsa01523 Antifolate resistance - Homo sapiens (human); hsa00240 Pyrimidine metabolism - Homo sapiens (human); hsa01100 Metabolic pathways - Homo sapiens (human);	IPR023451;	Thymidylate synthase/dCMP hydroxymethylase domain;
P05067	Amyloid beta A4 protein	Up	APP	86.942	5.356	4.566	1.046	0.732	0.18499	0.17326	extracellular	cellular component biogenesis; single organism signaling; developmental maturation; regulation of cell death; suckling behavior; reproductive process; posttranscriptional regulation of gene expression; alcohol metabolic process; positive regulation of biosynthetic process; regulation of neuron apoptotic process; defense response to other organism; response to organophosphorus; regulation of respo…	dendrite; membrane; extracellular region part; spindle midzone; organelle membrane; membrane microdomain; cytoplasm; cytoplasmic vesicle part; macromolecular complex; trans-Golgi network membrane; integral component of plasma membrane; actin-based cell projection; cell; dendritic spine; organelle part; non-membrane-bounded organelle; extracellular exosome; intracellular; secretory vesicle; membra…	receptor binding; protein dimerization activity; peptidase regulator activity; acetylcholine receptor binding; peptidase activator activity; protein binding; heparin binding; enzyme inhibitor activity; molecular function regulator; heterocyclic compound binding; organic cyclic compound binding; identical protein binding; binding; peptidase inhibitor activity; cation binding; anion binding; endope…	K04520	APP; amyloid beta A4 protein	hsa05010 Alzheimer's disease - Homo sapiens (human); hsa04726 Serotonergic synapse - Homo sapiens (human);	IPR024329; IPR008154; IPR019543; IPR011178; IPR013803; IPR015849; IPR002223;	Amyloidogenic glycoprotein, E2 domain; Amyloidogenic glycoprotein, extracellular; Beta-amyloid precursor protein C-terminal; Amyloidogenic glycoprotein, copper-binding; Amyloidogenic glycoprotein, amyloid-beta peptide; Amyloidogenic glycoprotein, heparin-binding; Pancreatic trypsin inhibitor Kunitz domain;
P05121	Plasminogen activator inhibitor 1	Up	SERPINE1	45.059	5.406	5.196	1.083	1.012	0.2178	0.2011	extracellular	regulation of vesicle-mediated transport; regulation of cell death; positive regulation of cell migration; regulation of biological quality; regulation of endothelial cell apoptotic process; negative regulation of protein maturation; defense response to other organism; positive regulation of biosynthetic process; regulation of defense response; regulation of receptor activity; negative regulation…	secretory granule lumen; membrane; extracellular space; extracellular region part; cytoplasmic vesicle; cell periphery; cytoplasm; vesicle; cytoplasmic vesicle part; intracellular part; cell; organelle part; membrane-enclosed lumen; extracellular exosome; vesicle lumen; intracellular organelle lumen; intracellular; cell part; secretory vesicle; extracellular vesicle; secretory granule; membrane-b…	protease binding; serine-type endopeptidase inhibitor activity; enzyme regulator activity; receptor binding; binding; peptidase inhibitor activity; peptidase regulator activity; endopeptidase regulator activity; protein binding; enzyme inhibitor activity; molecular function regulator; endopeptidase inhibitor activity; enzyme binding;	K03982	SERPINE1; plasminogen activator inhibitor 1	hsa05142 Chagas disease (American trypanosomiasis) - Homo sapiens (human); hsa04390 Hippo signaling pathway - Homo sapiens (human); hsa04610 Complement and coagulation cascades - Homo sapiens (human); hsa04066 HIF-1 signaling pathway - Homo sapiens (human); hsa04933 AGE-RAGE signaling pathway in diabetic complications - Homo sapiens (human); hsa04115 p53 signaling pathway - Homo sapiens (human);	IPR023796;	Serpin domain;
P06400	Retinoblastoma-associated protein	Down	RB1	106.16	0.514	0.545	0.841	1.006	1.808	1.8483	nucleus	single organism signaling; developmental maturation; negative regulation of cell cycle G1/S phase transition; positive regulation of biosynthetic process; myoblast differentiation; enucleate erythrocyte differentiation; cellular metabolic process; regulation of cell cycle process; regulation of cell growth; metabolic process; positive regulation of molecular function; attachment of spindle microt…	macromolecular complex; intracellular part; SWI/SNF superfamily-type complex; cell; nuclear body; organelle part; chromosomal part; non-membrane-bounded organelle; cytoskeleton; membrane-enclosed lumen; nucleoplasm; PML body; intracellular organelle lumen; microtubule cytoskeleton; cell part; intracellular; chromosome; Rb-E2F complex; membrane-bounded organelle; nucleoplasm part; organelle lumen;…	DNA binding; ubiquitin protein ligase binding; receptor binding; androgen receptor binding; protein binding; hormone receptor binding; transcription cofactor activity; kinase binding; transcription factor activity, sequence-specific DNA binding; RNA polymerase II activating transcription factor binding; activating transcription factor binding; phosphoprotein binding; core promoter binding; regula…	K06618	RB1; retinoblastoma-associated protein	hsa05223 Non-small cell lung cancer - Homo sapiens (human); hsa05200 Pathways in cancer - Homo sapiens (human); hsa05219 Bladder cancer - Homo sapiens (human); hsa05169 Epstein-Barr virus infection - Homo sapiens (human); hsa05220 Chronic myeloid leukemia - Homo sapiens (human); hsa05224 Breast cancer - Homo sapiens (human); hsa05203 Viral carcinogenesis - Homo sapiens (human); hsa05214 Glioma - …	IPR015030; IPR002719; IPR013763; IPR024599; IPR002720;	Retinoblastoma-associated protein, C-terminal; Retinoblastoma-associated protein, B-box; Cyclin-like; Retinoblastoma-associated protein, N-terminal; Retinoblastoma-associated protein, A-box;
P06756	Integrin alpha-V	Up	ITGAV	116.04	1.829	2.306	1.245	1.5	0.85569	0.63347	plasma membrane	single organism signaling; entry into host; regulation of cell death; entry of organism into cell of other organism by promotion of phagocytosis in other organism involved in symbiotic interaction; cellular metabolic process; endoderm development; metabolic process; angiogenesis; metal ion homeostasis; cell-matrix adhesion; embryo development; embryonic morphogenesis; positive regulation of osteo…	membrane; extracellular region part; external side of plasma membrane; organelle membrane; ruffle membrane; cytoplasm; cytoplasmic vesicle part; macromolecular complex; integrin alphav-beta3 complex; integral component of plasma membrane; actin-based cell projection; cell; organelle part; extracellular exosome; focal adhesion; plasma membrane region; leading edge membrane; intracellular; secretor…	receptor binding; growth factor binding; opsonin binding; coreceptor activity; protein kinase binding; passive transmembrane transporter activity; substrate-specific transporter activity; protein binding; signal transducer activity; extracellular matrix binding; channel activity; substrate-specific transmembrane transporter activity; metal ion transmembrane transporter activity; peptide binding; …	K06487	ITGAV; integrin alpha V	hsa05200 Pathways in cancer - Homo sapiens (human); hsa04810 Regulation of actin cytoskeleton - Homo sapiens (human); hsa05222 Small cell lung cancer - Homo sapiens (human); hsa04151 PI3K-Akt signaling pathway - Homo sapiens (human); hsa04919 Thyroid hormone signaling pathway - Homo sapiens (human); hsa05205 Proteoglycans in cancer - Homo sapiens (human); hsa04510 Focal adhesion - Homo sapiens (h…	IPR032695; IPR013649;	Integrin domain; Integrin alpha-2;
P07305	Histone H1.0	Down	H1F0	20.863	0.09	0.113	1.344	2.243	15.427	18.023	nucleus	cellular component biogenesis; cellular component organization; nucleosome organization; DNA catabolic process; cellular aromatic compound metabolic process; DNA metabolic process; single-organism process; cellular metabolic process; organic substance metabolic process; apoptotic DNA fragmentation; cellular nitrogen compound catabolic process; metabolic process; DNA packaging; heterocycle metabol…	cytoplasm; macromolecular complex; intracellular part; nuclear body; cell; organelle part; chromosomal part; non-membrane-bounded organelle; cytoskeleton; membrane-enclosed lumen; nucleoplasm; intracellular organelle lumen; nuclear chromosome part; cell part; intracellular; chromosome; nuclear chromatin; membrane-bounded organelle; DNA packaging complex; protein-DNA complex; nucleoplasm part; org…	organic cyclic compound binding; heterocyclic compound binding; DNA binding; RNA binding; protein binding; chromatin binding; chromatin DNA binding; binding; nucleic acid binding;	K11275			IPR011991; IPR005818;	Winged helix-turn-helix DNA-binding domain; Linker histone H1/H5, domain H15;
P07711	Cathepsin L1	Up	CTSL	37.564	4.357	3.167	0.91	0.861	0.31257	0.73359	extracellular	single organism signaling; multicellular organism metabolic process; single-organism process; regulation of defense response; cellular metabolic process; signal transduction; metabolic process; cell communication; regulation of innate immune response; adaptive immune response; apoptotic process; extracellular matrix disassembly; response to endogenous stimulus; response to thyroid hormone; patter…	extracellular space; extracellular region part; cytoplasmic vesicle; cytoplasm; vesicle; endolysosome lumen; cytoplasmic vesicle part; intracellular part; endolysosome; cell; organelle part; vacuolar lumen; extracellular exosome; membrane-enclosed lumen; intracellular organelle lumen; intracellular; cell part; lysosome; extracellular vesicle; endosome; membrane-bounded organelle; organelle lumen;…	histone binding; peptidase activity; fibronectin binding; macromolecular complex binding; serine-type peptidase activity; proteoglycan binding; serpin family protein binding; cysteine-type peptidase activity; protein binding; hydrolase activity; endopeptidase activity; serine-type endopeptidase activity; carbohydrate derivative binding; serine hydrolase activity; catalytic activity; binding; pept…	K01365	CTSL; cathepsin L [EC:3.4.22.15]	hsa04142 Lysosome - Homo sapiens (human); hsa05323 Rheumatoid arthritis - Homo sapiens (human); hsa04210 Apoptosis - Homo sapiens (human); hsa05205 Proteoglycans in cancer - Homo sapiens (human); hsa05418 Fluid shear stress and atherosclerosis - Homo sapiens (human); hsa04612 Antigen processing and presentation - Homo sapiens (human); hsa04145 Phagosome - Homo sapiens (human); hsa04140 Autophagy …	IPR013201; IPR000668;	Cathepsin propeptide inhibitor domain (I29); Peptidase C1A, papain C-terminal;
P07942	Laminin subunit beta-1	Up	LAMB1	198.04	1.54	1.872	1.203	1.332	0.81081	0.76418	extracellular	positive regulation of cell migration; localization of cell; brain development; positive regulation of locomotion; neuron development; cellular developmental process; cellular component morphogenesis; neurogenesis; single-organism process; cerebral cortex development; telencephalon development; endoderm development; biological adhesion; single organismal cell-cell adhesion; substrate adhesion-dep…	extracellular space; extracellular region part; laminin-1 complex; cytoplasm; vesicle; macromolecular complex; intracellular part; laminin-8 complex; cell; extracellular matrix component; extracellular region; laminin complex; basement membrane; laminin-2 complex; basal lamina; extracellular matrix; organelle; extracellular exosome; cell part; intracellular; extracellular vesicle; perinuclear reg…	extracellular matrix structural constituent; protein binding; structural molecule activity; binding;	K05636	LAMB1; laminin, beta 1	hsa05222 Small cell lung cancer - Homo sapiens (human); hsa04151 PI3K-Akt signaling pathway - Homo sapiens (human); hsa05200 Pathways in cancer - Homo sapiens (human); hsa04510 Focal adhesion - Homo sapiens (human); hsa04512 ECM-receptor interaction - Homo sapiens (human); hsa05146 Amoebiasis - Homo sapiens (human); hsa05145 Toxoplasmosis - Homo sapiens (human);	IPR013015; IPR002049; IPR000742; IPR008211;	Laminin IV type B; Laminin EGF domain; EGF-like domain; Laminin, N-terminal;
P08581	Hepatocyte growth factor receptor	Up	MET	155.54	2.615	2.062	1.186	1.012	0.43874	0.5547	extr_plas	entry into host; single organism signaling; regulation of cell death; positive regulation of cell migration; cell surface receptor signaling pathway; phosphatidylinositol phosphorylation; hepatocyte growth factor receptor signaling pathway; regulation of endothelial cell chemotaxis; positive regulation of biosynthetic process; cellular component morphogenesis; peptidyl-tyrosine modification; cell…	basolateral plasma membrane; membrane; intrinsic component of plasma membrane; cell periphery; intrinsic component of membrane; integral component of plasma membrane; cell; extracellular region; integral component of membrane; plasma membrane; plasma membrane part; plasma membrane region; cell part; membrane part; intracellular; basal plasma membrane; cell surface; basal part of cell;	nucleoside phosphate binding; phosphotransferase activity, alcohol group as acceptor; protein phosphatase binding; guanyl-nucleotide exchange factor activity; protein tyrosine kinase activity; protein binding; protein kinase activity; molecular function regulator; transmembrane signaling receptor activity; hepatocyte growth factor-activated receptor activity; signal transducer activity; transmemb…	K05099	MET; proto-oncogene tyrosine-protein kinase Met [EC:2.7.10.1]	hsa05144 Malaria - Homo sapiens (human); hsa05120 Epithelial cell signaling in Helicobacter pylori infection - Homo sapiens (human); hsa05100 Bacterial invasion of epithelial cells - Homo sapiens (human); hsa04015 Rap1 signaling pathway - Homo sapiens (human); hsa04014 Ras signaling pathway - Homo sapiens (human); hsa04060 Cytokine-cytokine receptor interaction - Homo sapiens (human); hsa05230 Ce…	IPR014756; IPR001245; IPR016201; IPR002909; IPR011009; IPR013783; IPR000719; IPR015943; IPR020635; IPR001627;	Immunoglobulin E-set; Serine-threonine/tyrosine-protein kinase catalytic domain; PSI domain; IPT domain; Protein kinase-like domain; Immunoglobulin-like fold; Protein kinase domain; WD40/YVTN repeat-like-containing domain; Tyrosine-protein kinase, catalytic domain; Sema domain;
P08648	Integrin alpha-5	Up	ITGA5	114.54	3.28	3.58	0.634	1.037	0.42381	0.28412	nucleus	single organism signaling; cellular component biogenesis; entry into host; regulation of cell death; positive regulation of cell migration; positive regulation of cellular protein metabolic process; cell surface receptor signaling pathway; neurological system process; behavior; endoderm development; biological adhesion; angiogenesis; positive regulation of multicellular organismal process; hetero…	membrane; protein complex involved in cell adhesion; endoplasmic reticulum; external side of plasma membrane; cytoplasmic vesicle; membrane protein complex; cell junction; cell periphery; vesicle; cytoplasm; macromolecular complex; intrinsic component of membrane; intracellular part; integral component of plasma membrane; cell; focal adhesion; membrane part; intracellular; cell part; adherens jun…	receptor binding; ion binding; cytokine receptor binding; macromolecular complex binding; growth factor receptor binding; vascular endothelial growth factor receptor binding; protein binding; integrin binding; virus receptor activity; cell adhesion molecule binding; platelet-derived growth factor receptor binding; molecular transducer activity; receptor activity; epidermal growth factor receptor …	K06484	ITGA5; integrin alpha 5	hsa05100 Bacterial invasion of epithelial cells - Homo sapiens (human); hsa04640 Hematopoietic cell lineage - Homo sapiens (human); hsa04810 Regulation of actin cytoskeleton - Homo sapiens (human); hsa04151 PI3K-Akt signaling pathway - Homo sapiens (human); hsa05133 Pertussis - Homo sapiens (human); hsa05205 Proteoglycans in cancer - Homo sapiens (human); hsa04510 Focal adhesion - Homo sapiens (h…	IPR032695; IPR013649;	Integrin domain; Integrin alpha-2;
P08754	Guanine nucleotide-binding protein G(k) subunit alpha	Down	GNAI3	40.532	0.579	0.467	1.086	1.088	1.8713	2.3354	cytoplasm	single organism signaling; nucleoside metabolic process; purine nucleoside metabolic process; negative regulation of purine nucleotide biosynthetic process; negative regulation of cAMP metabolic process; negative regulation of nucleotide metabolic process; nucleotide metabolic process; single-organism process; cellular metabolic process; phosphate-containing compound metabolic process; establishm…	membrane; extracellular region part; extrinsic component of membrane; organelle membrane; membrane microdomain; cytoplasm; macromolecular complex; cell; cytoplasmic side of plasma membrane; organelle part; non-membrane-bounded organelle; lysosomal membrane; extracellular exosome; intracellular; lysosome; secretory vesicle; membrane region; membrane-bounded organelle; organelle lumen; side of memb…	nucleoside phosphate binding; receptor binding; G-protein beta/gamma-subunit complex binding; hydrolase activity, acting on acid anhydrides; hydrolase activity; protein binding; signal transducer activity; GTPase activating protein binding; organic cyclic compound binding; heterocyclic compound binding; pyrophosphatase activity; GDP binding; catalytic activity; ribonucleotide binding; binding; GT…	K04630	GNAI; guanine nucleotide-binding protein G(i) subunit alpha	hsa04015 Rap1 signaling pathway - Homo sapiens (human); hsa04723 Retrograde endocannabinoid signaling - Homo sapiens (human); hsa04022 cGMP-PKG signaling pathway - Homo sapiens (human); hsa04924 Renin secretion - Homo sapiens (human); hsa04724 Glutamatergic synapse - Homo sapiens (human); hsa05145 Toxoplasmosis - Homo sapiens (human); hsa05200 Pathways in cancer - Homo sapiens (human); hsa04071 S…	IPR027417; IPR011025;	P-loop containing nucleoside triphosphate hydrolase; G protein alpha subunit, helical insertion;
P08962	CD63 antigen	Up	CD63	25.636	1.668	1.608	1.096	1.142	0.67142	0.68654	plasma membrane	regulation of vesicle-mediated transport; developmental maturation; leukocyte activation; localization of cell; positive regulation of receptor internalization; regulation of signaling; cellular developmental process; single-organism process; protein transport; establishment of localization; positive regulation of cellular component organization; response to external stimulus; biological adhesion…	membrane; platelet dense granule; extracellular region part; organelle membrane; cytoplasm; platelet dense granule membrane; cytoplasmic vesicle part; integral component of plasma membrane; cell; organelle part; lysosomal membrane; extracellular exosome; late endosome membrane; intracellular; lysosome; secretory vesicle; membrane-bounded organelle; multivesicular body; organelle lumen; lytic vacu…	protein binding; binding;	K06497	CD63; CD63 antigen	hsa04142 Lysosome - Homo sapiens (human); hsa05205 Proteoglycans in cancer - Homo sapiens (human);	IPR008952;	Tetraspanin, EC2 domain;
P09601	Heme oxygenase 1	Up	HMOX1	32.818	1.702	1.761	0.843	0.829	0.548	0.43536	peroxisome	cellular component biogenesis; single organism signaling; regulation of leukocyte activation; response to nicotine; regulation of cell death; gland development; response to cisplatin; positive regulation of biosynthetic process; regulation of neuron apoptotic process; negative regulation of immune effector process; negative regulation of regulated secretory pathway; cellular metabolic process; me…	membrane; extracellular space; extracellular region part; endoplasmic reticulum; nuclear outer membrane-endoplasmic reticulum membrane network; membrane microdomain; cell periphery; cytoplasm; intracellular part; cell; organelle part; non-membrane-bounded organelle; membrane-enclosed lumen; intracellular organelle lumen; plasma membrane region; intracellular; membrane part; cell part; whole membr…	ion binding; protein dimerization activity; phospholipase D activity; oxidoreductase activity, acting on paired donors, with incorporation or reduction of molecular oxygen; protein binding; hydrolase activity; heme oxygenase (decyclizing) activity; lipase activity; signal transducer activity; oxidoreductase activity; organic cyclic compound binding; heterocyclic compound binding; heme binding; id…	K00510	HMOX; heme oxygenase (biliverdin-producing) [EC:1.14.14.18]	hsa04978 Mineral absorption - Homo sapiens (human); hsa05418 Fluid shear stress and atherosclerosis - Homo sapiens (human); hsa05206 MicroRNAs in cancer - Homo sapiens (human); hsa04066 HIF-1 signaling pathway - Homo sapiens (human); hsa01100 Metabolic pathways - Homo sapiens (human); hsa00860 Porphyrin and chlorophyll metabolism - Homo sapiens (human);	IPR016084;	Haem oxygenase-like, multi-helical;
P10646	Tissue factor pathway inhibitor	Up	TFPI	35.015	1.943	1.704	0.984	1.158	0.45973	0.63932	extracellular	blood coagulation; regulation of biological quality; blood coagulation, extrinsic pathway; single-organism process; response to interleukin-1; cellular response to cytokine stimulus; response to biotic stimulus; response to wounding; response to external stimulus; negative regulation of peptidase activity; metabolic process; macromolecule metabolic process; protein metabolic process; cellular res…	intracellular organelle; membrane; extracellular space; extracellular region part; endoplasmic reticulum; organelle membrane; cell periphery; anchored component of membrane; cytoplasm; intrinsic component of membrane; endomembrane system; intracellular part; cell; extracellular region; organelle part; plasma membrane; intracellular membrane-bounded organelle; organelle; membrane part; intracellul…	serine-type endopeptidase inhibitor activity; enzyme regulator activity; peptidase inhibitor activity; peptidase regulator activity; endopeptidase regulator activity; enzyme inhibitor activity; molecular function regulator; endopeptidase inhibitor activity;	K03909	TFPI; tissue factor pathway inhibitor	hsa04610 Complement and coagulation cascades - Homo sapiens (human);	IPR002223;	Pancreatic trypsin inhibitor Kunitz domain;
P10909	Clusterin	Up	CLU	52.494	4.101	3.755	1.289	0.843	0.31362	0.22839	extracellular	cellular component biogenesis; single organism signaling; negative regulation of beta-amyloid formation; regulation of cell death; negative regulation of cellular response to thapsigargin; ensheathment of neurons; regulation of tumor necrosis factor production; positive regulation of proteasomal ubiquitin-dependent protein catabolic process; negative regulation of release of cytochrome c from mit…	dendrite; membrane; extracellular region part; organelle membrane; cytoplasm; cytoplasmic vesicle part; macromolecular complex; cell; organelle part; extracellular exosome; intracellular; lipoprotein particle; secretory vesicle; neuron projection; neurofibrillary tangle; membrane-bounded organelle; neuron part; organelle lumen; cell projection; inclusion body; organelle envelope; extracellular re…	misfolded protein binding; protein binding; ubiquitin protein ligase binding; ubiquitin-like protein ligase binding; chaperone binding; binding; enzyme binding;	K17252	CLU; clusterin	hsa04610 Complement and coagulation cascades - Homo sapiens (human);	IPR016015; IPR016014;	Clusterin, C-terminal; Clusterin, N-terminal;
P11166	"Solute carrier family 2, facilitated glucose transporter member 1"	Up	SLC2A1	54.083	1.968	1.997	1.073	0.962	0.4905	0.49668	plasma membrane	cellular component biogenesis; regulation of biological quality; regulation of insulin secretion; regulation of signaling; single-organism process; regulation of secretion; biosynthetic process; disaccharide metabolic process; cellular metabolic process; establishment of localization; response to external stimulus; carbohydrate transmembrane transport; metabolic process; regulation of cell commun…	membrane; extracellular region part; organelle membrane; membrane microdomain; cytoplasmic region; cytoplasm; integral component of plasma membrane; cell; organelle part; non-membrane-bounded organelle; extracellular exosome; plasma membrane region; intracellular; membrane region; membrane-bounded organelle; apical part of cell; intrinsic component of plasma membrane; cytoskeletal part; midbody; …	D-glucose transmembrane transporter activity; glucose transmembrane transporter activity; protein self-association; sugar transmembrane transporter activity; xenobiotic transporter activity; carbohydrate transporter activity; substrate-specific transporter activity; vitamin transporter activity; protein binding; monosaccharide transmembrane transporter activity; kinase binding; substrate-specific…	K07299	SLC2A1; MFS transporter, SP family, solute carrier family 2 (facilitated glucose transporter), member 1	hsa04920 Adipocytokine signaling pathway - Homo sapiens (human); hsa05200 Pathways in cancer - Homo sapiens (human); hsa04066 HIF-1 signaling pathway - Homo sapiens (human); hsa04922 Glucagon signaling pathway - Homo sapiens (human); hsa05230 Central carbon metabolism in cancer - Homo sapiens (human); hsa05211 Renal cell carcinoma - Homo sapiens (human); hsa05166 HTLV-I infection - Homo sapiens (…	IPR020846;	Major facilitator superfamily domain;
P11169	"Solute carrier family 2, facilitated glucose transporter member 3"	Up	SLC2A3	53.924	3.145	2.944	1.468	1.422	0.47865	0.44641	plasma membrane	leukocyte activation; neutrophil activation involved in immune response; monosaccharide transport; immune effector process; single-organism process; response to stimulus; cellular metabolic process; establishment of localization; organic substance metabolic process; carbohydrate transmembrane transport; metabolic process; vitamin metabolic process; myeloid cell activation involved in immune respo…	membrane; extracellular region part; organelle membrane; cytoplasmic vesicle; cell periphery; vesicle; cytoplasm; cytoplasmic vesicle part; intrinsic component of membrane; intracellular part; integral component of plasma membrane; cell; organelle part; tertiary granule membrane; extracellular exosome; intracellular; cell part; membrane part; whole membrane; secretory vesicle; extracellular vesic…	D-glucose transmembrane transporter activity; glucose transmembrane transporter activity; glucose binding; sugar transmembrane transporter activity; carbohydrate transporter activity; substrate-specific transporter activity; vitamin transporter activity; monosaccharide transmembrane transporter activity; monosaccharide binding; substrate-specific transmembrane transporter activity; carbohydrate t…	K08142			IPR020846;	Major facilitator superfamily domain;
P11387	DNA topoisomerase 1	Down	TOP1	90.725	0.513	0.582	0.987	1.063	1.9243	1.8318	nucleus	single-organism process; biosynthetic process; multi-organism cellular process; cellular metabolic process; DNA topological change; phosphate-containing compound metabolic process; metabolic process; protein metabolic process; macromolecule metabolic process; interspecies interaction between organisms; embryo development; DNA conformation change; developmental process; regulation of gene expressi…	P-body; cytoplasm; neuronal cell body; macromolecular complex; intracellular part; cell; organelle part; cytoplasmic ribonucleoprotein granule; chromosomal part; non-membrane-bounded organelle; membrane-enclosed lumen; nucleoplasm; intracellular organelle lumen; nuclear chromosome part; intracellular; cell part; chromosome; membrane-bounded organelle; neuron part; organelle lumen; replication for…	DNA binding; RNA binding; DNA topoisomerase type I activity; transcription regulatory region sequence-specific DNA binding; double-stranded DNA binding; sequence-specific double-stranded DNA binding; protein binding; chromatin binding; sequence-specific DNA binding; core promoter binding; heterocyclic compound binding; organic cyclic compound binding; regulatory region DNA binding; regulatory reg…	K03163			IPR013030; IPR008336; IPR014727; IPR013500; IPR014711; IPR013034; IPR013499; IPR011010; IPR025834;	DNA topoisomerase I, DNA binding, mixed alpha/beta motif, eukaryotic-type; DNA topoisomerase I, DNA binding, eukaryotic-type; DNA topoisomerase I, catalytic core, alpha/beta subdomain; DNA topoisomerase I, catalytic core, eukaryotic-type; DNA topoisomerase I, catalytic core, alpha-helical subdomain, eukaryotic-type; DNA topoisomerase I, domain 1; DNA topoisomerase I, eukaryotic-type; DNA breaking…
P11388	DNA topoisomerase 2-alpha	Down	TOP2A	174.38	0.317	0.334	0.91	1.017	2.5996	3.2347	nucleus	regulation of cell death; DNA ligation; reproductive process; positive regulation of biosynthetic process; cellular metabolic process; metabolic process; single organism reproductive process; protein metabolic process; macromolecule metabolic process; embryo development; cellular response to stimulus; hematopoietic progenitor cell differentiation; mitotic cell cycle; chromosome segregation; posit…	intracellular organelle; intracellular non-membrane-bounded organelle; intracellular organelle part; cytoplasm; macromolecular complex; nuclear lumen; intracellular part; nucleolus; cell; organelle part; non-membrane-bounded organelle; membrane-enclosed lumen; organelle; condensed chromosome; intracellular membrane-bounded organelle; nucleus; nucleoplasm; intracellular organelle lumen; intracellu…	nucleoside phosphate binding; protein kinase binding; protein dimerization activity; hydrolase activity, acting on acid anhydrides; hydrolase activity; protein binding; chromatin binding; ubiquitin-like protein binding; ATPase activity; organic cyclic compound binding; heterocyclic compound binding; identical protein binding; histone deacetylase binding; DNA topoisomerase II activity; pyrophospha…	K03164	TOP2; DNA topoisomerase II [EC:5.99.1.3]	hsa01524 Platinum drug resistance - Homo sapiens (human);	IPR002205; IPR013758; IPR012542; IPR031660; IPR034157; IPR003594; IPR013506; IPR013757; IPR013759; IPR020568; IPR006171; IPR014721; IPR024946; IPR013760;	DNA topoisomerase, type IIA, subunit A/C-terminal; DNA topoisomerase, type IIA, subunit A/ C-terminal, alpha-beta; DTHCT; C-terminal associated domain of TOPRIM; DNA topoisomerase 2, TOPRIM domain; Histidine kinase-like ATPase, C-terminal domain; DNA topoisomerase, type IIA, subunit B, domain 2; Type IIA DNA topoisomerase subunit A, alpha-helical domain; DNA topoisomerase, type IIA, central domai…
P12532	"Creatine kinase U-type, mitochondrial"	Down	CKMT1A	47.036	0.441	0.629	0.344	0.644	0.76915	1.0664	mitochondria	phosphorylation; small molecule metabolic process; single-organism cellular process; nitrogen compound metabolic process; single-organism process; creatine metabolic process; alpha-amino acid metabolic process; primary metabolic process; cellular metabolic process; phosphate-containing compound metabolic process; organic substance metabolic process; metabolic process; cellular amino acid metaboli…	intracellular organelle; membrane; extracellular region part; mitochondrial part; organelle membrane; organelle envelope; intracellular organelle part; cytoplasm; vesicle; intracellular part; cell; extracellular region; organelle part; mitochondrion; intracellular membrane-bounded organelle; mitochondrial envelope; organelle; extracellular exosome; intracellular; cell part; envelope; organelle in…	ATP binding; nucleoside phosphate binding; creatine kinase activity; nucleoside binding; ion binding; phosphotransferase activity, nitrogenous group as acceptor; nucleotide binding; organic cyclic compound binding; heterocyclic compound binding; ribonucleoside binding; carbohydrate derivative binding; kinase activity; catalytic activity; ribonucleotide binding; binding; purine ribonucleoside bind…	K00933	E2.7.3.2; creatine kinase [EC:2.7.3.2]	hsa01100 Metabolic pathways - Homo sapiens (human); hsa00330 Arginine and proline metabolism - Homo sapiens (human);	IPR022413; IPR014746; IPR022414;	ATP:guanido phosphotransferase, N-terminal; Glutamine synthetase/guanido kinase, catalytic domain; ATP:guanido phosphotransferase, catalytic domain;
P14210	Hepatocyte growth factor	Up	HGF	83.133	2.449	1.769	1.105	0.917	0.4104	0.4762	extracellular	single organism signaling; regulation of stress-activated MAPK cascade; regulation of cell death; gland development; negative regulation of release of cytochrome c from mitochondria; positive regulation of biosynthetic process; peptidyl-tyrosine modification; positive regulation of neuron projection regeneration; cellular lipid metabolic process; regulation of defense response; positive regulatio…	secretory granule lumen; intracellular organelle; intracellular vesicle; membrane; extracellular space; extracellular region part; cytoplasmic vesicle; vesicle; cytoplasm; intracellular organelle part; cytoplasmic vesicle part; endomembrane system; intracellular part; cell; extracellular region; organelle part; organelle; membrane-enclosed lumen; vesicle lumen; cytoplasmic vesicle lumen; intracel…	growth factor activity; peptidase activity; protein heterodimerization activity; phosphotransferase activity, alcohol group as acceptor; guanyl-nucleotide exchange factor activity; receptor binding; serine-type peptidase activity; protein dimerization activity; protein tyrosine kinase activity; hydrolase activity; protein binding; protein kinase activity; molecular function regulator; chemoattrac…	K05460	HGF; hepatocyte growth factor	hsa05144 Malaria - Homo sapiens (human); hsa04015 Rap1 signaling pathway - Homo sapiens (human); hsa05200 Pathways in cancer - Homo sapiens (human); hsa04014 Ras signaling pathway - Homo sapiens (human); hsa04060 Cytokine-cytokine receptor interaction - Homo sapiens (human); hsa05211 Renal cell carcinoma - Homo sapiens (human); hsa04151 PI3K-Akt signaling pathway - Homo sapiens (human); hsa05205 …	IPR009003; IPR003609; IPR000001; IPR001254; IPR013806;	Peptidase S1, PA clan; PAN/Apple domain; Kringle; Serine proteases, trypsin domain; Kringle-like fold;
P15311	Ezrin	Up	EZR	69.412	1.51	1.607	1.026	1.055	0.68257	0.64034	cytoplasm	single organism signaling; cellular component biogenesis; regulation of stress-activated MAPK cascade; filopodium assembly; response to organophosphorus; cellular metabolic process; positive regulation of growth; positive regulation of cellular protein catabolic process; metabolic process; terminal web assembly; regulation of cell shape; regulation of cellular component size; negative regulation …	membrane; cluster of actin-based cell projections; extracellular region part; extrinsic component of membrane; membrane microdomain; ruffle membrane; cytoplasmic region; cytoplasm; supramolecular complex; actin-based cell projection; cell; cytoplasmic side of plasma membrane; organelle part; non-membrane-bounded organelle; T-tubule; extracellular exosome; focal adhesion; plasma membrane region; l…	actin filament binding; RNA binding; protein kinase A binding; ATPase binding; protein kinase A regulatory subunit binding; protein kinase binding; macromolecular complex binding; tubulin binding; protein binding; kinase binding; organic cyclic compound binding; heterocyclic compound binding; cell adhesion molecule binding; cytoskeletal protein binding; binding; microtubule binding; nucleic acid …	K08007	VIL2; villin 2 (ezrin)	hsa04670 Leukocyte transendothelial migration - Homo sapiens (human); hsa05205 Proteoglycans in cancer - Homo sapiens (human); hsa05206 MicroRNAs in cancer - Homo sapiens (human); hsa04530 Tight junction - Homo sapiens (human); hsa05130 Pathogenic Escherichia coli infection - Homo sapiens (human); hsa04971 Gastric acid secretion - Homo sapiens (human); hsa04810 Regulation of actin cytoskeleton - …	IPR019748; IPR018980; IPR008954; IPR019749; IPR018979; IPR029071; IPR011993; IPR011259; IPR014352; IPR000299;	FERM central domain; FERM, C-terminal PH-like domain; Moesin tail domain; Band 4.1 domain; FERM, N-terminal; Ubiquitin-related domain; PH domain-like; Ezrin/radixin/moesin, C-terminal; FERM/acyl-CoA-binding protein, 3-helical bundle; FERM domain;
P16278	Beta-galactosidase	Down	GLB1	76.074	0.626	0.496	0.945	1.062	1.5856	1.8255	lysozyme	monosaccharide catabolic process; leukocyte activation; membrane lipid metabolic process; aminoglycan catabolic process; single-organism process; cellular lipid metabolic process; keratan sulfate catabolic process; cellular metabolic process; establishment of localization; glycosaminoglycan metabolic process; keratan sulfate metabolic process; metabolic process; cellular carbohydrate metabolic pr…	secretory granule lumen; extracellular space; extracellular region part; cytoplasmic vesicle; vesicle; cytoplasm; cytoplasmic vesicle part; intracellular part; azurophil granule lumen; cell; ficolin-1-rich granule lumen; organelle part; vacuolar lumen; extracellular exosome; ficolin-1-rich granule; membrane-enclosed lumen; vesicle lumen; intracellular organelle lumen; intracellular; cell part; se…	carbohydrate derivative binding; galactosidase activity; catalytic activity; binding; hydrolase activity, acting on glycosyl bonds; hydrolase activity, hydrolyzing O-glycosyl compounds; exo-alpha-sialidase activity; beta-galactosidase activity; hydrolase activity; protein binding; galactoside binding; alpha-sialidase activity;	K12309	GLB1; beta-galactosidase [EC:3.2.1.23]	hsa04142 Lysosome - Homo sapiens (human); hsa00511 Other glycan degradation - Homo sapiens (human); hsa01100 Metabolic pathways - Homo sapiens (human); hsa00604 Glycosphingolipid biosynthesis - ganglio series - Homo sapiens (human); hsa00531 Glycosaminoglycan degradation - Homo sapiens (human); hsa00052 Galactose metabolism - Homo sapiens (human); hsa00600 Sphingolipid metabolism - Homo sapiens (…	IPR031330; IPR025300; IPR017853; IPR008979; IPR013781;	Glycoside hydrolase 35, catalytic domain; Beta-galactosidase jelly roll domain; Glycoside hydrolase superfamily; Galactose-binding domain-like; Glycoside hydrolase, catalytic domain;
P16402	Histone H1.3	Down	HIST1H1D	22.35	0.107	0.092	0.895	1.04	8.3248	11.245	nucleus	cellular component biogenesis; negative regulation of RNA metabolic process; cellular metabolic process; methylation; regulation of RNA biosynthetic process; metabolic process; protein alkylation; nucleosome assembly; cellular component assembly; macromolecular complex assembly; negative regulation of macromolecule biosynthetic process; macromolecule metabolic process; protein metabolic process; …	intracellular organelle; euchromatin; intracellular non-membrane-bounded organelle; intracellular organelle part; macromolecular complex; nuclear lumen; intracellular part; cell; organelle part; nucleosome; chromosomal part; non-membrane-bounded organelle; membrane-enclosed lumen; intracellular membrane-bounded organelle; organelle; nucleus; intracellular organelle lumen; chromatin; nuclear chrom…	organic cyclic compound binding; heterocyclic compound binding; DNA binding; RNA binding; chromatin binding; chromatin DNA binding; binding; nucleic acid binding;	K11275			IPR011991; IPR005818;	Winged helix-turn-helix DNA-binding domain; Linker histone H1/H5, domain H15;
P16403	Histone H1.2	Down	HIST1H1C	21.364	0.07	0.086	1.096	0.899	15.399	10.551	nucleus	cellular component biogenesis; negative regulation of RNA metabolic process; cellular metabolic process; methylation; regulation of RNA biosynthetic process; metabolic process; protein alkylation; nucleosome assembly; cellular component assembly; macromolecular complex assembly; negative regulation of macromolecule biosynthetic process; macromolecule metabolic process; protein metabolic process; …	macromolecular complex; intracellular part; cell; organelle part; chromosomal part; non-membrane-bounded organelle; membrane-enclosed lumen; intracellular organelle lumen; nuclear chromosome part; intracellular; cell part; chromosome; nuclear chromatin; membrane-bounded organelle; DNA packaging complex; protein-DNA complex; organelle lumen; intracellular organelle; euchromatin; intracellular non-…	organic cyclic compound binding; heterocyclic compound binding; DNA binding; RNA binding; protein binding; chromatin binding; chromatin DNA binding; binding; nucleic acid binding;	K11275			IPR011991; IPR005818;	Winged helix-turn-helix DNA-binding domain; Linker histone H1/H5, domain H15;
P17275	Transcription factor jun-B	Up	JUNB	35.879	2.406	3.402	0.837	1.236	0.54428	0.38562	nucleus	osteoblast differentiation; regulation of cell death; reproductive process; nucleic acid-templated transcription; chordate embryonic development; embryonic placenta development; positive regulation of biosynthetic process; response to organophosphorus; cellular metabolic process; placenta blood vessel development; response to biotic stimulus; response to external stimulus; decidualization; metabo…	intracellular organelle; intracellular non-membrane-bounded organelle; intracellular organelle part; macromolecular complex; nuclear lumen; intracellular part; transcription factor complex; cell; organelle part; chromosomal part; non-membrane-bounded organelle; organelle; intracellular membrane-bounded organelle; membrane-enclosed lumen; nucleoplasm; nucleus; intracellular organelle lumen; chroma…	DNA binding; transcriptional activator activity, RNA polymerase II transcription regulatory region sequence-specific binding; RNA polymerase II transcription factor activity, sequence-specific DNA binding; transcription corepressor activity; transcription regulatory region sequence-specific DNA binding; transcriptional activator activity, RNA polymerase II core promoter proximal region sequence-s…	K09028	JUNB; transcription factor jun-B	hsa04380 Osteoclast differentiation - Homo sapiens (human); hsa04668 TNF signaling pathway - Homo sapiens (human);	IPR004827; IPR005643; IPR008917;	Basic-leucine zipper domain; Jun-like transcription factor; Transcription factor, Skn-1-like, DNA-binding domain;
P17301	Integrin alpha-2	Up	ITGA2	129.29	1.975	2.021	1.113	1.059	0.51926	0.52979	plasma membrane	cellular component biogenesis; single organism signaling; entry into host; positive regulation of transmission of nerve impulse; positive regulation of phagocytosis, engulfment; gland development; reproductive process; posttranscriptional regulation of gene expression; positive regulation of biosynthetic process; regulation of defense response; multi-multicellular organism process; positive regul…	membrane; protein complex involved in cell adhesion; external side of plasma membrane; membrane protein complex; cell junction; cell periphery; cytoplasm; macromolecular complex; intrinsic component of membrane; intracellular part; integral component of plasma membrane; cell; axon terminus; focal adhesion; intracellular; presynapse; cell part; membrane part; adherens junction; perinuclear region …	signaling receptor activity; collagen binding involved in cell-matrix adhesion; protein heterodimerization activity; receptor binding; ion binding; protein dimerization activity; macromolecular complex binding; protein binding; integrin binding; transmembrane signaling receptor activity; signal transducer activity; extracellular matrix binding; virus receptor activity; cell adhesion molecule bind…	K06481	ITGA2; integrin alpha 2	hsa05200 Pathways in cancer - Homo sapiens (human); hsa04640 Hematopoietic cell lineage - Homo sapiens (human); hsa04810 Regulation of actin cytoskeleton - Homo sapiens (human); hsa04151 PI3K-Akt signaling pathway - Homo sapiens (human); hsa04611 Platelet activation - Homo sapiens (human); hsa05222 Small cell lung cancer - Homo sapiens (human); hsa05205 Proteoglycans in cancer - Homo sapiens (hum…	IPR032695; IPR013649; IPR002035;	Integrin domain; Integrin alpha-2; von Willebrand factor, type A;
P18077	60S ribosomal protein L35a	Down	RPL35A	12.538	0.589	0.607	0.994	1.087	1.6631	1.8559	cytoplasm	cellular component biogenesis; ribonucleoprotein complex biogenesis; establishment of protein localization to organelle; peptide metabolic process; biosynthetic process; multi-organism cellular process; cellular metabolic process; protein transport; ribosomal large subunit biogenesis; establishment of localization; protein targeting; protein targeting to membrane; metabolic process; multi-organis…	membrane; extracellular region part; vesicle; cytoplasm; macromolecular complex; intracellular part; cell; organelle part; non-membrane-bounded organelle; extracellular exosome; ribosomal subunit; intracellular; cell part; extracellular vesicle; cytosolic part; membrane-bounded organelle; cytosolic ribosome; intracellular organelle; ribosome; intracellular non-membrane-bounded organelle; cytosoli…	organic cyclic compound binding; heterocyclic compound binding; RNA binding; tRNA binding; binding; nucleic acid binding; protein binding; structural molecule activity; structural constituent of ribosome;	K02917	RP-L35Ae; large subunit ribosomal protein L35Ae	hsa03010 Ribosome - Homo sapiens (human);	IPR009000;	Translation protein, beta-barrel domain;
P18124	60S ribosomal protein L7	Down	RPL7	29.225	0.496	0.512	1.08	1.126	2.2611	1.989	cytoplasm	cellular component biogenesis; ribonucleoprotein complex biogenesis; establishment of protein localization to organelle; peptide metabolic process; biosynthetic process; multi-organism cellular process; cellular metabolic process; protein transport; ribosomal large subunit biogenesis; establishment of localization; protein targeting; protein targeting to membrane; metabolic process; multi-organis…	membrane; extracellular region part; cell junction; vesicle; cytoplasm; macromolecular complex; intracellular part; cell; organelle part; non-membrane-bounded organelle; extracellular exosome; membrane-enclosed lumen; focal adhesion; intracellular organelle lumen; ribosomal subunit; intracellular; cell part; adherens junction; extracellular vesicle; cell-substrate junction; cytosolic part; membra…	organic cyclic compound binding; heterocyclic compound binding; mRNA binding; DNA binding; RNA binding; identical protein binding; protein homodimerization activity; binding; protein dimerization activity; nucleic acid binding; protein binding; structural molecule activity; structural constituent of ribosome;	K02937	RP-L7e; large subunit ribosomal protein L7e	hsa03010 Ribosome - Homo sapiens (human);	IPR012988; IPR016082;	Ribosomal protein L30, N-terminal; Ribosomal protein L30, ferredoxin-like fold domain;
P18621	60S ribosomal protein L17	Down	RPL17	21.397	0.55	0.565	1.04	1.054	1.8258	1.8757	cytoplasm	cellular component biogenesis; ribonucleoprotein complex biogenesis; establishment of protein localization to organelle; peptide metabolic process; biosynthetic process; multi-organism cellular process; cellular metabolic process; protein transport; establishment of localization; protein targeting; protein targeting to membrane; metabolic process; multi-organism metabolic process; establishment o…	ribosome; intracellular organelle; intracellular non-membrane-bounded organelle; cytosolic large ribosomal subunit; intracellular organelle part; cytoplasm; macromolecular complex; intracellular part; cytosol; cell; organelle part; non-membrane-bounded organelle; intracellular membrane-bounded organelle; organelle; nucleus; large ribosomal subunit; ribosomal subunit; intracellular; cell part; cyt…	organic cyclic compound binding; heterocyclic compound binding; RNA binding; binding; nucleic acid binding; protein binding; structural molecule activity; structural constituent of ribosome;	K02880	RP-L17e; large subunit ribosomal protein L17e	hsa03010 Ribosome - Homo sapiens (human);
P18827	Syndecan-1	Up	SDC1	32.461	1.929	2.586	0.871	1.179	0.46163	0.45079	extracellular	regulation of vesicle-mediated transport; single organism signaling; reproductive process; cell surface receptor signaling pathway; male gonad development; response to organophosphorus; myoblast differentiation; cellular lipid metabolic process; cellular metabolic process; glycosaminoglycan metabolic process; metabolic process; carbohydrate derivative biosynthetic process; regulation of localizat…	membrane; extracellular region part; external side of plasma membrane; cell periphery; cytoplasm; vesicle; macromolecular complex; intrinsic component of membrane; intracellular part; integral component of plasma membrane; cell; organelle part; vacuolar lumen; membrane-enclosed lumen; extracellular exosome; intracellular organelle lumen; intracellular; cell part; membrane part; lysosome; extracel…	carbohydrate derivative binding; protein C-terminus binding; protein binding; glycoprotein binding; binding;	K06257	SDC1; syndecan 1	hsa05144 Malaria - Homo sapiens (human); hsa05205 Proteoglycans in cancer - Homo sapiens (human); hsa05418 Fluid shear stress and atherosclerosis - Homo sapiens (human); hsa04512 ECM-receptor interaction - Homo sapiens (human); hsa04514 Cell adhesion molecules (CAMs) - Homo sapiens (human);	IPR027789; IPR003585;	Syndecan/Neurexin domain; Neurexin/syndecan/glycophorin C;
P20810	Calpastatin	Up	CAST	76.572	1.78	1.747	1	1.027	0.62916	0.58244	nucleus	regulation of cellular process; regulation of cell death; negative regulation of endopeptidase activity; negative regulation of programmed cell death; regulation of macromolecule metabolic process; regulation of programmed cell death; negative regulation of cellular process; negative regulation of biological process; negative regulation of cellular metabolic process; negative regulation of hydrol…	organelle; intracellular membrane-bounded organelle; intracellular organelle; membrane; endoplasmic reticulum; cell part; intracellular; cytoplasm; endomembrane system; intracellular part; cytosol; membrane-bounded organelle; cell; cytoplasmic part;	organic cyclic compound binding; heterocyclic compound binding; cell adhesion molecule binding; RNA binding; enzyme regulator activity; binding; peptidase inhibitor activity; peptidase regulator activity; cadherin binding; nucleic acid binding; endopeptidase regulator activity; protein binding; molecular function regulator; enzyme inhibitor activity; endopeptidase inhibitor activity; cysteine-typ…	K04281
P21741	Midkine	Up	MDK	15.585	2.472	3.135	1.028	1.582	0.43417	0.55014	extracellular	single organism signaling; regulation of cell death; gland development; hippocampus development; localization of cell; cell surface receptor signaling pathway; brain development; cellular developmental process; regulation of neuron apoptotic process; positive regulation of biosynthetic process; single-organism process; cerebral cortex development; limbic system development; neurological system pr…	cell projection; intracellular; cell part; cytoplasm; intracellular part; cell; extracellular region;	growth factor activity; carbohydrate derivative binding; receptor binding; binding; ion binding; protein binding; anion binding; glycosaminoglycan binding; heparin binding; sulfur compound binding;	K06828			IPR020089; IPR020090; IPR020091;	Pleiotrophin/Midkine, N-terminal domain; Pleiotrophin/Midkine, C-terminal domain; Pleiotrophin/Midkine disulphide-rich domain;
P24386	Rab proteins geranylgeranyltransferase component A 1	Up	CHM	73.475	2.279	1.954	1.485	1.229	0.73775	0.63419	cytoplasm	single organism signaling; regulation of cell death; visual perception; protein geranylgeranylation; single-organism process; cellular metabolic process; protein transport; neurological system process; establishment of localization; protein targeting; protein targeting to membrane; signal transduction; metabolic process; establishment of localization in cell; cell communication; positive regulati…	catalytic complex; cell part; intracellular; cytoplasm; macromolecular complex; intracellular part; transferase complex; cell; cytosol; Rab-protein geranylgeranyltransferase complex; cytoplasmic part;	small GTPase binding; prenyltransferase activity; GDP-dissociation inhibitor activity; nucleoside-triphosphatase regulator activity; GTPase regulator activity; protein geranylgeranyltransferase activity; protein binding; molecular function regulator; protein prenyltransferase activity; Rab GTPase binding; oxidoreductase activity; enzyme regulator activity; Ras GTPase binding; catalytic activity; …				IPR023753;	FAD/NAD(P)-binding domain;
P24592	Insulin-like growth factor-binding protein 6	Up	IGFBP6	25.322	4.246	6.575	0.644	0.68	0.081533	0.071113	extracellular	single organism signaling; regulation of cellular process; regulation of growth; regulation of cell proliferation; negative regulation of signal transduction; regulation of insulin-like growth factor receptor signaling pathway; regulation of signaling; cellular protein metabolic process; negative regulation of canonical Wnt signaling pathway; single-organism process; negative regulation of biolog…	intracellular organelle; extracellular space; extracellular region part; vesicle; cytoplasm; endomembrane system; intracellular part; cell; extracellular region; intracellular membrane-bounded organelle; organelle; extracellular exosome; intracellular; cell part; extracellular vesicle; Golgi apparatus; membrane-bounded organelle; extracellular organelle; cytoplasmic part;	insulin-like growth factor I binding; insulin-like growth factor binding; receptor binding; insulin-like growth factor II binding; growth factor binding; binding; protein binding;				IPR000867; IPR000716; IPR009030;	Insulin-like growth factor-binding protein, IGFBP; Thyroglobulin type-1; Growth factor receptor cysteine-rich domain;
P26006	Integrin alpha-3	Up	ITGA3	116.61	1.596	1.533	0.914	0.924	0.5322	0.57632	plasma membrane	single organism signaling; positive regulation of cell migration; cell surface receptor signaling pathway; reproductive process; respiratory tube development; neurological system process; behavior; biological adhesion; regulation of plasma membrane organization; heart development; positive regulation of multicellular organismal process; regulation of localization; multi-multicellular organism pro…	basolateral plasma membrane; membrane; protein complex involved in cell adhesion; extracellular region part; external side of plasma membrane; excitatory synapse; invadopodium; membrane protein complex; cell junction; cell periphery; cytoplasm; vesicle; macromolecular complex; intrinsic component of membrane; invadopodium membrane; intracellular part; growth cone; integral component of plasma mem…	fibronectin binding; protein heterodimerization activity; receptor binding; ion binding; protein dimerization activity; macromolecular complex binding; protein binding; integrin binding; extracellular matrix binding; protease binding; cell adhesion molecule binding; carbohydrate derivative binding; laminin binding; binding; metal ion binding; cation binding; protein domain specific binding; colla…	K06482	ITGA3; integrin alpha 3	hsa05200 Pathways in cancer - Homo sapiens (human); hsa04640 Hematopoietic cell lineage - Homo sapiens (human); hsa04810 Regulation of actin cytoskeleton - Homo sapiens (human); hsa04151 PI3K-Akt signaling pathway - Homo sapiens (human); hsa05222 Small cell lung cancer - Homo sapiens (human); hsa04510 Focal adhesion - Homo sapiens (human); hsa05414 Dilated cardiomyopathy - Homo sapiens (human); h…	IPR032695; IPR013649;	Integrin domain; Integrin alpha-2;
P26373	60S ribosomal protein L13	Down	RPL13	24.261	0.471	0.456	1.014	0.999	2.0143	2.2554	cytoplasm	cellular component biogenesis; ribonucleoprotein complex biogenesis; establishment of protein localization to organelle; peptide metabolic process; biosynthetic process; multi-organism cellular process; cellular metabolic process; protein transport; establishment of localization; protein targeting; protein targeting to membrane; metabolic process; multi-organism metabolic process; establishment o…	ribosome; intracellular organelle; membrane; intracellular non-membrane-bounded organelle; cytosolic large ribosomal subunit; intracellular organelle part; cytoplasm; macromolecular complex; intracellular part; cytosol; cell; organelle part; non-membrane-bounded organelle; intracellular membrane-bounded organelle; organelle; nucleus; large ribosomal subunit; ribosomal subunit; intracellular; cell…	organic cyclic compound binding; heterocyclic compound binding; RNA binding; binding; nucleic acid binding; protein binding; structural molecule activity; structural constituent of ribosome;	K02873	RP-L13e; large subunit ribosomal protein L13e	hsa03010 Ribosome - Homo sapiens (human);
P29966	Myristoylated alanine-rich C-kinase substrate	Up	MARCKS	31.554	2.623	2.612	1.044	0.879	0.42598	0.41126	nucleus	regulation of cellular process; regulation of peptide transport; regulation of biological quality; regulation of transport; regulation of insulin secretion; regulation of signaling; regulation of secretion; regulation of secretion by cell; regulation of establishment of protein localization; regulation of peptide secretion; regulation of hormone secretion; regulation of biological process; regula…	membrane; extracellular region part; cell cortex; cell junction; cell periphery; cytoplasm; cytoplasmic region; vesicle; intracellular part; germinal vesicle; cell; organelle part; non-membrane-bounded organelle; extracellular exosome; cytoskeleton; microtubule organizing center; focal adhesion; microtubule cytoskeleton; intracellular; cell part; adherens junction; extracellular vesicle; cell-sub…	actin filament binding; cytoskeletal protein binding; binding; protein kinase binding; macromolecular complex binding; actin binding; protein kinase C binding; protein binding; kinase binding; calmodulin binding; enzyme binding; protein complex binding;	K12561	MARCKS; myristoylated alanine-rich C-kinase substrate	hsa04666 Fc gamma R-mediated phagocytosis - Homo sapiens (human); hsa05206 MicroRNAs in cancer - Homo sapiens (human);
P30408	Transmembrane 4 L6 family member 1	Up	TM4SF1	21.632	2.701	3.14	1.132	1.168	0.43303	0.50554	plasma membrane		membrane; intrinsic component of plasma membrane; plasma membrane part; membrane part; cell part; cell periphery; intrinsic component of membrane; integral component of plasma membrane; cell; integral component of membrane; plasma membrane;
P31350	Ribonucleoside-diphosphate reductase subunit M2	Down	RRM2	44.877	0.433	0.427	0.963	0.948	1.6466	2.1682	cytoplasm	cellular component biogenesis; nucleotide metabolic process; single-organism process; biosynthetic process; deoxyribonucleotide metabolic process; cellular metabolic process; phosphate-containing compound metabolic process; deoxyribonucleotide biosynthetic process; regulation of RNA biosynthetic process; metabolic process; carbohydrate derivative biosynthetic process; protein tetramerization; cel…	intracellular organelle; intracellular organelle part; cytoplasm; nuclear lumen; intracellular part; cell; cytosol; organelle part; organelle; intracellular membrane-bounded organelle; membrane-enclosed lumen; nucleoplasm; nucleus; intracellular organelle lumen; intracellular; cell part; membrane-bounded organelle; organelle lumen; cytoplasmic part; nuclear part;	oxidoreductase activity, acting on CH or CH2 groups; catalytic activity; binding; ion binding; ribonucleoside-diphosphate reductase activity; metal ion binding; cation binding; ribonucleoside-diphosphate reductase activity, thioredoxin disulfide as acceptor; protein binding; oxidoreductase activity, acting on CH or CH2 groups, disulfide as acceptor; oxidoreductase activity;	K10808	RRM2; ribonucleoside-diphosphate reductase subunit M2 [EC:1.17.4.1]	hsa00230 Purine metabolism - Homo sapiens (human); hsa00480 Glutathione metabolism - Homo sapiens (human); hsa00240 Pyrimidine metabolism - Homo sapiens (human); hsa01100 Metabolic pathways - Homo sapiens (human); hsa04115 p53 signaling pathway - Homo sapiens (human);	IPR012348; IPR009078;	Ribonucleotide reductase-related; Ferritin-like superfamily;
P34810	Macrosialin	Up	CD68	37.408	1.818	1.752	0.896	0.988	0.51377	0.55408	plasma membrane	leukocyte activation; neutrophil activation involved in immune response; immune effector process; cellular response to organic substance; single-organism process; response to stimulus; establishment of localization; single-organism localization; myeloid cell activation involved in immune response; granulocyte activation; cellular process; cellular response to chemical stimulus; myeloid leukocyte …	membrane; cytoplasmic vesicle; organelle membrane; cell periphery; cytoplasm; vesicle; cytoplasmic vesicle part; intrinsic component of membrane; intracellular part; cell; organelle part; lysosomal membrane; membrane part; intracellular; cell part; secretory vesicle; lysosome; whole membrane; endosome; secretory granule; membrane-bounded organelle; lytic vacuole; intracellular vesicle; intracellu…		K06501	CD68; CD68 antigen	hsa04142 Lysosome - Homo sapiens (human);
P35251	Replication factor C subunit 1	Down	RFC1	128.25	0.459	0.574	1.07	1.261	2.189	2.0375	nucleus	regulation of biological quality; nucleotide-excision repair, DNA incision, 5'-to lesion; nucleic acid-templated transcription; nucleotide-excision repair; positive regulation of biosynthetic process; telomere maintenance via telomere lengthening; biosynthetic process; negative regulation of RNA metabolic process; cellular metabolic process; regulation of RNA biosynthetic process; metabolic proce…	extracellular region part; vesicle; cytoplasm; macromolecular complex; intracellular part; cell; organelle part; chromosomal part; non-membrane-bounded organelle; membrane-enclosed lumen; extracellular exosome; nucleoplasm; intracellular organelle lumen; intracellular; cell part; chromosome; extracellular vesicle; membrane-bounded organelle; organelle lumen; replication fork; intracellular organe…	nucleoside phosphate binding; double-stranded DNA binding; hydrolase activity, acting on acid anhydrides; hydrolase activity; protein binding; molecular function regulator; ATPase activity; heterocyclic compound binding; organic cyclic compound binding; pyrophosphatase activity; protein-DNA loading ATPase activity; catalytic activity; ribonucleotide binding; binding; purine ribonucleoside binding…	K10754	RFC1; replication factor C subunit 1	hsa03430 Mismatch repair - Homo sapiens (human); hsa03420 Nucleotide excision repair - Homo sapiens (human); hsa03030 DNA replication - Homo sapiens (human);	IPR013725; IPR003959; IPR003593; IPR008921; IPR027417; IPR001357;	DNA replication factor RFC1, C-terminal; ATPase, AAA-type, core; AAA+ ATPase domain; DNA polymerase III, clamp loader complex, gamma/delta/delta subunit, C-terminal; P-loop containing nucleoside triphosphate hydrolase; BRCT domain;
P36578	60S ribosomal protein L4	Down	RPL4	47.697	0.583	0.53	0.976	0.976	1.7099	1.884	cytoplasm	cellular component biogenesis; ribonucleoprotein complex biogenesis; establishment of protein localization to organelle; peptide metabolic process; biosynthetic process; multi-organism cellular process; cellular metabolic process; protein transport; establishment of localization; protein targeting; protein targeting to membrane; metabolic process; multi-organism metabolic process; establishment o…	membrane; extracellular region part; cell junction; vesicle; cytoplasm; macromolecular complex; intracellular part; cell; organelle part; non-membrane-bounded organelle; extracellular exosome; membrane-enclosed lumen; focal adhesion; intracellular organelle lumen; ribosomal subunit; intracellular; cell part; adherens junction; extracellular vesicle; cell-substrate junction; cytosolic part; membra…	organic cyclic compound binding; heterocyclic compound binding; RNA binding; binding; nucleic acid binding; protein binding; structural molecule activity; structural constituent of ribosome;	K02930	RP-L4e; large subunit ribosomal protein L4e	hsa03010 Ribosome - Homo sapiens (human);	IPR023574; IPR025755;	Ribosomal protein L4 domain; 60S ribosomal protein L4, C-terminal domain;
P40189	Interleukin-6 receptor subunit beta	Up	IL6ST	103.54	4.744	4.853	1.339	1.526	0.27524	0.29674	peroxisome	single organism signaling; regulation of leukocyte activation; regulation of cell death; positive regulation of cellular protein metabolic process; regulation of mononuclear cell proliferation; regulation of gliogenesis; cell surface receptor signaling pathway; positive regulation of muscle hypertrophy; regulation of defense response; cellular metabolic process; cellular response to cytokine stim…	membrane; dendrite; extracellular space; extracellular region part; external side of plasma membrane; interleukin-6 receptor complex; cell periphery; vesicle; neuronal cell body; macromolecular complex; intrinsic component of membrane; integral component of plasma membrane; oncostatin-M receptor complex; cell; extracellular exosome; cell part; membrane part; extracellular vesicle; neuron projecti…	interleukin-11 binding; signaling receptor activity; cytokine receptor activity; receptor binding; growth factor binding; protein dimerization activity; interleukin-11 receptor activity; cytokine receptor binding; protein binding; interleukin-27 receptor activity; transmembrane signaling receptor activity; signal transducer activity; ciliary neurotrophic factor receptor activity; cytokine binding…	K05060	IL6ST; interleukin 6 signal transducer	hsa04659 Th17 cell differentiation - Homo sapiens (human); hsa04060 Cytokine-cytokine receptor interaction - Homo sapiens (human); hsa04550 Signaling pathways regulating pluripotency of stem cells - Homo sapiens (human); hsa04630 Jak-STAT signaling pathway - Homo sapiens (human); hsa05203 Viral carcinogenesis - Homo sapiens (human);	IPR015321; IPR010457; IPR013783; IPR003961;	Type I cytokine receptor, cytokine-binding domain; Immunoglobulin C2-set-like, ligand-binding; Immunoglobulin-like fold; Fibronectin type III;
P40429	60S ribosomal protein L13a	Down	RPL13A	23.577	0.531	0.444	0.986	1.002	1.8782	2.3693	cytoplasm	cellular component biogenesis; ribonucleoprotein complex biogenesis; peptide metabolic process; posttranscriptional regulation of gene expression; cellular metabolic process; cellular response to cytokine stimulus; protein transport; metabolic process; multi-organism metabolic process; protein localization to endoplasmic reticulum; rRNA processing; protein localization to organelle; protein metab…	membrane; cell junction; cytoplasm; macromolecular complex; intracellular part; cell; GAIT complex; organelle part; non-membrane-bounded organelle; membrane-enclosed lumen; focal adhesion; intracellular organelle lumen; ribosomal subunit; intracellular; cell part; adherens junction; cell-substrate junction; cytosolic part; membrane-bounded organelle; cell-substrate adherens junction; organelle lu…	organic cyclic compound binding; heterocyclic compound binding; mRNA binding; RNA binding; binding; nucleic acid binding; structural molecule activity; structural constituent of ribosome;	K02872	RP-L13Ae; large subunit ribosomal protein L13Ae	hsa03010 Ribosome - Homo sapiens (human);
P42696	RNA-binding protein 34	Down	RBM34	48.564	0.458	0.462	1.1	1.31	2.7013	2.8538	nucleus		intracellular organelle; intracellular non-membrane-bounded organelle; intracellular organelle part; nuclear lumen; intracellular part; nucleolus; cell; organelle part; non-membrane-bounded organelle; intracellular membrane-bounded organelle; organelle; membrane-enclosed lumen; nucleus; intracellular organelle lumen; intracellular; cell part; membrane-bounded organelle; organelle lumen; nuclear p…	organic cyclic compound binding; heterocyclic compound binding; RNA binding; nucleoside phosphate binding; binding; nucleic acid binding; nucleotide binding; small molecule binding;	K14837			IPR000504; IPR012677; IPR034221; IPR034220;	RNA recognition motif domain; Nucleotide-binding alpha-beta plait domain; RBM34, RNA recognition motif 2; RBM34, RNA recognition motif 1;
P42766	60S ribosomal protein L35	Down	RPL35	14.551	0.342	0.329	1.044	1.18	3.2239	3.8827	cytoplasm	cellular component biogenesis; ribonucleoprotein complex biogenesis; establishment of protein localization to organelle; peptide metabolic process; biosynthetic process; multi-organism cellular process; cellular metabolic process; ribosomal large subunit biogenesis; protein transport; establishment of localization; protein targeting; protein targeting to membrane; metabolic process; multi-organis…	membrane; cytoplasm; macromolecular complex; intracellular part; cell; organelle part; non-membrane-bounded organelle; membrane-enclosed lumen; intracellular organelle lumen; ribosomal subunit; intracellular; cell part; cytosolic part; membrane-bounded organelle; organelle lumen; cytosolic ribosome; intracellular organelle; ribosome; intracellular non-membrane-bounded organelle; cytosolic large r…	organic cyclic compound binding; heterocyclic compound binding; mRNA binding; RNA binding; binding; nucleic acid binding; structural molecule activity; structural constituent of ribosome;	K02918	RP-L35e; large subunit ribosomal protein L35e	hsa03010 Ribosome - Homo sapiens (human);
P42892	Endothelin-converting enzyme 1	Up	ECE1	87.163	2.148	1.849	0.598	0.936	0.73014	0.54294	mitochondria	regulation of biological quality; neuropeptide catabolic process; peptide metabolic process; chordate embryonic development; regulation of signaling; single-organism process; peptide hormone processing; protein processing; regulation of angiotensin metabolic process; cellular metabolic process; regulation of blood vessel diameter; metabolic process; appendage morphogenesis; heart development; pha…	membrane; extracellular region part; external side of plasma membrane; organelle membrane; cytoplasmic vesicle; cell periphery; cytoplasm; vesicle; cytoplasmic vesicle part; intrinsic component of membrane; intracellular part; cell; organelle part; early endosome; lysosomal membrane; extracellular exosome; clathrin-coated vesicle; intracellular; cell part; membrane part; secretory vesicle; intrin…	metalloendopeptidase activity; peptidase activity; hormone binding; protein dimerization activity; ion binding; metallopeptidase activity; hydrolase activity; protein binding; amide binding; peptide hormone binding; zinc ion binding; endopeptidase activity; identical protein binding; transition metal ion binding; peptide binding; catalytic activity; protein homodimerization activity; binding; pep…	K01415			IPR008753; IPR024079; IPR018497;	Peptidase M13, N-terminal domain; Metallopeptidase, catalytic domain; Peptidase M13, C-terminal domain;
P46013	Proliferation marker protein Ki-67	Down	MKI67	358.69	0.241	0.276	1.117	1.243	5.8843	4.7624	mitochondria	animal organ regeneration; reproductive process; single-organism process; regulation of cell cycle process; cellular metabolic process; glycosaminoglycan metabolic process; regulation of nuclear division; metabolic process; response to heat; single organism reproductive process; macromolecule metabolic process; regulation of cell cycle; developmental process; cellular response to stimulus; respon…	intracellular organelle; membrane; intracellular non-membrane-bounded organelle; intracellular organelle part; cytoplasm; nuclear lumen; intracellular part; nucleolus; nuclear body; cell; organelle part; chromosomal part; non-membrane-bounded organelle; chromosomal region; condensed chromosome; membrane-enclosed lumen; organelle; intracellular membrane-bounded organelle; nucleoplasm; nucleus; int…	DNA binding; RNA binding; ATP binding; nucleoside phosphate binding; nucleoside binding; ion binding; protein binding; nucleotide binding; heterocyclic compound binding; organic cyclic compound binding; ribonucleoside binding; carbohydrate derivative binding; ribonucleotide binding; binding; nucleic acid binding; purine ribonucleoside binding; protein C-terminus binding; purine ribonucleotide bin…	K17582			IPR008984; IPR000253; IPR029334;	SMAD/FHA domain; Forkhead-associated (FHA) domain; Protein phosphatase 1 binding domain;
P46531	Neurogenic locus notch homolog protein 1	Up	NOTCH1	272.5	1.78	1.681	1.072	1.105	0.61825	0.66337	plasma membrane	single organism signaling; gland development; regulation of gliogenesis; reproductive process; muscle tissue morphogenesis; negative regulation of regulated secretory pathway; heart valve morphogenesis; positive regulation of epithelial cell differentiation; cellular metabolic process; cilium organization; response to biotic stimulus; endoderm development; epidermal cell differentiation; angiogen…	membrane; endoplasmic reticulum; nuclear outer membrane-endoplasmic reticulum membrane network; apical plasma membrane; organelle membrane; cytoplasmic vesicle; cell junction; cell periphery; vesicle; cytoplasm; macromolecular complex; intrinsic component of membrane; intracellular part; MAML1-RBP-Jkappa- ICN1 complex; cell; organelle part; membrane-enclosed lumen; nucleoplasm; plasma membrane re…	chromatin DNA binding; receptor binding; protein dimerization activity; protein binding; chromatin binding; enzyme inhibitor activity; molecular function regulator; transcription factor activity, sequence-specific DNA binding; core promoter binding; regulatory region DNA binding; organic cyclic compound binding; heterocyclic compound binding; binding; nucleic acid binding transcription factor act…	K02599	NOTCH1; Notch 1	hsa04330 Notch signaling pathway - Homo sapiens (human); hsa05020 Prion diseases - Homo sapiens (human); hsa05224 Breast cancer - Homo sapiens (human); hsa04919 Thyroid hormone signaling pathway - Homo sapiens (human); hsa05206 MicroRNAs in cancer - Homo sapiens (human); hsa01522 Endocrine resistance - Homo sapiens (human); hsa04320 Dorso-ventral axis formation - Homo sapiens (human); hsa04658 Th…	IPR010660; IPR024600; IPR001881; IPR000742; IPR009030; IPR000800; IPR020683; IPR011656;	Notch, NOD domain; Domain of unknown function DUF3454, notch; EGF-like calcium-binding domain; EGF-like domain; Growth factor receptor cysteine-rich domain; Notch domain; Ankyrin repeat-containing domain; Notch, NODP domain;
P46779	60S ribosomal protein L28	Down	RPL28	15.747	0.434	0.388	0.994	1.114	2.3326	2.8491	mitochondria	cellular component biogenesis; ribonucleoprotein complex biogenesis; peptide metabolic process; positive regulation of protein targeting to mitochondrion; regulation of protein targeting; cellular metabolic process; regulation of mitochondrion organization; protein transport; metabolic process; multi-organism metabolic process; protein localization to endoplasmic reticulum; rRNA processing; regul…	membrane; dendrite; extracellular region part; vesicle; cytoplasm; macromolecular complex; intracellular part; cell; cytoplasmic ribonucleoprotein granule; organelle part; non-membrane-bounded organelle; extracellular exosome; ribosomal subunit; cell part; intracellular; extracellular vesicle; neuron projection; cytosolic part; membrane-bounded organelle; neuron part; cytosolic ribosome; intracel…	organic cyclic compound binding; heterocyclic compound binding; RNA binding; binding; nucleic acid binding; protein binding; structural molecule activity; structural constituent of ribosome;	K02903	RP-L28e; large subunit ribosomal protein L28e	hsa03010 Ribosome - Homo sapiens (human);	IPR029004;	Ribosomal L28e/Mak16;
P46781	40S ribosomal protein S9	Down	RPS9	22.591	0.479	0.511	1.031	1.134	2.0937	2.2615	cytoplasm	cellular component biogenesis; regulation of biological quality; ribonucleoprotein complex biogenesis; positive regulation of cellular protein metabolic process; peptide metabolic process; posttranscriptional regulation of gene expression; positive regulation of biosynthetic process; cellular metabolic process; protein transport; metabolic process; multi-organism metabolic process; protein locali…	membrane; extracellular region part; cell junction; vesicle; small ribosomal subunit; cytoplasm; macromolecular complex; intracellular part; cell; organelle part; non-membrane-bounded organelle; extracellular exosome; membrane-enclosed lumen; nucleoplasm; focal adhesion; intracellular organelle lumen; ribosomal subunit; intracellular; cell part; adherens junction; extracellular vesicle; cytosolic…	organic cyclic compound binding; heterocyclic compound binding; RNA binding; binding; nucleic acid binding; protein binding; translation regulator activity; structural molecule activity; structural constituent of ribosome; rRNA binding;	K02997	RP-S9e; small subunit ribosomal protein S9e	hsa03010 Ribosome - Homo sapiens (human);	IPR001912; IPR002942;	Ribosomal protein S4/S9, N-terminal; RNA-binding S4 domain;
P48200	Iron-responsive element-binding protein 2	Up	IREB2	105.04	4.403	3.587	1.44	1.153	0.32555	0.31547	cytoplasm	regulation of cellular process; cellular iron ion homeostasis; regulation of biological quality; transition metal ion homeostasis; regulation of macromolecule metabolic process; posttranscriptional regulation of gene expression; metal ion transport; cellular cation homeostasis; iron ion homeostasis; single-organism process; negative regulation of translation; iron ion transport; negative regulati…	intracellular part; cell; cell part; intracellular; cytoplasm;	RNA binding; ion binding; protein binding; translation regulator activity; 4 iron, 4 sulfur cluster binding; translation repressor activity; heterocyclic compound binding; organic cyclic compound binding; mRNA binding; binding; iron-sulfur cluster binding; nucleic acid binding; cation binding; metal ion binding; iron-responsive element binding; metal cluster binding;				IPR001030; IPR000573; IPR015932; IPR015928; IPR015931;	Aconitase/3-isopropylmalate dehydratase large subunit, alpha/beta/alpha domain; Aconitase A/isopropylmalate dehydratase small subunit, swivel domain; Aconitase/3-isopropylmalate dehydratase large subunit, alpha/beta/alpha, subdomain 2; Aconitase/3-isopropylmalate dehydratase, swivel; Aconitase/3-isopropylmalate dehydratase large subunit, alpha/beta/alpha, subdomain 1/3;
P48509	CD151 antigen	Up	CD151	28.295	1.882	1.963	1.034	1.025	0.54494	0.53522	plasma membrane	cellular component biogenesis; regulation of cellular process; single organism signaling; cellular component organization; cell junction assembly; cell migration; leukocyte activation; localization of cell; cell surface receptor signaling pathway; single-organism process; lymphocyte proliferation; response to stimulus; T cell activation; biological adhesion; signal transduction; cell communicatio…	membrane; extracellular region part; intrinsic component of plasma membrane; cell periphery; cell junction; cytoplasm; anchoring junction; intrinsic component of membrane; intracellular part; integral component of plasma membrane; cytosol; cell; extracellular matrix component; extracellular region; integral component of membrane; plasma membrane; basement membrane; extracellular matrix; focal adh…	cell adhesion molecule binding; receptor binding; binding; macromolecular complex binding; protein binding; integrin binding; protein complex binding;	K06537			IPR008952;	Tetraspanin, EC2 domain;
P48723	Heat shock 70 kDa protein 13	Up	HSPA13	51.927	1.862	1.553	1.4	1.08	0.68632	0.70921	endoplasmic reticulum		intracellular organelle; endoplasmic reticulum; extracellular region part; cytoplasm; vesicle; endomembrane system; intracellular part; cell; extracellular region; organelle; extracellular exosome; intracellular membrane-bounded organelle; intracellular; cell part; extracellular vesicle; membrane-bounded organelle; extracellular organelle; cytoplasmic part;	ATP binding; nucleoside phosphate binding; nucleoside binding; ion binding; protein binding; nucleotide binding; organic cyclic compound binding; heterocyclic compound binding; ribonucleoside binding; carbohydrate derivative binding; ribonucleotide binding; binding; purine ribonucleoside binding; anion binding; purine ribonucleotide binding; adenyl ribonucleotide binding; adenyl nucleotide bindin…	K09491
P48960	CD97 antigen	Up	CD97	91.868	2.638	2.831	1.056	1.088	0.39246	0.40011	plasma membrane	regulation of cellular process; single organism signaling; leukocyte activation; neutrophil activation involved in immune response; immune effector process; cell surface receptor signaling pathway; single-organism process; response to stimulus; establishment of localization; biological adhesion; signal transduction; myeloid cell activation involved in immune response; single-organism localization…	membrane; extracellular space; extracellular region part; organelle membrane; cytoplasmic vesicle; cell junction; cell periphery; cytoplasm; vesicle; cytoplasmic vesicle part; intrinsic component of membrane; intracellular part; integral component of plasma membrane; cell; organelle part; extracellular exosome; focal adhesion; intracellular; cell part; membrane part; whole membrane; secretory ves…	signaling receptor activity; molecular transducer activity; receptor activity; binding; ion binding; G-protein coupled receptor activity; cation binding; metal ion binding; protein binding; calcium ion binding; transmembrane signaling receptor activity; signal transducer activity; transmembrane receptor activity;	K08446			IPR017981; IPR001881; IPR000742; IPR009030; IPR000203;	GPCR, family 2-like; EGF-like calcium-binding domain; EGF-like domain; Growth factor receptor cysteine-rich domain; GPS motif;
P49207	60S ribosomal protein L34	Down	RPL34	13.293	0.257	0.279	1.072	1.233	4.0496	4.3197	nucleus	cellular component biogenesis; ribonucleoprotein complex biogenesis; establishment of protein localization to organelle; peptide metabolic process; biosynthetic process; multi-organism cellular process; cellular metabolic process; protein transport; establishment of localization; protein targeting; protein targeting to membrane; metabolic process; multi-organism metabolic process; establishment o…	extracellular region part; vesicle; cytoplasm; macromolecular complex; intracellular part; cell; organelle part; non-membrane-bounded organelle; extracellular exosome; ribosomal subunit; intracellular; cell part; extracellular vesicle; cytosolic part; membrane-bounded organelle; cytosolic ribosome; intracellular organelle; ribosome; intracellular non-membrane-bounded organelle; cytosolic large ri…	organic cyclic compound binding; heterocyclic compound binding; cell adhesion molecule binding; RNA binding; binding; cadherin binding; nucleic acid binding; protein binding; structural molecule activity; structural constituent of ribosome;	K02915	RP-L34e; large subunit ribosomal protein L34e	hsa03010 Ribosome - Homo sapiens (human);
P50914	60S ribosomal protein L14	Down	RPL14	23.432	0.128	0.18	1.107	1.668	8.4568	9.4736	mitochondria	cellular component biogenesis; ribonucleoprotein complex biogenesis; establishment of protein localization to organelle; peptide metabolic process; biosynthetic process; multi-organism cellular process; cellular metabolic process; protein transport; ribosomal large subunit biogenesis; establishment of localization; protein targeting; protein targeting to membrane; metabolic process; multi-organis…	ribosome; intracellular organelle; membrane; extracellular region part; intracellular non-membrane-bounded organelle; cytosolic large ribosomal subunit; vesicle; intracellular organelle part; cytoplasm; macromolecular complex; intracellular part; cytosol; cell; extracellular region; organelle part; non-membrane-bounded organelle; extracellular exosome; organelle; large ribosomal subunit; ribosoma…	organic cyclic compound binding; heterocyclic compound binding; cell adhesion molecule binding; RNA binding; binding; cadherin binding; nucleic acid binding; protein binding; structural molecule activity; structural constituent of ribosome;	K02875	RP-L14e; large subunit ribosomal protein L14e	hsa03010 Ribosome - Homo sapiens (human);	IPR008991; IPR002784; IPR014722;	Translation protein SH3-like domain; Ribosomal protein L14e domain; Ribosomal protein L2 domain 2;
P51153	Ras-related protein Rab-13	Down	RAB13	22.774	0.493	0.463	1.086	1.124	2.1419	2.4666	cytoplasm	cellular component biogenesis; single organism signaling; tissue migration; reproductive process; male gonad development; establishment of protein localization to plasma membrane; protein localization to cell leading edge; protein transport; establishment of Sertoli cell barrier; response to external stimulus; actin cytoskeleton organization; endothelial cell migration; single organism reproducti…	membrane; extracellular region part; organelle membrane; cytoplasmic vesicle; cell periphery; cell junction; cytoplasm; vesicle; cytoplasmic vesicle part; recycling endosome membrane; intracellular part; cell-cell junction; cell; organelle part; recycling endosome; extracellular exosome; occluding junction; membrane part; intracellular; cell part; secretory vesicle; whole membrane; Golgi subcompa…	protein kinase A binding; nucleoside phosphate binding; protein kinase binding; hydrolase activity, acting on acid anhydrides; protein binding; hydrolase activity; organic cyclic compound binding; heterocyclic compound binding; pyrophosphatase activity; ribonucleotide binding; catalytic activity; binding; purine ribonucleoside binding; GTPase activity; anion binding; guanyl nucleotide binding; hy…	K06109	RAB13; Ras-related protein Rab-13	hsa04530 Tight junction - Homo sapiens (human);	IPR005225; IPR027417;	Small GTP-binding protein domain; P-loop containing nucleoside triphosphate hydrolase;
P52732	Kinesin-like protein KIF11	Down	KIF11	119.16	0.514	0.513	0.931	1.09	1.9169	2.3287	nucleus	regulation of cellular process; cellular component biogenesis; cellular component organization; regulation of mitotic cell cycle; centrosome cycle; organelle fission; mitotic nuclear division; centrosome organization; Golgi vesicle transport; spindle organization; single-organism process; centrosome separation; regulation of cell cycle process; mitotic cell cycle process; establishment of localiz…	intracellular organelle; membrane; polymeric cytoskeletal fiber; spindle pole; microtubule; intracellular non-membrane-bounded organelle; cytoskeletal part; cytoplasm; intracellular organelle part; macromolecular complex; supramolecular fiber; intracellular part; microtubule associated complex; cytosol; supramolecular complex; cell; spindle; organelle part; supramolecular polymer; kinesin complex…	motor activity; nucleoside phosphate binding; protein kinase binding; hydrolase activity, acting on acid anhydrides; hydrolase activity; protein binding; ATPase activity; organic cyclic compound binding; heterocyclic compound binding; cytoskeletal protein binding; pyrophosphatase activity; catalytic activity; ribonucleotide binding; microtubule binding; binding; purine ribonucleoside binding; ani…	K10398			IPR025901; IPR027417; IPR001752;	Kinesin-associated microtubule-binding domain; P-loop containing nucleoside triphosphate hydrolase; Kinesin motor domain;
P52823	Stanniocalcin-1	Up	STC1	27.621	8.712	7.991	0.861	0.905	0.11632	0.10358	extracellular	regulation of biological quality; reproductive process; embryo implantation; cellular response to corticosteroid stimulus; growth plate cartilage morphogenesis; cellular component morphogenesis; response to organophosphorus; bone growth; regulation of endothelial cell migration; response to external stimulus; decidualization; regulation of localization; multi-multicellular organism process; singl…	intracellular organelle; membrane; extracellular space; extracellular region part; apical plasma membrane; cell periphery; cytoplasm; intracellular part; cell; extracellular region; plasma membrane; organelle; intracellular membrane-bounded organelle; nucleus; plasma membrane part; plasma membrane region; cell part; membrane part; intracellular; membrane-bounded organelle; apical part of cell;	protein binding; receptor binding; binding; hormone activity;
P52943	Cysteine-rich protein 2	Up	CRIP2	22.492	1.707	2.042	1.51	0.947	0.81386	0.45334	nucleus	regulation of cellular process; developmental process; single-multicellular organism process; regulation of cell proliferation; system development; positive regulation of cellular process; single-organism process; immune system development; immune system process; positive regulation of biological process; multicellular organismal process; hematopoietic or lymphoid organ development; hemopoiesis; …	cell cortex; cell part; intracellular; cell periphery; cytoplasm; cytoplasmic region; intracellular part; cell; cytoplasmic part;	metal ion binding; cation binding; zinc ion binding; transition metal ion binding; binding; ion binding;				IPR001781;	Zinc finger, LIM-type;
P55011	Solute carrier family 12 member 2	Up	SLC12A2	131.45	1.606	1.82	1.18	1.228	0.72967	0.7062	plasma membrane	inorganic anion transmembrane transport; regulation of cellular process; single organism signaling; cellular component organization; regulation of biological quality; ion transmembrane transport; gamma-aminobutyric acid signaling pathway; metal ion transport; response to abiotic stimulus; single-organism process; ammonium transmembrane transport; chloride transport; response to stimulus; anion tr…	membrane; extracellular region part; intrinsic component of plasma membrane; apical plasma membrane; cell periphery; vesicle; intrinsic component of membrane; integral component of plasma membrane; cell; extracellular region; integral component of membrane; plasma membrane; extracellular exosome; organelle; plasma membrane part; plasma membrane region; cell part; membrane part; extracellular vesi…	solute:cation symporter activity; active transmembrane transporter activity; secondary active transmembrane transporter activity; ammonium transmembrane transporter activity; ion transmembrane transporter activity; active ion transmembrane transporter activity; symporter activity; protein kinase binding; substrate-specific transporter activity; protein binding; kinase binding; inorganic anion tra…	K10951	SLC12A2; solute carrier family 12 (sodium/potassium/chloride transporter), member 2	hsa05110 Vibrio cholerae infection - Homo sapiens (human); hsa04972 Pancreatic secretion - Homo sapiens (human); hsa04970 Salivary secretion - Homo sapiens (human);	IPR013612; IPR018491; IPR004841;	Amino acid permease, N-terminal; SLC12A transporter, C-terminal; Amino acid permease/ SLC12A domain;
P56377	AP-1 complex subunit sigma-2	Down	AP1S2	18.615	0.481	0.386	0.723	0.451	1.4646	1.216	cyto_nucl	regulation of cellular process; intracellular transport; regulation of response to biotic stimulus; regulation of symbiosis, encompassing mutualism through parasitism; regulation of response to stress; regulation of defense response; protein transport; establishment of localization; regulation of defense response to virus; establishment of localization in cell; regulation of defense response to v…	membrane; AP-type membrane coat adaptor complex; organelle membrane; clathrin-coated endocytic vesicle; cytoplasmic vesicle; membrane protein complex; vesicle; cytoplasm; clathrin-coated endocytic vesicle membrane; cytoplasmic vesicle part; macromolecular complex; trans-Golgi network membrane; intracellular part; cell; organelle part; coated vesicle membrane; lysosomal membrane; clathrin-coated v…	substrate-specific transporter activity; protein binding; protein transporter activity; binding; transporter activity;	K12394	AP1S1_2; AP-1 complex subunit sigma 1/2	hsa04142 Lysosome - Homo sapiens (human);	IPR011012; IPR022775;	Longin-like domain; AP complex, mu/sigma subunit;
P56385	"ATP synthase subunit e, mitochondrial"	Up	ATP5I	7.9331	1.796	1.824	1.027	1.288	0.67199	0.70524	mitochondria	nucleoside metabolic process; purine nucleoside metabolic process; purine ribonucleoside monophosphate metabolic process; mitochondrial transport; nucleotide metabolic process; single-organism process; biosynthetic process; nucleoside biosynthetic process; purine ribonucleoside biosynthetic process; ribonucleoside monophosphate biosynthetic process; cellular metabolic process; phosphate-containin…	membrane; inner mitochondrial membrane protein complex; organelle membrane; membrane protein complex; cytoplasm; macromolecular complex; mitochondrial protein complex; intracellular part; cell; mitochondrial membrane part; organelle part; mitochondrial envelope; membrane part; cell part; intracellular; organelle inner membrane; membrane-bounded organelle; proton-transporting two-sector ATPase com…	ion transmembrane transporter activity; substrate-specific transporter activity; monovalent inorganic cation transmembrane transporter activity; inorganic cation transmembrane transporter activity; hydrogen ion transmembrane transporter activity; cation transmembrane transporter activity; substrate-specific transmembrane transporter activity; transporter activity; transmembrane transporter activi…	K02129	ATPeF0E; F-type H+-transporting ATPase subunit e	hsa01100 Metabolic pathways - Homo sapiens (human); hsa00190 Oxidative phosphorylation - Homo sapiens (human);
P58335	Anthrax toxin receptor 2	Up	ANTXR2	53.666	2.025	2.194	1.076	1.003	0.5037	0.49895	peroxisome	transport; reproduction; toxin transport; localization; reproductive process; establishment of localization;	membrane; nuclear outer membrane-endoplasmic reticulum membrane network; endoplasmic reticulum; external side of plasma membrane; cytoplasmic vesicle; organelle membrane; cell periphery; cytoplasm; vesicle; cytoplasmic vesicle part; intrinsic component of membrane; intracellular part; cell; organelle part; membrane part; intracellular; cell part; whole membrane; endosome; membrane-bounded organel…	molecular transducer activity; receptor activity; binding; ion binding; cation binding; metal ion binding; protein binding;	K20909	ANTXR; anthrax toxin receptor	hsa04621 NOD-like receptor signaling pathway - Homo sapiens (human);	IPR008400; IPR008399; IPR002035;	Anthrax toxin receptor, extracellular; Anthrax toxin receptor, C-terminal; von Willebrand factor, type A;
P60520	Gamma-aminobutyric acid receptor-associated protein-like 2	Up	GABARAPL2	13.667	2.097	2.721	0.834	0.978	0.47833	0.35586	cytoplasm	single-organism process; autophagy; cellular metabolic process; protein transport; establishment of localization; metabolic process; positive regulation of molecular function; vacuole organization; protein localization; macromolecule localization; regulation of cellular protein catabolic process; macroautophagy; regulation of primary metabolic process; intra-Golgi vesicle-mediated transport; regu…	membrane; intracellular vesicle; intracellular organelle; bounding membrane of organelle; organelle membrane; cytoplasmic vesicle; intracellular organelle part; cytoplasm; vesicle; Golgi membrane; endomembrane system; intracellular part; cytosol; cell; organelle part; autophagosome; intracellular membrane-bounded organelle; organelle; intracellular; cell part; vacuolar part; whole membrane; vacuo…	SNARE binding; GABA receptor binding; cytoskeletal protein binding; ubiquitin protein ligase binding; receptor binding; ATPase binding; microtubule binding; binding; tubulin binding; beta-tubulin binding; protein binding; ubiquitin-like protein ligase binding; enzyme binding;	K08341	GABARAP; GABA(A) receptor-associated protein	hsa04068 FoxO signaling pathway - Homo sapiens (human); hsa04727 GABAergic synapse - Homo sapiens (human); hsa04140 Autophagy - animal - Homo sapiens (human); hsa04621 NOD-like receptor signaling pathway - Homo sapiens (human);	IPR029071;	Ubiquitin-related domain;
P60903	Protein S100-A10	Up	S100A10	11.203	1.828	1.637	0.928	0.919	0.54324	0.5831	cytoplasm	cellular component biogenesis; endomembrane system organization; regulation of adherens junction organization; regulation of cell-substrate junction assembly; single-organism process; establishment of protein localization to plasma membrane; establishment of localization; positive regulation of cellular component organization; positive regulation of focal adhesion assembly; protein tetramerizatio…	membrane; intracellular organelle; extracellular region part; endoplasmic reticulum; extrinsic component of membrane; cell periphery; vesicle; cytoplasm; extrinsic component of plasma membrane; endomembrane system; intracellular part; cell; extracellular region; plasma membrane; extracellular exosome; intracellular membrane-bounded organelle; organelle; plasma membrane part; membrane part; intrac…	identical protein binding; protein homodimerization activity; binding; ion binding; protein dimerization activity; cation binding; ion channel binding; metal ion binding; protein binding; calcium ion binding;	K17274			IPR011992; IPR013787;	EF-hand domain pair; S100/CaBP-9k-type, calcium binding, subdomain;
P61006	Ras-related protein Rab-8A	Down	RAB8A	23.668	0.579	0.582	1.028	1.042	1.8011	1.9412	cytoplasm	single organism signaling; cellular component biogenesis; regulation of biological quality; cellular component morphogenesis; cilium assembly; protein transport; cilium organization; regulation of localization; response to endogenous stimulus; protein secretion; cell cycle phase transition; protein localization; single-organism membrane fusion; response to peptide; secretion; single-organism tran…	membrane; dendrite; extracellular region part; microtubule organizing center part; organelle membrane; cytoplasm; cytoplasmic vesicle part; neuronal cell body; trans-Golgi network membrane; cell; dendritic spine; organelle part; non-membrane-bounded organelle; exocytic vesicle; extracellular exosome; synaptic vesicle; clathrin-coated vesicle; intracellular; secretory vesicle; postsynaptic density…	nucleoside phosphate binding; protein kinase binding; hydrolase activity, acting on acid anhydrides; hydrolase activity; protein binding; myosin V binding; Rab GTPase binding; heterocyclic compound binding; organic cyclic compound binding; pyrophosphatase activity; GDP binding; cytoskeletal protein binding; catalytic activity; ribonucleotide binding; Ras GTPase binding; binding; GTPase activity; …	K07901	RAB8A; Ras-related protein Rab-8A	hsa04144 Endocytosis - Homo sapiens (human); hsa04972 Pancreatic secretion - Homo sapiens (human); hsa04530 Tight junction - Homo sapiens (human); hsa04152 AMPK signaling pathway - Homo sapiens (human);	IPR005225; IPR027417;	Small GTP-binding protein domain; P-loop containing nucleoside triphosphate hydrolase;
P61225	Ras-related protein Rap-2b	Down	RAP2B	20.504	0.45	0.659	0.856	0.987	1.4613	1.6245	cytoplasm	single organism signaling; regulation of biological quality; blood coagulation; leukocyte activation; positive regulation of cellular protein metabolic process; positive regulation of protein autophosphorylation; single-organism process; establishment of localization; negative regulation of locomotion; response to wounding; biological adhesion; single organismal cell-cell adhesion; signal transdu…	membrane; extracellular region part; cytoplasmic vesicle; organelle membrane; membrane microdomain; cell periphery; cell-cell contact zone; cell junction; cytoplasm; vesicle; cytoplasmic vesicle part; intracellular part; recycling endosome membrane; cell; cell-cell junction; organelle part; tertiary granule membrane; recycling endosome; extracellular exosome; occluding junction; membrane part; in…	nucleoside phosphate binding; nucleoside binding; ion binding; protein binding; nucleotide binding; heterocyclic compound binding; organic cyclic compound binding; ribonucleoside binding; carbohydrate derivative binding; GDP binding; ribonucleotide binding; binding; purine ribonucleoside binding; protein domain specific binding; purine ribonucleotide binding; anion binding; guanyl ribonucleotide …	K07838			IPR005225; IPR027417;	Small GTP-binding protein domain; P-loop containing nucleoside triphosphate hydrolase;
P61254	60S ribosomal protein L26	Down	RPL26	17.258	0.452	0.401	0.975	1.074	2.2054	2.3699	nucleus	cellular component biogenesis; ribonucleoprotein complex biogenesis; establishment of protein localization to organelle; peptide metabolic process; biosynthetic process; multi-organism cellular process; cellular metabolic process; protein transport; ribosomal large subunit biogenesis; establishment of localization; protein targeting; protein targeting to membrane; metabolic process; multi-organis…	ribosome; intracellular organelle; membrane; extracellular region part; intracellular non-membrane-bounded organelle; cytosolic large ribosomal subunit; vesicle; intracellular organelle part; cytoplasm; macromolecular complex; intracellular part; cytosol; cell; extracellular region; organelle part; non-membrane-bounded organelle; extracellular exosome; organelle; large ribosomal subunit; ribosoma…	organic cyclic compound binding; heterocyclic compound binding; RNA binding; binding; nucleic acid binding; protein binding; structural molecule activity; structural constituent of ribosome;	K02898	RP-L26e; large subunit ribosomal protein L26e	hsa03010 Ribosome - Homo sapiens (human);	IPR008991; IPR014722; IPR005824;	Translation protein SH3-like domain; Ribosomal protein L2 domain 2; KOW;
P61353	60S ribosomal protein L27	Down	RPL27	15.798	0.559	0.542	1.046	1.06	1.9211	1.9983	mitochondria	cellular component biogenesis; ribonucleoprotein complex biogenesis; establishment of protein localization to organelle; peptide metabolic process; biosynthetic process; multi-organism cellular process; cellular metabolic process; protein transport; establishment of localization; protein targeting; protein targeting to membrane; metabolic process; multi-organism metabolic process; establishment o…	membrane; extracellular region part; cell junction; vesicle; cytoplasm; macromolecular complex; intracellular part; cell; organelle part; non-membrane-bounded organelle; extracellular exosome; focal adhesion; ribosomal subunit; intracellular; cell part; adherens junction; extracellular vesicle; cell-substrate junction; cytosolic part; membrane-bounded organelle; cell-substrate adherens junction; …	organic cyclic compound binding; heterocyclic compound binding; RNA binding; binding; nucleic acid binding; structural molecule activity; structural constituent of ribosome;	K02901	RP-L27e; large subunit ribosomal protein L27e	hsa03010 Ribosome - Homo sapiens (human);	IPR008991; IPR014722; IPR005824;	Translation protein SH3-like domain; Ribosomal protein L2 domain 2; KOW;
P61586	Transforming protein RhoA	Up	RHOA	21.768	2.111	2.056	1.024	1.047	0.44949	0.49948	cytoplasm	cellular component biogenesis; single organism signaling; developmental maturation; tissue migration; contractile actin filament bundle assembly; regulation of cell cycle process; cellular metabolic process; regulation of endothelial cell migration; regulation of cell migration involved in sprouting angiogenesis; regulation of protein serine/threonine kinase activity; substantia nigra development…	dendrite; membrane; extracellular region part; extrinsic component of membrane; organelle membrane; cytoplasmic region; cytoplasm; cytoplasmic vesicle part; cell; cytoplasmic side of plasma membrane; cell division site part; organelle part; dendritic spine; non-membrane-bounded organelle; extracellular exosome; focal adhesion; intracellular; secretory vesicle; lamellipodium; neuron projection; ce…	nucleoside phosphate binding; nucleoside binding; ion binding; hydrolase activity, acting on acid anhydrides; protein binding; hydrolase activity; nucleotide binding; nucleoside-triphosphatase activity; heterocyclic compound binding; organic cyclic compound binding; ribonucleoside binding; carbohydrate derivative binding; cytoskeletal protein binding; pyrophosphatase activity; ribonucleotide bind…	K04513	RHOA; Ras homolog gene family, member A	hsa04921 Oxytocin signaling pathway - Homo sapiens (human); hsa05100 Bacterial invasion of epithelial cells - Homo sapiens (human); hsa04072 Phospholipase D signaling pathway - Homo sapiens (human); hsa05152 Tuberculosis - Homo sapiens (human); hsa04015 Rap1 signaling pathway - Homo sapiens (human); hsa04722 Neurotrophin signaling pathway - Homo sapiens (human); hsa04530 Tight junction - Homo sap…	IPR005225; IPR027417;	Small GTP-binding protein domain; P-loop containing nucleoside triphosphate hydrolase;
P61769	Beta-2-microglobulin	Up	B2M	13.714	1.727	1.916	1.097	1.264	0.61099	0.70106	extracellular	single organism signaling; defense response to other organism; positive regulation of transferrin receptor binding; negative regulation of protein binding; antigen processing and presentation of exogenous peptide antigen via MHC class I, TAP-independent; regulation of defense response; cellular metabolic process; response to biotic stimulus; T cell activation; metabolic process; positive regulati…	membrane; extracellular region part; external side of plasma membrane; organelle membrane; cytoplasm; cytoplasmic vesicle part; macromolecular complex; cell; organelle part; early endosome; early endosome lumen; extracellular exosome; focal adhesion; intracellular; secretory vesicle; cell-substrate junction; membrane-bounded organelle; cell-substrate adherens junction; organelle lumen; side of me…	carbohydrate derivative binding; protein binding; identical protein binding; glycoprotein binding; binding;	K08055	B2M; beta-2-microglobulin	hsa04612 Antigen processing and presentation - Homo sapiens (human);	IPR007110; IPR013783; IPR003597;	Immunoglobulin-like domain; Immunoglobulin-like fold; Immunoglobulin C1-set;
P62070	Ras-related protein R-Ras2	Down	RRAS2	23.399	0.561	0.611	0.995	1.014	1.7207	1.887	cytoplasm	single organism signaling; regulation of cellular process; osteoblast differentiation; single-multicellular organism process; regulation of cell death; positive regulation of cell migration; positive regulation of locomotion; cellular developmental process; single-organism process; positive regulation of cell motility; response to stimulus; signal transduction; cell differentiation; cell communic…	intracellular organelle; membrane; extracellular region part; endoplasmic reticulum; cell junction; cell periphery; vesicle; cytoplasm; anchoring junction; endomembrane system; intracellular part; cell; extracellular region; plasma membrane; extracellular exosome; intracellular membrane-bounded organelle; organelle; focal adhesion; intracellular; cell part; adherens junction; extracellular vesicl…	nucleoside phosphate binding; nucleoside binding; ion binding; hydrolase activity, acting on acid anhydrides; hydrolase activity; protein binding; nucleotide binding; nucleoside-triphosphatase activity; heterocyclic compound binding; organic cyclic compound binding; ribonucleoside binding; carbohydrate derivative binding; pyrophosphatase activity; ribonucleotide binding; catalytic activity; bindi…	K07830	RRAS2; Ras-related protein R-Ras2	hsa04024 cAMP signaling pathway - Homo sapiens (human); hsa04072 Phospholipase D signaling pathway - Homo sapiens (human); hsa05205 Proteoglycans in cancer - Homo sapiens (human); hsa04010 MAPK signaling pathway - Homo sapiens (human); hsa05166 HTLV-I infection - Homo sapiens (human); hsa04014 Ras signaling pathway - Homo sapiens (human); hsa04810 Regulation of actin cytoskeleton - Homo sapiens (…	IPR005225; IPR027417;	Small GTP-binding protein domain; P-loop containing nucleoside triphosphate hydrolase;
P62241	40S ribosomal protein S8	Down	RPS8	24.205	0.587	0.576	0.995	1.004	1.7047	1.792	nucleus	cellular component biogenesis; ribonucleoprotein complex biogenesis; establishment of protein localization to organelle; peptide metabolic process; biosynthetic process; multi-organism cellular process; cellular metabolic process; protein transport; establishment of localization; protein targeting; protein targeting to membrane; maturation of SSU-rRNA from tricistronic rRNA transcript (SSU-rRNA, …	membrane; extracellular region part; endoplasmic reticulum; cell junction; small ribosomal subunit; vesicle; cytoplasm; macromolecular complex; intracellular part; cell; organelle part; non-membrane-bounded organelle; membrane-enclosed lumen; extracellular exosome; nucleoplasm; focal adhesion; intracellular organelle lumen; ribosomal subunit; intracellular; cell part; adherens junction; extracell…	organic cyclic compound binding; heterocyclic compound binding; RNA binding; binding; nucleic acid binding; structural molecule activity; structural constituent of ribosome;	K02995	RP-S8e; small subunit ribosomal protein S8e	hsa03010 Ribosome - Homo sapiens (human);
P62249	40S ribosomal protein S16	Down	RPS16	16.445	0.45	0.481	1.015	1.195	2.2645	2.4167	cytoplasm	cellular component biogenesis; ribonucleoprotein complex biogenesis; establishment of protein localization to organelle; peptide metabolic process; biosynthetic process; multi-organism cellular process; cellular metabolic process; protein transport; establishment of localization; protein targeting; protein targeting to membrane; maturation of SSU-rRNA from tricistronic rRNA transcript (SSU-rRNA, …	membrane; extracellular region part; cell junction; vesicle; small ribosomal subunit; cytoplasm; macromolecular complex; intracellular part; cell; organelle part; non-membrane-bounded organelle; membrane-enclosed lumen; extracellular exosome; nucleoplasm; focal adhesion; intracellular organelle lumen; ribosomal subunit; intracellular; cell part; adherens junction; extracellular vesicle; cytosolic…	organic cyclic compound binding; heterocyclic compound binding; RNA binding; binding; nucleic acid binding; protein binding; structural molecule activity; structural constituent of ribosome;	K02960	RP-S16e; small subunit ribosomal protein S16e	hsa03010 Ribosome - Homo sapiens (human);	IPR020568; IPR014721;	Ribosomal protein S5 domain 2-type fold; Ribosomal protein S5 domain 2-type fold, subgroup;
P62266	40S ribosomal protein S23	Down	RPS23	15.807	0.654	0.645	1.032	1.099	1.3785	1.6113	cytoplasm	cellular component biogenesis; ribonucleoprotein complex biogenesis; establishment of protein localization to organelle; peptide metabolic process; biosynthetic process; multi-organism cellular process; cellular metabolic process; protein transport; establishment of localization; protein targeting; protein targeting to membrane; metabolic process; multi-organism metabolic process; establishment o…	membrane; small ribosomal subunit; cytoplasm; macromolecular complex; intracellular part; cell; organelle part; non-membrane-bounded organelle; membrane-enclosed lumen; nucleoplasm; intracellular organelle lumen; ribosomal subunit; intracellular; cell part; cytosolic part; membrane-bounded organelle; organelle lumen; cytosolic ribosome; intracellular organelle; ribosome; intracellular non-membran…	organic cyclic compound binding; heterocyclic compound binding; RNA binding; binding; nucleic acid binding; protein binding; structural molecule activity; structural constituent of ribosome;	K02973	RP-S23e; small subunit ribosomal protein S23e	hsa03010 Ribosome - Homo sapiens (human);	IPR012340;	Nucleic acid-binding, OB-fold;
P62277	40S ribosomal protein S13	Down	RPS13	17.222	0.597	0.535	0.958	1.01	1.6828	1.8995	cytoplasm	cellular component biogenesis; ribonucleoprotein complex biogenesis; establishment of protein localization to organelle; peptide metabolic process; biosynthetic process; multi-organism cellular process; negative regulation of RNA metabolic process; cellular metabolic process; protein transport; establishment of localization; protein targeting; protein targeting to membrane; metabolic process; mul…	membrane; extracellular region part; cell junction; small ribosomal subunit; vesicle; cytoplasm; macromolecular complex; intracellular part; cell; organelle part; non-membrane-bounded organelle; extracellular exosome; membrane-enclosed lumen; nucleoplasm; focal adhesion; intracellular organelle lumen; ribosomal subunit; intracellular; cell part; adherens junction; extracellular vesicle; cytosolic…	organic cyclic compound binding; heterocyclic compound binding; mRNA binding; 5.8S rRNA binding; RNA binding; binding; nucleic acid binding; small ribosomal subunit rRNA binding; protein binding; structural molecule activity; structural constituent of ribosome; rRNA binding;	K02953	RP-S13e; small subunit ribosomal protein S13e	hsa03010 Ribosome - Homo sapiens (human);	IPR012606; IPR009068;	Ribosomal protein S13/S15, N-terminal; S15/NS1, RNA-binding;
P62280	40S ribosomal protein S11	Down	RPS11	18.431	0.569	0.584	1.018	1.075	1.7483	1.8757	cytoplasm	cellular component biogenesis; osteoblast differentiation; ribonucleoprotein complex biogenesis; establishment of protein localization to organelle; peptide metabolic process; cellular developmental process; single-organism process; biosynthetic process; multi-organism cellular process; cellular metabolic process; protein transport; establishment of localization; protein targeting; protein target…	membrane; extracellular region part; cell junction; small ribosomal subunit; vesicle; cytoplasm; macromolecular complex; intracellular part; cell; organelle part; non-membrane-bounded organelle; extracellular exosome; membrane-enclosed lumen; nucleoplasm; focal adhesion; intracellular organelle lumen; ribosomal subunit; intracellular; cell part; adherens junction; extracellular vesicle; cytosolic…	organic cyclic compound binding; heterocyclic compound binding; RNA binding; binding; nucleic acid binding; protein binding; structural molecule activity; structural constituent of ribosome; rRNA binding;	K02949	RP-S11e; small subunit ribosomal protein S11e	hsa03010 Ribosome - Homo sapiens (human);	IPR012340; IPR032440;	Nucleic acid-binding, OB-fold; 40S ribosomal protein S11, N-terminal;
P62424	60S ribosomal protein L7a	Down	RPL7A	29.995	0.267	0.253	1.047	1.247	3.8621	4.8872	cytoplasm	cellular component biogenesis; ribonucleoprotein complex biogenesis; establishment of protein localization to organelle; peptide metabolic process; biosynthetic process; multi-organism cellular process; cellular metabolic process; protein transport; ribosomal large subunit biogenesis; establishment of localization; protein targeting; protein targeting to membrane; metabolic process; multi-organis…	membrane; extracellular region part; cell junction; vesicle; cytoplasm; macromolecular complex; intracellular part; cell; organelle part; non-membrane-bounded organelle; extracellular exosome; membrane-enclosed lumen; focal adhesion; intracellular organelle lumen; ribosomal subunit; intracellular; cell part; adherens junction; extracellular vesicle; cell-substrate junction; cytosolic part; membra…	organic cyclic compound binding; heterocyclic compound binding; cell adhesion molecule binding; RNA binding; binding; cadherin binding; nucleic acid binding; protein binding; structural molecule activity; structural constituent of ribosome;	K02936	RP-L7Ae; large subunit ribosomal protein L7Ae	hsa03010 Ribosome - Homo sapiens (human);	IPR029064; IPR004038;	50S ribosomal protein L30e-like; Ribosomal protein L7Ae/L30e/S12e/Gadd45;
P62745	Rho-related GTP-binding protein RhoB	Up	RHOB	22.123	4.44	8.035	1.244	1.298	0.24375	0.15906	cytoplasm	single organism signaling; regulation of biological quality; blood coagulation; regulation of cell death; positive regulation of cell migration; endothelial tube morphogenesis; protein transport; regulation of endothelial cell migration; biological adhesion; angiogenesis; positive regulation of multicellular organismal process; regulation of localization; positive regulation of vasculature develo…	membrane; extracellular region part; organelle membrane; cytoplasmic vesicle; cell periphery; cell junction; cytoplasm; vesicle; cytoplasmic vesicle part; intracellular part; cell; cell division site part; organelle part; early endosome; extracellular exosome; focal adhesion; late endosome membrane; cell part; intracellular; whole membrane; adherens junction; extracellular vesicle; endosome; cell…	nucleoside phosphate binding; nucleoside binding; ion binding; hydrolase activity, acting on acid anhydrides; hydrolase activity; protein binding; nucleotide binding; nucleoside-triphosphatase activity; organic cyclic compound binding; heterocyclic compound binding; ribonucleoside binding; carbohydrate derivative binding; pyrophosphatase activity; GDP binding; catalytic activity; ribonucleotide b…	K07856			IPR005225; IPR027417;	Small GTP-binding protein domain; P-loop containing nucleoside triphosphate hydrolase;
P62753	40S ribosomal protein S6	Down	RPS6	28.68	0.537	0.492	1.051	1.03	1.9852	2.1867	cytoplasm	cellular component biogenesis; single organism signaling; ribonucleoprotein complex biogenesis; regulation of cell death; regulation of biological quality; leukocyte activation; peptide metabolic process; reproductive process; myeloid cell homeostasis; glucose homeostasis; cellular metabolic process; protein transport; T cell activation; TOR signaling; metabolic process; multi-organism metabolic …	membrane; dendrite; small ribosomal subunit; cytoplasm; macromolecular complex; intracellular part; cell; cytoplasmic ribonucleoprotein granule; organelle part; non-membrane-bounded organelle; membrane-enclosed lumen; nucleoplasm; intracellular organelle lumen; intracellular; ribosomal subunit; cell part; perinuclear region of cytoplasm; neuron projection; cytosolic part; membrane-bounded organel…	organic cyclic compound binding; heterocyclic compound binding; RNA binding; binding; nucleic acid binding; protein kinase binding; protein binding; kinase binding; structural molecule activity; structural constituent of ribosome; enzyme binding;	K02991	RP-S6e; small subunit ribosomal protein S6e	hsa04151 PI3K-Akt signaling pathway - Homo sapiens (human); hsa05205 Proteoglycans in cancer - Homo sapiens (human); hsa04066 HIF-1 signaling pathway - Homo sapiens (human); hsa03010 Ribosome - Homo sapiens (human); hsa01521 EGFR tyrosine kinase inhibitor resistance - Homo sapiens (human); hsa04910 Insulin signaling pathway - Homo sapiens (human); hsa04150 mTOR signaling pathway - Homo sapiens (h…
P62805	Histone H4	Down	HIST1H4A	11.367	0.2	0.199	1.019	1.297	5.0552	6.6519	nucleus	cellular component biogenesis; regulation of biological quality; nucleic acid-templated transcription; telomere capping; cellular metabolic process; metabolic process; DNA replication-independent nucleosome organization; nucleosome assembly; macromolecular complex assembly; beta-catenin-TCF complex assembly; negative regulation of macromolecule biosynthetic process; protein metabolic process; mac…	membrane; extracellular region part; nuclear chromosome, telomeric region; chromosome, telomeric region; vesicle; macromolecular complex; intracellular part; cell; organelle part; chromosomal part; non-membrane-bounded organelle; extracellular exosome; membrane-enclosed lumen; nucleoplasm; intracellular organelle lumen; nuclear chromosome part; intracellular; cell part; chromosome; nuclear chroma…	organic cyclic compound binding; heterocyclic compound binding; histone binding; RNA binding; DNA binding; protein heterodimerization activity; binding; protein dimerization activity; nucleic acid binding; protein domain specific binding; protein binding;	K11254	H4; histone H4	hsa05322 Systemic lupus erythematosus - Homo sapiens (human); hsa05034 Alcoholism - Homo sapiens (human); hsa05203 Viral carcinogenesis - Homo sapiens (human);	IPR009072; IPR004823;	Histone-fold; TATA box binding protein associated factor (TAF);
P62906	60S ribosomal protein L10a	Down	RPL10A	24.831	0.425	0.447	1.044	1.13	2.441	2.5406	cyto_nucl	cellular component biogenesis; ribonucleoprotein complex biogenesis; establishment of protein localization to organelle; peptide metabolic process; biosynthetic process; multi-organism cellular process; cellular metabolic process; protein transport; ribosomal large subunit biogenesis; establishment of localization; protein targeting; protein targeting to membrane; metabolic process; multi-organis…	membrane; extracellular region part; cell junction; vesicle; cytoplasm; macromolecular complex; intracellular part; cell; organelle part; non-membrane-bounded organelle; extracellular exosome; focal adhesion; ribosomal subunit; intracellular; cell part; adherens junction; extracellular vesicle; cell-substrate junction; cytosolic part; membrane-bounded organelle; cell-substrate adherens junction; …	organic cyclic compound binding; heterocyclic compound binding; RNA binding; binding; nucleic acid binding; protein binding; structural molecule activity; structural constituent of ribosome;	K02865	RP-L10Ae; large subunit ribosomal protein L10Ae	hsa03010 Ribosome - Homo sapiens (human);	IPR023674; IPR016095; IPR016094;	Ribosomal protein L1-like; Ribosomal protein L1, 3-layer alpha/beta-sandwich; Ribosomal protein L1, 2-layer alpha/beta-sandwich;
P62917	60S ribosomal protein L8	Down	RPL8	28.024	0.404	0.431	1.024	1.011	2.447	2.3456	cytoplasm	cellular component biogenesis; ribonucleoprotein complex biogenesis; establishment of protein localization to organelle; peptide metabolic process; biosynthetic process; multi-organism cellular process; cellular response to growth factor stimulus; cellular metabolic process; protein transport; establishment of localization; protein targeting; protein targeting to membrane; metabolic process; mult…	ribosome; intracellular organelle; membrane; intracellular non-membrane-bounded organelle; cell junction; cytosolic large ribosomal subunit; intracellular organelle part; cytoplasm; anchoring junction; macromolecular complex; intracellular part; cytosol; cell; organelle part; non-membrane-bounded organelle; organelle; focal adhesion; large ribosomal subunit; ribosomal subunit; intracellular; cell…	organic cyclic compound binding; heterocyclic compound binding; 5.8S rRNA binding; RNA binding; binding; nucleic acid binding; structural molecule activity; structural constituent of ribosome; rRNA binding;	K02938	RP-L8e; large subunit ribosomal protein L8e	hsa03010 Ribosome - Homo sapiens (human);	IPR008991; IPR012340; IPR022669; IPR014726; IPR022666; IPR014722;	Translation protein SH3-like domain; Nucleic acid-binding, OB-fold; Ribosomal protein L2, C-terminal; Ribosomal protein L2, domain 3; Ribosomal Proteins L2, RNA binding domain; Ribosomal protein L2 domain 2;
P63218	Guanine nucleotide-binding protein G(I)/G(S)/G(O) subunit gamma-5	Up	GNG5	7.3184	1.741	1.776	0.992	1.069	0.62888	0.55562	extracellular	single organism signaling; regulation of cellular process; regulation of cell proliferation; cellular response to organic substance; response to oxygen-containing compound; single-organism process; response to stimulus; regulation of multicellular organismal process; cellular response to glucagon stimulus; signal transduction; cellular response to peptide; cell communication; regulation of organ …	membrane; extracellular region part; extrinsic component of membrane; cell periphery; membrane protein complex; cytoplasm; vesicle; macromolecular complex; intracellular part; cell; extrinsic component of cytoplasmic side of plasma membrane; cytoplasmic side of plasma membrane; cytoplasmic side of membrane; extracellular exosome; catalytic complex; heterotrimeric G-protein complex; membrane part;…	pyrophosphatase activity; catalytic activity; binding; GTPase activity; hydrolase activity, acting on acid anhydrides; protein domain specific binding; protein binding; hydrolase activity; hydrolase activity, acting on acid anhydrides, in phosphorus-containing anhydrides; nucleoside-triphosphatase activity; signal transducer activity; PDZ domain binding;	K04542	GNG5; guanine nucleotide-binding protein G(I)/G(S)/G(O) subunit gamma-5	hsa05200 Pathways in cancer - Homo sapiens (human); hsa04728 Dopaminergic synapse - Homo sapiens (human); hsa04723 Retrograde endocannabinoid signaling - Homo sapiens (human); hsa04727 GABAergic synapse - Homo sapiens (human); hsa04014 Ras signaling pathway - Homo sapiens (human); hsa04151 PI3K-Akt signaling pathway - Homo sapiens (human); hsa05034 Alcoholism - Homo sapiens (human); hsa04726 Sero…	IPR015898;	G-protein gamma-like domain;
P78345	Ribonuclease P protein subunit p38	Down	RPP38	31.834	0.572	0.645	0.795	0.995	1.879	1.4828	mitochondria	cellular component biogenesis; ribonucleoprotein complex biogenesis; cellular aromatic compound metabolic process; cellular metabolic process; organic substance metabolic process; metabolic process; heterocycle metabolic process; nucleobase-containing compound metabolic process; tRNA 5'-leader removal; rRNA processing; cellular nitrogen compound metabolic process; macromolecule metabolic process;…	intracellular organelle; endonuclease complex; intracellular non-membrane-bounded organelle; nucleolar ribonuclease P complex; intracellular organelle part; macromolecular complex; nuclear lumen; nucleolar part; intracellular part; nucleolus; cell; fibrillar center; organelle part; non-membrane-bounded organelle; organelle; intracellular membrane-bounded organelle; membrane-enclosed lumen; cataly…	tRNA-specific ribonuclease activity; endonuclease activity, active with either ribo- or deoxyribonucleic acids and producing 5'-phosphomonoesters; catalytic activity; binding; ribonuclease P activity; hydrolase activity, acting on ester bonds; nuclease activity; endoribonuclease activity; protein binding; hydrolase activity; endoribonuclease activity, producing 5'-phosphomonoesters; ribonuclease …	K14523	RPP38; ribonucleases P/MRP protein subunit RPP38 [EC:3.1.26.5]	hsa03008 Ribosome biogenesis in eukaryotes - Homo sapiens (human); hsa03013 RNA transport - Homo sapiens (human);	IPR029064; IPR004038;	50S ribosomal protein L30e-like; Ribosomal protein L7Ae/L30e/S12e/Gadd45;
P83731	60S ribosomal protein L24	Down	RPL24	17.779	0.214	0.225	1.039	1.277	4.9947	5.3957	cytoplasm	cellular component biogenesis; ribonucleoprotein complex biogenesis; peptide metabolic process; ribonucleoprotein complex assembly; cellular component morphogenesis; cellular metabolic process; protein transport; ribosomal large subunit biogenesis; response to external stimulus; metabolic process; multi-organism metabolic process; protein localization to endoplasmic reticulum; rRNA processing; ma…	ribosome; intracellular organelle; membrane; extracellular region part; intracellular non-membrane-bounded organelle; cytosolic large ribosomal subunit; vesicle; intracellular organelle part; cytoplasm; macromolecular complex; intracellular part; cytosol; cell; extracellular region; organelle part; non-membrane-bounded organelle; extracellular exosome; organelle; large ribosomal subunit; ribosoma…	organic cyclic compound binding; heterocyclic compound binding; cell adhesion molecule binding; RNA binding; binding; cadherin binding; nucleic acid binding; protein binding; structural molecule activity; structural constituent of ribosome;	K02896	RP-L24e; large subunit ribosomal protein L24e	hsa03010 Ribosome - Homo sapiens (human);	IPR011017;	TRASH domain;
P83881	60S ribosomal protein L36a	Down	RPL36A	12.441	0.505	0.479	1.062	1.086	2.0678	2.2582	extracellular	cellular component biogenesis; ribonucleoprotein complex biogenesis; establishment of protein localization to organelle; peptide metabolic process; biosynthetic process; multi-organism cellular process; cellular metabolic process; protein transport; establishment of localization; protein targeting; protein targeting to membrane; metabolic process; multi-organism metabolic process; establishment o…	membrane; ribosome; intracellular organelle; intracellular non-membrane-bounded organelle; cell periphery; cytosolic large ribosomal subunit; intracellular organelle part; cytoplasm; macromolecular complex; intracellular part; cytosol; cell; organelle part; plasma membrane; non-membrane-bounded organelle; organelle; large ribosomal subunit; ribosomal subunit; intracellular; cell part; cytosolic p…	organic cyclic compound binding; heterocyclic compound binding; RNA binding; binding; nucleic acid binding; protein binding; structural molecule activity; structural constituent of ribosome;	K02929	RP-L44e; large subunit ribosomal protein L44e	hsa03010 Ribosome - Homo sapiens (human);	IPR011332;	Zinc-binding ribosomal protein;
P84095	Rho-related GTP-binding protein RhoG	Down	RHOG	21.308	0.584	0.618	1.064	1.158	1.6781	1.6578	cytoplasm	single organism signaling; regulation of biological quality; blood coagulation; leukocyte activation; regulation of cell projection assembly; positive regulation of biosynthetic process; regulation of plasma membrane organization; response to external stimulus; actin cytoskeleton organization; regulation of localization; positive regulation of molecular function; regulation of small GTPase mediat…	membrane; endoplasmic reticulum; nuclear outer membrane-endoplasmic reticulum membrane network; extracellular region part; organelle membrane; cytoplasmic vesicle; cell junction; cell periphery; vesicle; cytoplasm; cytoplasmic vesicle part; intracellular part; cell; organelle part; extracellular exosome; focal adhesion; membrane part; intracellular; cell part; whole membrane; secretory vesicle; a…	nucleoside phosphate binding; nucleoside binding; ion binding; hydrolase activity, acting on acid anhydrides; hydrolase activity; protein binding; nucleotide binding; nucleoside-triphosphatase activity; heterocyclic compound binding; organic cyclic compound binding; ribonucleoside binding; carbohydrate derivative binding; pyrophosphatase activity; ribonucleotide binding; catalytic activity; bindi…	K07863	RHOG; Ras homolog gene family, member G	hsa05100 Bacterial invasion of epithelial cells - Homo sapiens (human); hsa05132 Salmonella infection - Homo sapiens (human); hsa05131 Shigellosis - Homo sapiens (human);	IPR005225; IPR027417;	Small GTP-binding protein domain; P-loop containing nucleoside triphosphate hydrolase;
P84098	60S ribosomal protein L19	Down	RPL19	23.466	0.451	0.4	1.027	1.07	2.2727	2.6694	cytoplasm	cellular component biogenesis; animal organ regeneration; ribonucleoprotein complex biogenesis; establishment of protein localization to organelle; peptide metabolic process; gland development; single-organism process; biosynthetic process; multi-organism cellular process; cellular metabolic process; protein transport; establishment of localization; protein targeting; protein targeting to membran…	ribosome; intracellular organelle; membrane; intracellular non-membrane-bounded organelle; cell junction; cytosolic large ribosomal subunit; intracellular organelle part; cytoplasm; anchoring junction; macromolecular complex; intracellular part; cytosol; cell; organelle part; non-membrane-bounded organelle; organelle; focal adhesion; large ribosomal subunit; ribosomal subunit; intracellular; cell…	organic cyclic compound binding; heterocyclic compound binding; 5.8S rRNA binding; RNA binding; binding; nucleic acid binding; protein binding; structural molecule activity; structural constituent of ribosome; large ribosomal subunit rRNA binding; rRNA binding;	K02885	RP-L19e; large subunit ribosomal protein L19e	hsa03010 Ribosome - Homo sapiens (human);	IPR000196; IPR015974; IPR015972; IPR033935;	Ribosomal protein L19/L19e; Ribosomal protein L19/L19e, domain 3; Ribosomal protein L19/L19e, domain 1; Ribosomal protein L19, eukaryotic;
Q01581	"Hydroxymethylglutaryl-CoA synthase, cytoplasmic"	Up	HMGCS1	57.293	2.903	2.322	2.05	1.237	0.76408	0.49748	cytoplasm	gland development; reproductive process; alcohol metabolic process; brain development; male gonad development; single-organism process; cellular lipid metabolic process; biosynthetic process; response to vitamin E; cellular metabolic process; lipid biosynthetic process; isoprenoid biosynthetic process; response to external stimulus; metabolic process; single organism reproductive process; respons…	cell part; intracellular; cytoplasm; intracellular part; cell; cytosol; cytoplasmic part;	hydroxymethylglutaryl-CoA synthase activity; transferase activity, transferring acyl groups; identical protein binding; isomerase activity; catalytic activity; transferase activity, transferring acyl groups, acyl groups converted into alkyl on transfer; protein homodimerization activity; binding; protein dimerization activity; organic acid binding; protein binding; drug binding; transferase activ…	K01641	E2.3.3.10; hydroxymethylglutaryl-CoA synthase [EC:2.3.3.10]	hsa00280 Valine, leucine and isoleucine degradation - Homo sapiens (human); hsa03320 PPAR signaling pathway - Homo sapiens (human); hsa00650 Butanoate metabolism - Homo sapiens (human); hsa01100 Metabolic pathways - Homo sapiens (human); hsa00900 Terpenoid backbone biosynthesis - Homo sapiens (human); hsa00072 Synthesis and degradation of ketone bodies - Homo sapiens (human);	IPR016039; IPR013746; IPR013528;	Thiolase-like; Hydroxymethylglutaryl-coenzyme A synthase C-terminal domain; Hydroxymethylglutaryl-coenzyme A synthase, N-terminal;
Q01831	DNA repair protein complementing XP-C cells	Down	XPC	105.95	0.56	0.46	0.933	0.96	1.4936	2.0158	nucleus	cellular component biogenesis; nucleotide-excision repair; cellular response to UV; DNA geometric change; intra-S DNA damage checkpoint; single-organism process; regulation of cell cycle process; cellular metabolic process; response to external stimulus; negative regulation of mitotic cell cycle; metabolic process; DNA damage checkpoint; mitotic DNA integrity checkpoint; cellular component assemb…	membrane; extracellular region part; cell periphery; vesicle; cytoplasm; macromolecular complex; intracellular part; cell; organelle part; non-membrane-bounded organelle; extracellular exosome; membrane-enclosed lumen; nucleoplasm; intracellular organelle lumen; intracellular; cell part; extracellular vesicle; membrane-bounded organelle; organelle lumen; XPC complex; intracellular organelle; intr…	organic cyclic compound binding; heterocyclic compound binding; bubble DNA binding; DNA insertion or deletion binding; DNA binding; heteroduplex DNA loop binding; mismatched DNA binding; double-stranded DNA binding; binding; nucleic acid binding; single-stranded DNA binding; damaged DNA binding; protein binding; DNA secondary structure binding;	K10838	XPC; xeroderma pigmentosum group C-complementing protein	hsa03420 Nucleotide excision repair - Homo sapiens (human);	IPR018326; IPR018328; IPR018325; IPR018327;	Rad4 beta-hairpin domain 1; Rad4 beta-hairpin domain 3; Rad4/PNGase transglutaminase-like fold; Rad4 beta-hairpin domain 2;
Q01995	Transgelin	Down	TAGLN	22.611	0.648	0.538	0.567	0.585	0.9679	1.0196	cytoplasm	developmental process; epithelium development; single-multicellular organism process; tissue development; system development; cellular developmental process; single-organism cellular process; single-organism process; multicellular organismal process; animal organ development; cell differentiation; muscle organ development; single-organism developmental process; muscle structure development; multi…	intracellular part; cell; cell part; intracellular; cytoplasm;	actin filament binding; cytoskeletal protein binding; binding; macromolecular complex binding; actin binding; protein binding; protein complex binding;	K20526			IPR001715;	Calponin homology domain;
Q02241	Kinesin-like protein KIF23	Down	KIF23	110.06	0.633	0.559	1.048	1.182	1.5804	2.0384	nucleus	cellular component biogenesis; mitotic spindle midzone assembly; mitotic nuclear division; spindle elongation; single-organism process; cytokinetic process; assembly of actomyosin apparatus involved in cytokinesis; regulation of cell cycle process; establishment of localization; transport along microtubule; actin cytoskeleton organization; sister chromatid segregation; establishment of localizati…	extracellular region part; microtubule; cell junction; cytoplasm; macromolecular complex; supramolecular fiber; intracellular part; cell; supramolecular complex; organelle part; non-membrane-bounded organelle; membrane-enclosed lumen; mitotic spindle; cytoskeleton; microtubule organizing center; nucleoplasm; focal adhesion; centralspindlin complex; intracellular organelle lumen; microtubule cytos…	nucleoside phosphate binding; motor activity; hydrolase activity, acting on acid anhydrides; protein binding; hydrolase activity; ATPase activity; heterocyclic compound binding; organic cyclic compound binding; pyrophosphatase activity; cytoskeletal protein binding; ribonucleotide binding; catalytic activity; binding; microtubule binding; purine ribonucleoside binding; anion binding; adenyl ribon…	K17387	KIF23; kinesin family member 23	hsa05206 MicroRNAs in cancer - Homo sapiens (human);	IPR032384; IPR027417; IPR001752;	Kinesin-like protein Kif23, Arf6-interacting domain; P-loop containing nucleoside triphosphate hydrolase; Kinesin motor domain;
Q02543	60S ribosomal protein L18a	Down	RPL18A	20.762	0.384	0.364	1.019	1.106	2.6735	3.1484	nucleus	cellular component biogenesis; ribonucleoprotein complex biogenesis; peptide metabolic process; establishment of protein localization to organelle; biosynthetic process; multi-organism cellular process; cellular metabolic process; protein transport; establishment of localization; protein targeting; protein targeting to membrane; metabolic process; multi-organism metabolic process; establishment o…	ribosome; intracellular organelle; membrane; intracellular non-membrane-bounded organelle; cytosolic large ribosomal subunit; intracellular organelle part; cytoplasm; macromolecular complex; intracellular part; cytosol; cell; organelle part; non-membrane-bounded organelle; organelle; large ribosomal subunit; ribosomal subunit; intracellular; cell part; cytosolic part; ribonucleoprotein complex; i…	organic cyclic compound binding; heterocyclic compound binding; RNA binding; binding; nucleic acid binding; protein binding; structural molecule activity; structural constituent of ribosome;	K02882	RP-L18Ae; large subunit ribosomal protein L18Ae	hsa03010 Ribosome - Homo sapiens (human);	IPR023573;	Ribosomal protein 50S-L18Ae/60S-L20/60S-L18A;
Q02818	Nucleobindin-1	Up	NUCB1	53.879	1.797	1.625	1.106	1.045	0.56567	0.60687	endoplasmic reticulum	response to cisplatin; regulation of protein targeting; regulation of transport; regulation of intracellular transport; response to stimulus; regulation of establishment of protein localization; regulation of cellular localization; response to chemical; regulation of biological process; regulation of localization; regulation of protein transport; regulation of protein localization; regulation of …	membrane; endoplasmic reticulum; extracellular space; extracellular region part; extrinsic component of membrane; cytoplasmic vesicle; organelle membrane; vesicle; cis-Golgi network; cytoplasm; intracellular part; cell; organelle part; early endosome; extrinsic component of Golgi membrane; extracellular exosome; membrane part; intracellular; cell part; extracellular vesicle; Golgi subcompartment;…	organic cyclic compound binding; heterocyclic compound binding; DNA binding; binding; ion binding; nucleic acid binding; metal ion binding; cation binding; protein binding; G-protein alpha-subunit binding; calcium ion binding;	K20371			IPR011992; IPR002048;	EF-hand domain pair; EF-hand domain;
Q02878	60S ribosomal protein L6	Down	RPL6	32.728	0.321	0.225	1.041	1.073	3.028	4.4662	cytoplasm	cellular component biogenesis; ribonucleoprotein complex biogenesis; peptide metabolic process; ribonucleoprotein complex assembly; cellular metabolic process; protein transport; ribosomal large subunit biogenesis; metabolic process; multi-organism metabolic process; cytoplasmic translation; protein localization to endoplasmic reticulum; rRNA processing; macromolecular complex assembly; protein l…	membrane; cell junction; cytoplasm; macromolecular complex; intracellular part; cell; cytoplasmic ribonucleoprotein granule; organelle part; non-membrane-bounded organelle; focal adhesion; ribosomal subunit; intracellular; cell part; adherens junction; cell-substrate junction; cytosolic part; membrane-bounded organelle; cell-substrate adherens junction; cytosolic ribosome; intracellular organelle…	organic cyclic compound binding; heterocyclic compound binding; cell adhesion molecule binding; DNA binding; RNA binding; binding; cadherin binding; nucleic acid binding; protein binding; structural molecule activity; structural constituent of ribosome;	K02934	RP-L6e; large subunit ribosomal protein L6e	hsa03010 Ribosome - Homo sapiens (human);	IPR005568; IPR008991; IPR014722;	Ribosomal protein L6, N-terminal; Translation protein SH3-like domain; Ribosomal protein L2 domain 2;
Q04721	Neurogenic locus notch homolog protein 2	Up	NOTCH2	265.4	1.755	1.517	1.315	1.207	0.72517	0.81613	plasma membrane	single organism signaling; pulmonary valve development; regulation of cell death; leukocyte activation; cell surface receptor signaling pathway; nucleic acid-templated transcription; heart valve morphogenesis; cellular metabolic process; negative regulation of cell proliferation; metabolic process; heart development; cell surface receptor signaling pathway involved in heart development; intracell…	membrane; endoplasmic reticulum; nuclear outer membrane-endoplasmic reticulum membrane network; organelle membrane; cell periphery; cytoplasm; macromolecular complex; intrinsic component of membrane; intracellular part; integral component of plasma membrane; cell; organelle part; membrane-enclosed lumen; nucleoplasm; intracellular organelle lumen; intracellular; cell part; membrane part; Golgi ap…	signaling receptor activity; molecular transducer activity; transcription factor activity, RNA polymerase II transcription factor binding; receptor activity; transcription factor activity, ligand-activated RNA polymerase II transcription factor binding; binding; ion binding; transcription factor activity, transcription factor binding; cation binding; metal ion binding; protein binding; calcium io…	K20994	NOTCH2; Notch 2	hsa04330 Notch signaling pathway - Homo sapiens (human); hsa04919 Thyroid hormone signaling pathway - Homo sapiens (human); hsa04320 Dorso-ventral axis formation - Homo sapiens (human); hsa01522 Endocrine resistance - Homo sapiens (human); hsa05206 MicroRNAs in cancer - Homo sapiens (human); hsa04658 Th1 and Th2 cell differentiation - Homo sapiens (human); hsa05224 Breast cancer - Homo sapiens (h…	IPR010660; IPR024600; IPR001881; IPR000742; IPR009030; IPR000800; IPR020683; IPR011656;	Notch, NOD domain; Domain of unknown function DUF3454, notch; EGF-like calcium-binding domain; EGF-like domain; Growth factor receptor cysteine-rich domain; Notch domain; Ankyrin repeat-containing domain; Notch, NODP domain;
Q04771	Activin receptor type-1	Up	ACVR1	57.152	1.525	1.516	1.047	0.801	0.66755	0.54417	plasma membrane	single organism signaling; endothelial cell fate commitment; regulation of cell death; reproductive process; chordate embryonic development; positive regulation of biosynthetic process; positive regulation of biomineral tissue development; heart valve morphogenesis; cellular metabolic process; branching morphogenesis of an epithelial tube; cell adhesion involved in heart morphogenesis; metabolic …	membrane; intrinsic component of plasma membrane; transferase complex, transferring phosphorus-containing groups; cell periphery; activin receptor complex; plasma membrane receptor complex; receptor complex; macromolecular complex; intrinsic component of membrane; transferase complex; serine/threonine protein kinase complex; integral component of plasma membrane; cell; protein kinase complex; int…	transforming growth factor beta receptor activity, type I; nucleoside phosphate binding; phosphotransferase activity, alcohol group as acceptor; hormone binding; growth factor binding; protein dimerization activity; activin receptor activity, type I; protein binding; protein kinase activity; signal transducer, downstream of receptor, with serine/threonine kinase activity; transmembrane signaling …	K04675	ACVR1; activin receptor type-1 [EC:2.7.11.30]	hsa04350 TGF-beta signaling pathway - Homo sapiens (human); hsa05418 Fluid shear stress and atherosclerosis - Homo sapiens (human); hsa04060 Cytokine-cytokine receptor interaction - Homo sapiens (human); hsa04550 Signaling pathways regulating pluripotency of stem cells - Homo sapiens (human);	IPR000472; IPR000719; IPR011009; IPR003605;	Activin types I and II receptor domain; Protein kinase domain; Protein kinase-like domain; GS domain;
Q05682	Caldesmon	Down	CALD1	93.23	0.603	0.549	0.622	0.627	1.0715	1.1067	nucleus	muscle system process; muscle contraction; system process; single-organism cellular process; single-organism process; movement of cell or subcellular component; cellular process; multicellular organismal process;	membrane; cell cortex; cell periphery; myofibril; cytoplasmic region; cytoplasm; cortical cytoskeleton; cortical actin cytoskeleton; supramolecular fiber; intracellular part; cell; supramolecular complex; organelle part; non-membrane-bounded organelle; cytoskeleton; cell part; intracellular; contractile fiber; membrane-bounded organelle; actin cap; intracellular organelle; intracellular non-membr…	cell adhesion molecule binding; cytoskeletal protein binding; binding; cadherin binding; actin binding; protein binding; tropomyosin binding; myosin binding; calmodulin binding;	K12327	CALD1; caldesmon	hsa04270 Vascular smooth muscle contraction - Homo sapiens (human);
Q06481	Amyloid-like protein 2	Up	APLP2	86.955	5.244	5.932	0.847	1.009	0.17336	0.18456	peroxisome	single organism signaling; regulation of cellular process; negative regulation of endopeptidase activity; regulation of macromolecule metabolic process; platelet degranulation; single-organism process; negative regulation of cellular metabolic process; negative regulation of cellular process; negative regulation of biological process; response to stimulus; negative regulation of hydrolase activit…	membrane; extracellular region part; organelle membrane; cytoplasmic vesicle; cell periphery; cytoplasm; vesicle; cytoplasmic vesicle part; intrinsic component of membrane; intracellular part; cell; organelle part; extracellular exosome; intracellular; membrane part; cell part; whole membrane; secretory vesicle; extracellular vesicle; secretory granule; membrane-bounded organelle; platelet alpha …	DNA binding; peptidase regulator activity; ion binding; protein binding; enzyme inhibitor activity; molecular function regulator; heparin binding; endopeptidase inhibitor activity; sulfur compound binding; heterocyclic compound binding; organic cyclic compound binding; carbohydrate derivative binding; serine-type endopeptidase inhibitor activity; identical protein binding; transition metal ion bi…	K08117			IPR024329; IPR008154; IPR019543; IPR011178; IPR002223; IPR015849;	Amyloidogenic glycoprotein, E2 domain; Amyloidogenic glycoprotein, extracellular; Beta-amyloid precursor protein C-terminal; Amyloidogenic glycoprotein, copper-binding; Pancreatic trypsin inhibitor Kunitz domain; Amyloidogenic glycoprotein, heparin-binding;
Q07020	60S ribosomal protein L18	Down	RPL18	21.634	0.195	0.221	1.156	1.466	6.0062	6.7015	cytoplasm	cellular component biogenesis; ribonucleoprotein complex biogenesis; establishment of protein localization to organelle; peptide metabolic process; biosynthetic process; multi-organism cellular process; cellular metabolic process; protein transport; establishment of localization; protein targeting; protein targeting to membrane; metabolic process; multi-organism metabolic process; establishment o…	membrane; endoplasmic reticulum; cell junction; cytoplasm; macromolecular complex; intracellular part; cell; organelle part; non-membrane-bounded organelle; membrane-enclosed lumen; focal adhesion; intracellular organelle lumen; ribosomal subunit; intracellular; cell part; adherens junction; cell-substrate junction; cytosolic part; membrane-bounded organelle; cell-substrate adherens junction; org…	organic cyclic compound binding; heterocyclic compound binding; RNA binding; binding; nucleic acid binding; structural molecule activity; structural constituent of ribosome;	K02883	RP-L18e; large subunit ribosomal protein L18e	hsa03010 Ribosome - Homo sapiens (human);	IPR021131;	Ribosomal protein L18e/L15P;
Q07352	mRNA decay activator protein ZFP36L1	Up	ZFP36L1	36.313	1.927	1.624	1.453	1.393	0.65064	0.85335	nucleus	RNA transport; single organism signaling; regulation of leukocyte activation; regulation of cell death; regulation of keratinocyte proliferation; reproductive process; posttranscriptional regulation of gene expression; chordate embryonic development; cellular response to corticosteroid stimulus; embryonic placenta development; response to organophosphorus; cellular metabolic process; regulation o…	intracellular organelle; intracellular non-membrane-bounded organelle; P-body; cytoplasm; macromolecular complex; intracellular part; cytosol; cell; cytoplasmic ribonucleoprotein granule; non-membrane-bounded organelle; intracellular membrane-bounded organelle; organelle; nucleus; intracellular; cell part; ribonucleoprotein granule; ribonucleoprotein complex; membrane-bounded organelle; intracell…	DNA binding; RNA binding; AU-rich element binding; mRNA 3'-UTR binding; ion binding; 14-3-3 protein binding; protein binding; mRNA 3'-UTR AU-rich region binding; transcription factor activity, sequence-specific DNA binding; heterocyclic compound binding; organic cyclic compound binding; mRNA binding; binding; nucleic acid binding; nucleic acid binding transcription factor activity; metal ion bind…	K18753			IPR007635; IPR000571;	Tis11B-like protein, N-terminal; Zinc finger, CCCH-type;
Q07954	Prolow-density lipoprotein receptor-related protein 1	Up	LRP1	504.6	3.504	3.005	0.563	0.774	0.22872	0.26075	plasma membrane	single organism signaling; protein kinase C-activating G-protein coupled receptor signaling pathway; regulation of cell death; regulation of sterol transport; brain development; regulation of neuron apoptotic process; cellular lipid metabolic process; cerebral cortex development; cellular metabolic process; protein transport; lipoprotein metabolic process; telencephalon development; metabolic pro…	membrane; dendrite; organelle membrane; cytoplasm; cytoplasmic vesicle part; neuronal cell body; macromolecular complex; integral component of plasma membrane; cell; organelle part; non-membrane-bounded organelle; lysosomal membrane; focal adhesion; clathrin-coated vesicle; intracellular; lysosome; membrane region; neuron projection; cell-substrate junction; membrane-bounded organelle; neuron par…	RNA binding; protein transporter activity; apolipoprotein binding; receptor binding; macromolecular complex binding; ion binding; cargo receptor activity; substrate-specific transporter activity; lipoprotein transporter activity; protein binding; heterocyclic compound binding; organic cyclic compound binding; protease binding; lipoprotein particle receptor activity; lipoprotein particle receptor …	K04550	LRP1; low-density lipoprotein receptor-related protein 1 (alpha-2-macroglobulin receptor)	hsa05144 Malaria - Homo sapiens (human); hsa05010 Alzheimer's disease - Homo sapiens (human);	IPR026823; IPR001881; IPR000742; IPR011042; IPR009030; IPR032485;	Complement Clr-like EGF domain; EGF-like calcium-binding domain; EGF-like domain; Six-bladed beta-propeller, TolB-like; Growth factor receptor cysteine-rich domain; Domain of unknown function DUF5050;
Q08431	Lactadherin	Up	MFGE8	43.122	2.536	3.186	1.02	0.933	0.38977	0.35972	extracellular	regulation of vesicle-mediated transport; regulation of apoptotic cell clearance; blood vessel development; reproductive process; single-organism process; multi-organism cellular process; cellular metabolic process; establishment of localization; phagocytosis; positive regulation of cellular component organization; biological adhesion; angiogenesis; metabolic process; regulation of localization; …	membrane; extracellular space; extracellular region part; external side of plasma membrane; extrinsic component of membrane; cell periphery; vesicle; extrinsic component of plasma membrane; cell; extracellular region; plasma membrane; extracellular exosome; organelle; plasma membrane part; cell part; membrane part; extracellular vesicle; cell surface; membrane-bounded organelle; extracellular org…	cell adhesion molecule binding; modified amino acid binding; receptor binding; binding; phospholipid binding; ion binding; macromolecular complex binding; lipid binding; anion binding; protein binding; integrin binding; phosphatidylethanolamine binding; phosphatidylserine binding; protein complex binding;	K17253			IPR000421; IPR000742; IPR008979;	Coagulation factor 5/8 C-terminal domain; EGF-like domain; Galactose-binding domain-like;
Q10472	Polypeptide N-acetylgalactosaminyltransferase 1	Up	GALNT1	64.218	1.598	1.769	1.053	1.607	0.57934	0.53791	Golgi apparatus	macromolecule glycosylation; protein O-linked glycosylation via serine; peptidyl-threonine modification; peptidyl-serine modification; cellular protein metabolic process; single-organism process; biosynthetic process; cellular metabolic process; organic substance metabolic process; metabolic process; carbohydrate derivative biosynthetic process; O-glycan processing; carbohydrate derivative metabo…	membrane; endoplasmic reticulum; nuclear outer membrane-endoplasmic reticulum membrane network; organelle membrane; cytoplasm; intrinsic component of membrane; intracellular part; cell; organelle part; membrane part; intracellular; cell part; Golgi subcompartment; perinuclear region of cytoplasm; Golgi apparatus part; membrane-bounded organelle; endoplasmic reticulum membrane; intracellular organ…	polypeptide N-acetylgalactosaminyltransferase activity; transferase activity, transferring hexosyl groups; transition metal ion binding; catalytic activity; binding; ion binding; carbohydrate binding; metal ion binding; cation binding; UDP-glycosyltransferase activity; transferase activity, transferring glycosyl groups; transferase activity; acetylgalactosaminyltransferase activity; manganese ion…	K00710	GALNT; polypeptide N-acetylgalactosaminyltransferase [EC:2.4.1.41]	hsa00512 Mucin type O-glycan biosynthesis - Homo sapiens (human); hsa01100 Metabolic pathways - Homo sapiens (human);	IPR029044; IPR000772; IPR001173;	Nucleotide-diphospho-sugar transferases; Ricin B, lectin domain; Glycosyltransferase 2-like;
Q10589	Bone marrow stromal antigen 2	Up	BST2	19.769	2.269	2.445	1.06	1.08	0.43878	0.47246	plasma membrane	single organism signaling; leukocyte activation; cell surface receptor signaling pathway; defense response to other organism; negative regulation of immune effector process; negative regulation of intracellular transport of viral material; cellular response to cytokine stimulus; response to biotic stimulus; regulation of cell growth; response to external stimulus; negative regulation of peptidase…	membrane; extracellular region part; apical plasma membrane; organelle membrane; cytoplasmic vesicle; membrane microdomain; cell periphery; vesicle; cytoplasm; cytoplasmic vesicle part; intrinsic component of membrane; intracellular part; integral component of plasma membrane; cell; organelle part; lysosomal membrane; extracellular exosome; plasma membrane region; cell part; membrane part; intrac…	RNA binding; peptidase regulator activity; protein dimerization activity; protein binding; enzyme inhibitor activity; molecular function regulator; endopeptidase inhibitor activity; signal transducer activity; heterocyclic compound binding; organic cyclic compound binding; identical protein binding; enzyme regulator activity; binding; protein homodimerization activity; nucleic acid binding; pepti…	K06731
Q13112	Chromatin assembly factor 1 subunit B	Down	CHAF1B	61.492	0.548	0.539	1.035	1.225	1.8112	2.1863	nucleus	cellular component biogenesis; nucleic acid-templated transcription; single-organism process; biosynthetic process; cellular metabolic process; regulation of RNA biosynthetic process; metabolic process; nucleosome assembly; cellular component assembly; macromolecular complex assembly; macromolecule metabolic process; chromatin assembly; protein-DNA complex subunit organization; DNA conformation c…	intracellular organelle; intracellular non-membrane-bounded organelle; intracellular organelle part; cytoplasm; CAF-1 complex; nuclear lumen; macromolecular complex; intracellular part; cell; organelle part; chromosomal part; non-membrane-bounded organelle; membrane-enclosed lumen; intracellular membrane-bounded organelle; organelle; nucleoplasm; nucleus; intracellular organelle lumen; chromatin;…	histone binding; protein binding; unfolded protein binding; chromatin binding; binding;	K10751			IPR017986; IPR015943; IPR029129; IPR001632;	WD40-repeat-containing domain; WD40/YVTN repeat-like-containing domain; Chromatin assembly factor 1 subunit B, C-terminal domain; G-protein, beta subunit;
Q13191	E3 ubiquitin-protein ligase CBL-B	Up	CBLB	109.45	3.175	3.6	0.74	1.597	0.22809	0.28451	nucleus	single organism signaling; NLS-bearing protein import into nucleus; establishment of protein localization to organelle; negative regulation of signal transduction; cell surface receptor signaling pathway; negative regulation of ERBB signaling pathway; protein import; regulation of signaling; single-organism process; nuclear transport; cellular metabolic process; regulation of receptor activity; n…	intracellular organelle; membrane; membrane microdomain; cell periphery; intracellular organelle part; cytoplasm; nuclear lumen; intracellular part; cell; cytosol; organelle part; plasma membrane; membrane-enclosed lumen; intracellular membrane-bounded organelle; organelle; nucleoplasm; nucleus; intracellular organelle lumen; membrane part; intracellular; cell part; whole membrane; membrane regio…	protein tyrosine kinase binding; ubiquitin-like protein transferase activity; receptor binding; protein kinase binding; ion binding; protein phosphorylated amino acid binding; protein binding; ubiquitin-like protein ligase activity; kinase binding; zinc ion binding; signal transducer activity; SH3 domain binding; phosphoprotein binding; ubiquitin protein ligase activity; receptor tyrosine kinase …	K04707	CBL; E3 ubiquitin-protein ligase CBL [EC:2.3.2.27]	hsa05100 Bacterial invasion of epithelial cells - Homo sapiens (human); hsa05200 Pathways in cancer - Homo sapiens (human); hsa05220 Chronic myeloid leukemia - Homo sapiens (human); hsa04910 Insulin signaling pathway - Homo sapiens (human); hsa05162 Measles - Homo sapiens (human); hsa05205 Proteoglycans in cancer - Homo sapiens (human); hsa04144 Endocytosis - Homo sapiens (human); hsa04660 T cell…	IPR024159; IPR001841; IPR011992; IPR014742; IPR015940; IPR000980; IPR013083; IPR014741; IPR003153;	Adaptor protein Cbl, PTB domain; Zinc finger, RING-type; EF-hand domain pair; Adaptor protein Cbl, SH2-like domain; Ubiquitin-associated domain; SH2 domain; Zinc finger, RING/FYVE/PHD-type; Adaptor protein Cbl, EF hand-like; Adaptor protein Cbl, N-terminal helical;
Q13464	Rho-associated protein kinase 1	Up	ROCK1	158.17	1.695	1.737	1.043	1.117	0.64329	0.64467	nucleus	single organism signaling; cellular component biogenesis; regulation of cell death; leukocyte activation; cell surface receptor signaling pathway; regulation of neuron apoptotic process; cellular component morphogenesis; establishment of protein localization to plasma membrane; negative regulation of protein binding; cellular metabolic process; biological adhesion; actin cytoskeleton organization…	membrane; secretory granule lumen; microtubule organizing center part; organelle membrane; cytoplasmic vesicle; cell periphery; vesicle; cytoplasm; cytoplasmic vesicle part; intracellular part; bleb; cell; organelle part; non-membrane-bounded organelle; cytoskeleton; membrane-enclosed lumen; microtubule organizing center; vesicle lumen; intracellular organelle lumen; microtubule cytoskeleton; int…	nucleoside phosphate binding; phosphotransferase activity, alcohol group as acceptor; protein binding; protein kinase activity; heterocyclic compound binding; organic cyclic compound binding; kinase activity; ribonucleotide binding; catalytic activity; Ras GTPase binding; binding; purine ribonucleoside binding; cation binding; anion binding; adenyl ribonucleotide binding; adenyl nucleotide bindin…	K04514	ROCK1; Rho-associated protein kinase 1 [EC:2.7.11.1]	hsa04921 Oxytocin signaling pathway - Homo sapiens (human); hsa05132 Salmonella infection - Homo sapiens (human); hsa04530 Tight junction - Homo sapiens (human); hsa05130 Pathogenic Escherichia coli infection - Homo sapiens (human); hsa04022 cGMP-PKG signaling pathway - Homo sapiens (human); hsa04270 Vascular smooth muscle contraction - Homo sapiens (human); hsa04350 TGF-beta signaling pathway - …	IPR002219; IPR015008; IPR000719; IPR011993; IPR001849; IPR011009; IPR000961;	Protein kinase C-like, phorbol ester/diacylglycerol-binding domain; Rho binding domain; Protein kinase domain; PH domain-like; Pleckstrin homology domain; Protein kinase-like domain; AGC-kinase, C-terminal;
Q13496	Myotubularin	Down	MTM1	69.931	0.429	0.461	0.871	1.066	2.2786	2.7934	cytoplasm	regulation of biological quality; regulation of protein kinase B signaling; cellular component morphogenesis; cellular lipid metabolic process; negative regulation of organelle assembly; cellular metabolic process; protein transport; positive regulation of growth; lipid biosynthetic process; metabolic process; positive regulation of multicellular organismal process; lipid modification; macromolec…	membrane; extracellular region part; cytoplasmic vesicle; cell periphery; myofibril; vesicle; cytoplasm; supramolecular fiber; intracellular part; actin-based cell projection; supramolecular complex; cell; I band; organelle part; non-membrane-bounded organelle; extracellular exosome; intracellular; cell part; extracellular vesicle; contractile fiber; filopodium; endosome; membrane-bounded organel…	phosphatidylinositol-3-phosphatase activity; phosphatidylinositol-3,5-bisphosphate 3-phosphatase activity; phosphatase activity; ion binding; macromolecular complex binding; protein binding; hydrolase activity; phosphatidylinositol phosphate phosphatase activity; phosphoprotein phosphatase activity; protein tyrosine phosphatase activity; phosphoric ester hydrolase activity; catalytic activity; in…	K01108	MTM1; myotubularin [EC:3.1.3.64 3.1.3.95]	hsa00562 Inositol phosphate metabolism - Homo sapiens (human); hsa01100 Metabolic pathways - Homo sapiens (human); hsa04070 Phosphatidylinositol signaling system - Homo sapiens (human);	IPR029021; IPR000387; IPR003595; IPR011993; IPR004182; IPR010569;	Protein-tyrosine phosphatase-like; Tyrosine specific protein phosphatases domain; Protein-tyrosine phosphatase, catalytic; PH domain-like; GRAM domain; Myotubularin-like phosphatase domain;
Q13501	Sequestosome-1	Up	SQSTM1	47.687	5.216	4.776	1.158	1.088	0.1452	0.2098	nucleus	cellular component biogenesis; single organism signaling; regulation of biological quality; regulation of cell death; positive regulation of cellular protein metabolic process; positive regulation of biosynthetic process; autophagy; regulation of mitochondrion organization; cellular metabolic process; metabolic process; macromolecular complex assembly; regulation of I-kappaB kinase/NF-kappaB sign…	extracellular region part; endoplasmic reticulum; cytoplasmic vesicle; P-body; vesicle; cytoplasm; sperm flagellum; 9+2 motile cilium; autolysosome; macromolecular complex; intracellular part; nuclear body; cell; organelle part; cytoplasmic ribonucleoprotein granule; autophagosome; non-membrane-bounded organelle; membrane-enclosed lumen; extracellular exosome; PML body; nucleoplasm; intracellular…	polyubiquitin binding; phosphotransferase activity, alcohol group as acceptor; protein tyrosine kinase binding; ubiquitin protein ligase binding; receptor binding; protein dimerization activity; ion binding; protein kinase binding; protein binding; protein kinase activity; zinc ion binding; kinase binding; ubiquitin-like protein binding; kinase activity; identical protein binding; transition meta…	K14381	SQSTM1; sequestosome 1	hsa04380 Osteoclast differentiation - Homo sapiens (human); hsa05418 Fluid shear stress and atherosclerosis - Homo sapiens (human);	IPR000270; IPR015940; IPR000433; IPR009060; IPR033741;	PB1 domain; Ubiquitin-associated domain; Zinc finger, ZZ-type; UBA-like; Sequestosome-1, UBA domain;
Q14118	Dystroglycan	Up	DAG1	97.44	1.551	1.912	1.205	1.062	0.71345	0.61444	plasma membrane	entry into host; developmental maturation; gland development; regulation of gliogenesis; ensheathment of neurons; microtubule anchoring; respiratory tube development; positive regulation of basement membrane assembly involved in embryonic body morphogenesis; cellular metabolic process; positive regulation of myelination; Schwann cell development; branching morphogenesis of an epithelial tube; met…	membrane; extracellular region part; membrane microdomain; cytoplasm; macromolecular complex; cell-cell adherens junction; supramolecular complex; actin-based cell projection; cell; organelle part; non-membrane-bounded organelle; basement membrane; extracellular exosome; nucleoplasm; plasma membrane region; focal adhesion; intracellular; membrane region; lamellipodium; synaptic membrane; neuron p…	ion binding; laminin-1 binding; tubulin binding; protein binding; structural constituent of muscle; virus receptor activity; extracellular matrix binding; molecular transducer activity; receptor activity; cytoskeletal protein binding; laminin binding; binding; vinculin binding; SH2 domain binding; actinin binding; actin binding; metal ion binding; cation binding; protein domain specific binding; …	K06265	DAG1; dystroglycan 1	hsa05414 Dilated cardiomyopathy - Homo sapiens (human); hsa04512 ECM-receptor interaction - Homo sapiens (human); hsa05412 Arrhythmogenic right ventricular cardiomyopathy (ARVC) - Homo sapiens (human); hsa05416 Viral myocarditis - Homo sapiens (human); hsa05410 Hypertrophic cardiomyopathy (HCM) - Homo sapiens (human);	IPR006644; IPR015919; IPR030398; IPR013783; IPR027468;	Dystroglycan-type cadherin-like; Cadherin-like; DG-type SEA domain; Immunoglobulin-like fold; Alpha-dystroglycan domain 2;
Q14126	Desmoglein-2	Up	DSG2	122.29	1.917	2.208	1.217	1.264	0.65946	0.52101	plasma membrane	single organism signaling; regulation of biological quality; bundle of His cell to Purkinje myocyte communication; keratinization; reproductive process; cellular developmental process; cell-cell junction organization; single-organism process; heterotypic cell-cell adhesion; regulation of cardiac muscle cell action potential; biological adhesion; bundle of His cell-Purkinje myocyte adhesion involv…	membrane; extracellular region part; apical plasma membrane; cell-cell contact zone; cell junction; cell periphery; vesicle; anchoring junction; intrinsic component of membrane; cell-cell junction; cell; extracellular region; integral component of membrane; intercalated disc; lateral plasma membrane; plasma membrane; desmosome; extracellular exosome; organelle; plasma membrane part; plasma membra…	protein binding involved in heterotypic cell-cell adhesion; cell adhesion molecule binding; protein binding involved in cell adhesion; binding; ion binding; metal ion binding; cation binding; cell adhesive protein binding involved in bundle of His cell-Purkinje myocyte communication; protein binding; calcium ion binding; protein binding involved in cell-cell adhesion;	K07597	DSG2; desmoglein 2	hsa05412 Arrhythmogenic right ventricular cardiomyopathy (ARVC) - Homo sapiens (human);	IPR015919; IPR027397; IPR002126;	Cadherin-like; Catenin binding domain; Cadherin;
Q14162	Scavenger receptor class F member 1	Up	SCARF1	87.386	2.423	3.288	1.07	1.48	0.37111	0.45235	extracellular	single organism signaling; developmental maturation; positive regulation of neuron differentiation; alcohol metabolic process; neuron development; cellular developmental process; single-organism process; neurogenesis; positive regulation of neuron projection regeneration; establishment of localization; positive regulation of cellular component organization; biological adhesion; metabolic process;…	intracellular organelle; intracellular vesicle; membrane; bounding membrane of organelle; endocytic vesicle membrane; organelle membrane; cytoplasmic vesicle; cell periphery; vesicle; cytoplasm; intracellular organelle part; cytoplasmic vesicle part; intrinsic component of membrane; vesicle membrane; intracellular part; cell; integral component of membrane; organelle part; plasma membrane; cytopl…	signaling receptor activity; molecular transducer activity; low-density lipoprotein particle binding; receptor activity; binding; macromolecular complex binding; cargo receptor activity; lipoprotein particle binding; protein binding; scavenger receptor activity; transmembrane signaling receptor activity; protein-lipid complex binding; signal transducer activity; transmembrane receptor activity;				IPR002049; IPR000742; IPR009030;	Laminin EGF domain; EGF-like domain; Growth factor receptor cysteine-rich domain;
Q14240	Eukaryotic initiation factor 4A-II	Up	EIF4A2	46.402	1.533	1.628	0.965	0.755	0.62088	0.51942	nucleus	peptide metabolic process; posttranscriptional regulation of gene expression; biosynthetic process; multi-organism cellular process; cellular metabolic process; negative regulation of RNA metabolic process; regulation of RNA biosynthetic process; metabolic process; translational initiation; organic cyclic compound catabolic process; protein metabolic process; macromolecule metabolic process; nega…	cell part; intracellular; cytoplasm; perinuclear region of cytoplasm; macromolecular complex; intracellular part; protein complex; cytosol; cell; cytoplasmic part; eukaryotic translation initiation factor 4F complex;	nucleoside phosphate binding; ATP-dependent helicase activity; translation initiation factor activity; hydrolase activity, acting on acid anhydrides; protein binding; hydrolase activity; ATPase activity; heterocyclic compound binding; organic cyclic compound binding; pyrophosphatase activity; catalytic activity; ribonucleotide binding; binding; purine ribonucleoside binding; ATP-dependent RNA hel…	K03257	EIF4A; translation initiation factor 4A	hsa03013 RNA transport - Homo sapiens (human);	IPR014014; IPR011545; IPR014001; IPR027417; IPR001650;	RNA helicase, DEAD-box type, Q motif; DEAD/DEAH box helicase domain; Helicase superfamily 1/2, ATP-binding domain; P-loop containing nucleoside triphosphate hydrolase; Helicase, C-terminal;
Q14534	Squalene monooxygenase	Up	SQLE	63.922	3.07	3.249	1.119	1.113	0.40521	0.34441	plasma membrane	cellular aromatic compound metabolic process; organic hydroxy compound metabolic process; secondary alcohol metabolic process; alcohol metabolic process; secondary alcohol biosynthetic process; single-organism process; biosynthetic process; response to stimulus; cellular metabolic process; sterol metabolic process; organic substance metabolic process; lipid biosynthetic process; sterol biosynthet…	membrane; intracellular organelle; nuclear outer membrane-endoplasmic reticulum membrane network; endoplasmic reticulum; organelle membrane; intracellular organelle part; cytoplasm; intrinsic component of membrane; endomembrane system; intracellular part; cell; integral component of membrane; organelle part; organelle; intracellular membrane-bounded organelle; endoplasmic reticulum part; membrane…	oxidoreductase activity, acting on paired donors, with incorporation or reduction of molecular oxygen, NAD(P)H as one donor, and incorporation of one atom of oxygen; nucleoside phosphate binding; flavin adenine dinucleotide binding; ion binding; oxidoreductase activity, acting on paired donors, with incorporation or reduction of molecular oxygen; nucleotide binding; cofactor binding; oxidoreducta…	K00511	SQLE; squalene monooxygenase [EC:1.14.14.17]	hsa01100 Metabolic pathways - Homo sapiens (human); hsa00100 Steroid biosynthesis - Homo sapiens (human);	IPR013698; IPR023753;	Squalene epoxidase; FAD/NAD(P)-binding domain;
Q14693	Phosphatidate phosphatase LPIN1	Up	LPIN1	98.663	3.136	3.329	1.208	0.948	0.35281	0.29502	nucleus	phosphatidylethanolamine biosynthetic process; nucleic acid-templated transcription; positive regulation of biosynthetic process; cellular lipid metabolic process; cellular metabolic process; triglyceride biosynthetic process; lipid biosynthetic process; metabolic process; acylglycerol metabolic process; response to endogenous stimulus; monocarboxylic acid metabolic process; macromolecule metabol…	membrane; nuclear outer membrane-endoplasmic reticulum membrane network; outer membrane; endoplasmic reticulum; organelle membrane; cytoplasm; intracellular part; cell; organelle part; membrane-enclosed lumen; mitochondrial envelope; nucleoplasm; nuclear membrane; intracellular organelle lumen; membrane part; intracellular; cell part; whole membrane; organelle outer membrane; membrane-bounded org…	phosphoric ester hydrolase activity; catalytic activity; phosphatase activity; hydrolase activity, acting on ester bonds; transcription factor activity, transcription factor binding; hydrolase activity; transcription coactivator activity; transcription cofactor activity; phosphatidate phosphatase activity; transcription factor activity, protein binding;	K15728	LPIN; phosphatidate phosphatase LPIN [EC:3.1.3.4]	hsa00564 Glycerophospholipid metabolism - Homo sapiens (human); hsa01100 Metabolic pathways - Homo sapiens (human); hsa00561 Glycerolipid metabolism - Homo sapiens (human); hsa04150 mTOR signaling pathway - Homo sapiens (human);	IPR013209; IPR031315; IPR007651; IPR031703; IPR023214;	Lipin/Ned1/Smp2 (LNS2); LNS2/PITP; Lipin, N-terminal; Lipin, middle domain; HAD-like domain;
Q14764	Major vault protein	Up	MVP	99.326	1.822	1.846	1.088	0.86	0.55158	0.39553	cytoplasm	single organism signaling; RNA transport; leukocyte activation; cell surface receptor signaling pathway; regulation of signaling; single-organism process; negative regulation of protein modification process; protein transport; establishment of localization; signal transduction; cell communication; nucleic acid transport; negative regulation of kinase activity; nucleobase-containing compound trans…	membrane; secretory granule lumen; extracellular region part; cytoplasmic vesicle; vesicle; cytoplasm; cytoplasmic vesicle part; macromolecular complex; intracellular part; cell; ficolin-1-rich granule lumen; organelle part; non-membrane-bounded organelle; cytoskeleton; extracellular exosome; ficolin-1-rich granule; membrane-enclosed lumen; vesicle lumen; intracellular organelle lumen; intracellu…	identical protein binding; protein phosphatase binding; binding; protein kinase binding; protein binding; phosphatase binding; kinase binding; enzyme binding;	K17266			IPR021870;	Major vault protein, shoulder domain;
Q14807	Kinesin-like protein KIF22	Down	KIF22	73.261	0.401	0.456	0.865	1.128	2.2836	3.0941	mitochondria	mitotic nuclear division; single-organism process; cellular metabolic process; establishment of localization; metabolic process; chromosome localization; sister chromatid segregation; establishment of localization in cell; macromolecule metabolic process; antigen processing and presentation of exogenous peptide antigen; cellular response to stimulus; mitotic cell cycle; chromosome segregation; an…	microtubule; cytoplasm; macromolecular complex; supramolecular fiber; intracellular part; nuclear body; cell; supramolecular complex; organelle part; chromosomal part; non-membrane-bounded organelle; membrane-enclosed lumen; mitotic spindle; cytoskeleton; nucleoplasm; intracellular organelle lumen; microtubule cytoskeleton; nuclear speck; intracellular; cell part; chromosome; membrane-bounded org…	motor activity; nucleoside phosphate binding; hydrolase activity, acting on acid anhydrides; hydrolase activity; protein binding; ATPase activity; heterocyclic compound binding; organic cyclic compound binding; cytoskeletal protein binding; pyrophosphatase activity; catalytic activity; ribonucleotide binding; microtubule binding; binding; purine ribonucleoside binding; anion binding; adenyl ribon…	K10403			IPR003583; IPR027417; IPR001752; IPR010994;	Helix-hairpin-helix DNA-binding motif, class 1; P-loop containing nucleoside triphosphate hydrolase; Kinesin motor domain; RuvA domain 2-like;
Q15043	Zinc transporter ZIP14	Up	SLC39A14	54.212	1.974	1.946	1.176	1.136	0.60998	0.57817	plasma membrane	iron ion transmembrane transport; manganese ion transmembrane transport; regulation of biological quality; transition metal ion homeostasis; cellular divalent inorganic cation homeostasis; divalent inorganic cation transport; ion transmembrane transport; metal ion transport; cellular cation homeostasis; single-organism process; iron ion transport; manganese ion transport; cellular chemical homeos…	cell leading edge; membrane; intrinsic component of plasma membrane; cell projection; cell periphery; cytoplasm; intrinsic component of membrane; intracellular part; integral component of plasma membrane; cell; integral component of membrane; plasma membrane; plasma membrane part; cell part; intracellular; membrane part; lamellipodium;	manganese ion transmembrane transporter activity; metal ion transmembrane transporter activity; divalent inorganic cation transmembrane transporter activity; ion transmembrane transporter activity; zinc ion transmembrane transporter activity; iron ion transmembrane transporter activity; substrate-specific transporter activity; transition metal ion transmembrane transporter activity; ferrous iron …	K14720
Q15149	Plectin	Up	PLEC	531.78	1.561	1.593	1.055	1.014	0.69443	0.66144	cyto_nucl	cellular component biogenesis; cellular component organization; cell junction assembly; cell-substrate junction assembly; cell junction organization; cellular component assembly; hemidesmosome assembly; single-organism cellular process; single-organism process; cellular process; cellular component organization or biogenesis;	membrane; extracellular region part; cluster of actin-based cell projections; brush border; cell periphery; cell junction; myofibril; vesicle; cytoplasm; supramolecular fiber; intracellular part; supramolecular complex; sarcoplasm; cell; organelle part; non-membrane-bounded organelle; cytoskeleton; extracellular exosome; focal adhesion; cell part; intracellular; contractile fiber; adherens juncti…	organic cyclic compound binding; heterocyclic compound binding; cell adhesion molecule binding; RNA binding; cytoskeletal protein binding; binding; cadherin binding; nucleic acid binding; actin binding; protein binding; structural constituent of muscle; ankyrin binding; structural molecule activity;	K10388			IPR001715; IPR005326;	Calponin homology domain; Plectin/S10, N-terminal;
Q15596	Nuclear receptor coactivator 2	Down	NCOA2	159.15	0.04	0.085	0.033	0.073	0.82263	0.87277	nucleus	single organism signaling; positive regulation of receptor activity; response to Thyroglobulin triiodothyronine; nucleic acid-templated transcription; positive regulation of biosynthetic process; cellular lipid metabolic process; cellular metabolic process; regulation of receptor activity; rhythmic behavior; behavior; metabolic process; monocarboxylic acid transport; positive regulation of molecu…	intracellular organelle; intracellular organelle part; cytoplasm; nuclear lumen; intracellular part; nuclear body; cell; organelle part; membrane-enclosed lumen; organelle; intracellular membrane-bounded organelle; nucleus; nucleoplasm; intracellular organelle lumen; intracellular; cell part; membrane-bounded organelle; nucleoplasm part; organelle lumen; nuclear part;	receptor activator activity; receptor binding; double-stranded DNA binding; protein dimerization activity; protein binding; hormone receptor binding; chromatin binding; molecular function regulator; core promoter proximal region sequence-specific DNA binding; organic cyclic compound binding; regulatory region DNA binding; heterocyclic compound binding; RNA polymerase II core promoter proximal reg…	K11255	NCOA2; nuclear receptor coactivator 2	hsa04919 Thyroid hormone signaling pathway - Homo sapiens (human);	IPR014920; IPR009110; IPR013767; IPR000014; IPR011598; IPR010011; IPR014935; IPR032565;	Nuclear receptor coactivator, Ncoa-type, interlocking; Nuclear receptor coactivator, interlocking; PAS fold; PAS domain; Myc-type, basic helix-loop-helix (bHLH) domain; Domain of unknown function DUF1518; Nuclear receptor coactivator, receptor-binding domain; Domain of unknown function DUF4927;
Q15652	Probable JmjC domain-containing histone demethylation protein 2C	Up	JMJD1C	284.52	1.902	2.058	1.029	1.183	0.48597	0.74122	nucleus	blood coagulation; regulation of biological quality; nucleic acid-templated transcription; histone demethylation; single-organism process; biosynthetic process; cellular metabolic process; protein dealkylation; response to wounding; regulation of RNA biosynthetic process; metabolic process; protein demethylation; protein metabolic process; macromolecule metabolic process; regulation of gene expre…	intracellular organelle; intracellular non-membrane-bounded organelle; intracellular organelle part; nuclear lumen; intracellular part; cell; organelle part; chromosomal part; non-membrane-bounded organelle; intracellular membrane-bounded organelle; organelle; membrane-enclosed lumen; nucleus; nucleoplasm; intracellular organelle lumen; chromatin; intracellular; cell part; chromosome; membrane-bo…	DNA binding; thyroid hormone receptor binding; chromatin DNA binding; transcription regulatory region sequence-specific DNA binding; receptor binding; double-stranded DNA binding; ion binding; sequence-specific double-stranded DNA binding; protein binding; chromatin binding; hormone receptor binding; sequence-specific DNA binding; demethylase activity; oxidoreductase activity; heterocyclic compou…	K11449	JMJD1C; jumonji domain-containing protein 1C [EC:1.14.11.-]	hsa05202 Transcriptional misregulation in cancer - Homo sapiens (human);	IPR003347;	JmjC domain;
Q15843	NEDD8	Up	NEDD8	9.0714	1.632	1.566	1.131	0.977	0.69667	0.60372	cytoplasm	single organism signaling; protein modification by small protein removal; cell surface receptor signaling pathway; cellular response to transforming growth factor beta stimulus; single-organism process; cellular response to growth factor stimulus; cellular metabolic process; regulation of RNA biosynthetic process; signal transduction; metabolic process; cell communication; transmembrane receptor …	intracellular organelle; extracellular region part; cytoplasm; vesicle; intracellular part; cytosol; cell; extracellular region; organelle; extracellular exosome; intracellular membrane-bounded organelle; nucleus; intracellular; cell part; extracellular vesicle; membrane-bounded organelle; extracellular organelle; cytoplasmic part;	protein binding; ubiquitin protein ligase binding; ubiquitin-like protein ligase binding; binding; enzyme binding;	K12158			IPR029071; IPR000626;	Ubiquitin-related domain; Ubiquitin domain;
Q15911	Zinc finger homeobox protein 3	Up	ZFHX3	404.41	1.565	1.662	1.005	0.763	1.308	1.1128	nucleus	nucleic acid-templated transcription; brain development; positive regulation of biosynthetic process; cellular metabolic process; metabolic process; response to endogenous stimulus; response to growth factor; macromolecule metabolic process; negative regulation of macromolecule biosynthetic process; positive regulation of myoblast differentiation; regulation of muscle cell differentiation; nervou…	intracellular organelle; intracellular organelle part; cytoplasm; macromolecular complex; nuclear lumen; intracellular part; transcription factor complex; nuclear body; cell; organelle part; membrane-enclosed lumen; organelle; intracellular membrane-bounded organelle; nucleus; nucleoplasm; intracellular organelle lumen; intracellular; cell part; protein complex; membrane-bounded organelle; nucleo…	RNA polymerase II transcription factor activity, sequence-specific DNA binding; DNA binding; transcription regulatory region sequence-specific DNA binding; double-stranded DNA binding; transcription factor activity, RNA polymerase II distal enhancer sequence-specific binding; sequence-specific double-stranded DNA binding; ion binding; protein binding; zinc ion binding; sequence-specific DNA bindi…	K09378	ATBF1; AT-binding transcription factor 1	hsa04550 Signaling pathways regulating pluripotency of stem cells - Homo sapiens (human);	IPR015880; IPR001356; IPR009057; IPR003604; IPR007087; IPR013087;	Zinc finger, C2H2-like; Homeobox domain; Homeobox domain-like; Zinc finger, U1-type; Zinc finger, C2H2; Zinc finger C2H2-type/integrase DNA-binding domain;
Q16222	UDP-N-acetylhexosamine pyrophosphorylase	Down	UAP1	58.768	0.594	0.569	0.973	0.959	1.711	1.6571	cytoplasm	nucleotide-sugar biosynthetic process; UDP-N-acetylglucosamine metabolic process; heterocycle biosynthetic process; cellular aromatic compound metabolic process; nucleobase-containing compound biosynthetic process; organic cyclic compound metabolic process; nitrogen compound metabolic process; biosynthetic process; UDP-N-acetylglucosamine biosynthetic process; primary metabolic process; organic s…	membrane; intracellular organelle; cell periphery; cytoplasm; intracellular organelle part; nuclear lumen; intracellular part; cytosol; cell; organelle part; plasma membrane; organelle; intracellular membrane-bounded organelle; membrane-enclosed lumen; nucleoplasm; nucleus; intracellular organelle lumen; cell part; intracellular; membrane-bounded organelle; cytoplasmic part; organelle lumen; nucl…	identical protein binding; nucleotidyltransferase activity; catalytic activity; binding; carbohydrate binding; protein binding; UDP-N-acetylglucosamine diphosphorylase activity; uridylyltransferase activity; transferase activity; transferase activity, transferring phosphorus-containing groups;	K00972	UAP1; UDP-N-acetylglucosamine/UDP-N-acetylgalactosamine diphosphorylase [EC:2.7.7.23 2.7.7.83]	hsa01100 Metabolic pathways - Homo sapiens (human); hsa00520 Amino sugar and nucleotide sugar metabolism - Homo sapiens (human);	IPR029044;	Nucleotide-diphospho-sugar transferases;
Q16610	Extracellular matrix protein 1	Up	ECM1	60.673	3.587	3.446	1.191	0.963	0.33215	0.21104	extracellular	single organism signaling; regulation of bone mineralization; regulation of biomineral tissue development; negative regulation of peptidase activity; angiogenesis; positive regulation of multicellular organismal process; regulation of localization; regulation of epithelial cell proliferation; regulation of I-kappaB kinase/NF-kappaB signaling; positive regulation of vasculature development; single…	secretory granule lumen; platelet dense granule; extracellular space; extracellular region part; cytoplasmic vesicle; cytoplasm; vesicle; cytoplasmic vesicle part; intracellular part; cell; organelle part; membrane-enclosed lumen; extracellular exosome; vesicle lumen; intracellular organelle lumen; cell part; intracellular; secretory vesicle; extracellular vesicle; secretory granule; membrane-bou…	protease binding; laminin binding; receptor binding; binding; cytokine receptor binding; growth factor receptor binding; protein C-terminus binding; protein binding; interleukin-2 receptor binding; signal transducer activity; extracellular matrix binding; enzyme binding;				IPR020858;	Serum albumin-like;
Q2TAZ0	Autophagy-related protein 2 homolog A	Up	ATG2A	212.86	2.112	2.168	1.924	0.751	0.78895	0.33542	nucleus	cellular component biogenesis; autophagosome organization; cellular component organization; single-organism catabolic process; mitophagy; single-organism cellular process; organelle disassembly; single-organism process; nucleophagy; autophagy; cellular metabolic process; single-organism organelle organization; metabolic process; mitochondrion disassembly; cellular component assembly; organelle as…	membrane; intracellular organelle; intracellular non-membrane-bounded organelle; extrinsic component of membrane; cytoplasm; intracellular part; cytosol; cell; pre-autophagosomal structure membrane; non-membrane-bounded organelle; organelle; intracellular membrane-bounded organelle; nucleus; intracellular; cell part; membrane part; whole membrane; membrane-bounded organelle; lipid particle; pre-a…	protein binding; binding;	K17906	ATG2; autophagy-related protein 2	hsa04140 Autophagy - animal - Homo sapiens (human);	IPR026885; IPR015412; IPR026854;	Autophagy-related protein 2 CAD motif; Autophagy-related, C-terminal; Vacuolar protein sorting-associated protein 13, N-terminal domain;
Q3KQU3	MAP7 domain-containing protein 1	Up	MAP7D1	92.819	2.165	2.238	0.977	1.191	0.60708	0.5568	nucleus	microtubule cytoskeleton organization; cellular component organization; cytoskeleton organization; microtubule-based process; cellular process; organelle organization; cellular component organization or biogenesis;	intracellular organelle; intracellular non-membrane-bounded organelle; cytoskeletal part; intracellular organelle part; cytoplasm; intracellular part; cytosol; cell; spindle; organelle part; non-membrane-bounded organelle; organelle; cytoskeleton; microtubule cytoskeleton; intracellular; cell part; cytoplasmic part;	structural molecule activity;	K16806
Q5SSJ5	Heterochromatin protein 1-binding protein 3	Down	HP1BP3	61.206	0.405	0.5	1.001	1.11	2.5524	2.3224	nucleus	cellular component biogenesis; regulation of cellular process; nucleosome organization; cellular component organization; cellular response to stress; regulation of biological quality; regulation of cell proliferation; regulation of macromolecule metabolic process; response to abiotic stimulus; regulation of nucleobase-containing compound metabolic process; single-organism process; response to sti…	intracellular organelle; intracellular non-membrane-bounded organelle; intracellular organelle part; macromolecular complex; nuclear lumen; intracellular part; nuclear body; cell; organelle part; chromosomal part; nucleosome; non-membrane-bounded organelle; intracellular membrane-bounded organelle; organelle; membrane-enclosed lumen; nucleus; nucleoplasm; intracellular organelle lumen; chromatin;…	organic cyclic compound binding; heterocyclic compound binding; DNA binding; binding; macromolecular complex binding; nucleic acid binding; nucleosome binding; protein binding; chromatin binding;				IPR011991; IPR005818;	Winged helix-turn-helix DNA-binding domain; Linker histone H1/H5, domain H15;
Q5T5P2	Sickle tail protein homolog	Up	KIAA1217	214.11	2.413	2.357	1.684	0.997	0.70067	0.48236	nucleus	developmental process; single-multicellular organism process; system development; chordate embryonic development; single-organism developmental process; embryo development ending in birth or egg hatching; single-organism process; multicellular organism development; embryonic skeletal system development; embryo development; multicellular organismal process; anatomical structure development; skelet…	intracellular part; cell; cell part; intracellular; cytoplasm;	protein binding; binding;				IPR022782;	Actin interacting protein 3, C-terminal;
Q6DKI1	60S ribosomal protein L7-like 1	Down	RPL7L1	28.661	0.459	0.52	0.955	1.067	1.8757	1.9737	cytoplasm	cellular component biogenesis; single-multicellular organism process; ribonucleoprotein complex biogenesis; peptide metabolic process; cellular aromatic compound metabolic process; chordate embryonic development; cellular protein metabolic process; single-organism process; biosynthetic process; organonitrogen compound biosynthetic process; blastocyst formation; cellular metabolic process; ribosom…	cytoplasm; macromolecular complex; intracellular part; cell; organelle part; non-membrane-bounded organelle; membrane-enclosed lumen; intracellular organelle lumen; ribosomal subunit; intracellular; cell part; cytosolic part; membrane-bounded organelle; organelle lumen; cytosolic ribosome; intracellular organelle; ribosome; intracellular non-membrane-bounded organelle; cytosolic large ribosomal s…	organic cyclic compound binding; heterocyclic compound binding; RNA binding; binding; nucleic acid binding; structural molecule activity; structural constituent of ribosome;				IPR012988; IPR016082;	Ribosomal protein L30, N-terminal; Ribosomal protein L30, ferredoxin-like fold domain;
Q6NSJ5	Volume-regulated anion channel subunit LRRC8E	Up	LRRC8E	90.246	1.56	1.756	0.726	1.152	0.56223	0.72993	plasma membrane	regulation of cellular process; single organism signaling; cellular response to stimulus; ion transmembrane transport; regulation of transport; regulation of anion transport; regulation of ion transport; single-organism process; signaling; response to stimulus; anion transmembrane transport; establishment of localization; anion transport; transport; transmembrane transport; signal transduction; r…	intracellular organelle; membrane; nuclear outer membrane-endoplasmic reticulum membrane network; intrinsic component of plasma membrane; endoplasmic reticulum; cell periphery; intracellular organelle part; cytoplasm; intrinsic component of membrane; macromolecular complex; endomembrane system; intracellular part; integral component of plasma membrane; transmembrane transporter complex; cell; int…	ion transmembrane transporter activity; substrate-specific channel activity; binding; passive transmembrane transporter activity; anion channel activity; substrate-specific transporter activity; protein binding; ion channel activity; volume-sensitive anion channel activity; channel activity; substrate-specific transmembrane transporter activity; transmembrane transporter activity; transporter act…				IPR032675; IPR021040;	Leucine-rich repeat domain, L domain-like; LRRC8, pannexin-like TM region;
Q6NUM9	"All-trans-retinol 13,14-reductase"	Up	RETSAT	66.819	2.082	2.147	1.269	1.104	0.56109	0.49674	plasma membrane	isoprenoid metabolic process; hormone metabolic process; regulation of biological quality; organic hydroxy compound metabolic process; oxidation-reduction process; alcohol metabolic process; small molecule metabolic process; single-organism cellular process; single-organism process; cellular lipid metabolic process; primary metabolic process; cellular metabolic process; organic substance metaboli…	intracellular organelle; membrane; outer membrane; nuclear outer membrane-endoplasmic reticulum membrane network; endoplasmic reticulum; bounding membrane of organelle; organelle membrane; nuclear envelope; cytoplasm; intracellular organelle part; organelle envelope; endomembrane system; intracellular part; cell; organelle part; nuclear outer membrane; organelle; intracellular membrane-bounded or…	oxidoreductase activity, acting on the CH-CH group of donors; all-trans-retinol 13,14-reductase activity; catalytic activity; oxidoreductase activity;	K09516	RETSAT; all-trans-retinol 13,14-reductase [EC:1.3.99.23]	hsa00830 Retinol metabolism - Homo sapiens (human);	IPR023753;	FAD/NAD(P)-binding domain;
Q6NW34	Nucleolus and neural progenitor protein	Down	NEPRO	64.551	0.59	0.599	0.914	1.066	1.417	1.862	plasma membrane	regulation of cellular process; single-multicellular organism process; negative regulation of developmental process; positive regulation of Notch signaling pathway; regulation of signaling; cellular developmental process; negative regulation of multicellular organismal process; single-organism process; neurogenesis; negative regulation of cellular process; negative regulation of biological proces…	intracellular organelle; intracellular non-membrane-bounded organelle; intracellular organelle part; nuclear lumen; intracellular part; nucleolus; cell; organelle part; non-membrane-bounded organelle; intracellular membrane-bounded organelle; organelle; membrane-enclosed lumen; nucleus; intracellular organelle lumen; intracellular; cell part; membrane-bounded organelle; organelle lumen; nuclear p…					IPR027951;	Domain of unknown function DUF4477;
Q6PL18	ATPase family AAA domain-containing protein 2	Down	ATAD2	158.55	0.633	0.424	1.188	1.08	1.7339	2.6902	nucleus	nucleic acid-templated transcription; negative regulation of cellular component organization; positive regulation of biosynthetic process; biosynthetic process; cellular metabolic process; regulation of RNA biosynthetic process; metabolic process; positive regulation of metabolic process; positive regulation of nitrogen compound metabolic process; positive regulation of transcription from RNA pol…	intracellular organelle; extracellular region part; intracellular organelle part; vesicle; nuclear lumen; intracellular part; cell; extracellular region; organelle part; membrane-enclosed lumen; organelle; extracellular exosome; intracellular membrane-bounded organelle; nucleoplasm; nucleus; intracellular organelle lumen; intracellular; cell part; extracellular vesicle; membrane-bounded organelle…	histone binding; ATP binding; nucleoside phosphate binding; nucleoside binding; ion binding; hydrolase activity, acting on acid anhydrides; hydrolase activity; protein binding; chromatin binding; nucleotide binding; nucleoside-triphosphatase activity; ATPase activity; organic cyclic compound binding; heterocyclic compound binding; ribonucleoside binding; carbohydrate derivative binding; pyrophosp…				IPR003959; IPR003593; IPR011989; IPR027417; IPR001487;	ATPase, AAA-type, core; AAA+ ATPase domain; Armadillo-like helical; P-loop containing nucleoside triphosphate hydrolase; Bromodomain;
Q6ZS17	Protein FAM65A	Up	FAM65A	132.31	1.921	2.185	0.828	0.708	0.32694	0.33409	nucleus		extracellular exosome; organelle; extracellular region part; cell part; intracellular; cytoplasm; vesicle; extracellular vesicle; intracellular part; cell; membrane-bounded organelle; extracellular region; extracellular organelle;	binding;				IPR011989; IPR031780; IPR016024;	Armadillo-like helical; FAM65, N-terminal; Armadillo-type fold;
Q6ZSR9	Uncharacterized protein FLJ45252	Up		37.976	1.692	1.638	2.025	0.907	1.2159	0.51022	nucleus							IPR028182;	BMP-2-inducible protein kinase, C-terminal;
Q71UI9	Histone H2A.V	Down	H2AFV	13.509	0.623	0.657	0.988	1.09	1.5376	1.7135	nucleus	regulation of cellular process; cellular component organization; regulation of macromolecule metabolic process; regulation of nucleobase-containing compound metabolic process; single-organism process; negative regulation of cellular process; negative regulation of cellular metabolic process; negative regulation of biological process; negative regulation of RNA metabolic process; negative regulati…	extracellular region part; vesicle; macromolecular complex; intracellular part; cell; organelle part; chromosomal part; non-membrane-bounded organelle; membrane-enclosed lumen; extracellular exosome; intracellular organelle lumen; nuclear chromosome part; intracellular; cell part; chromosome; nuclear chromatin; extracellular vesicle; membrane-bounded organelle; DNA packaging complex; protein-DNA …	organic cyclic compound binding; heterocyclic compound binding; DNA binding; protein heterodimerization activity; binding; protein dimerization activity; nucleic acid binding; protein binding;	K11251	H2A; histone H2A	hsa05322 Systemic lupus erythematosus - Homo sapiens (human); hsa05034 Alcoholism - Homo sapiens (human);	IPR032454; IPR009072; IPR007125;	Histone H2A, C-terminal domain; Histone-fold; Histone H2A/H2B/H3;
Q7Z2W4	Zinc finger CCCH-type antiviral protein 1	Up	ZC3HAV1	101.43	1.503	1.759	1.094	1.046	0.70799	0.61072	cytoplasm	positive regulation of type I interferon production; regulation of biological quality; modulation of molecular function in other organism; regulation of interferon-alpha production; defense response to other organism; regulation of defense response; response to biotic stimulus; response to external stimulus; positive regulation of multicellular organismal process; regulation of I-kappaB kinase/NF…	intracellular vesicle; intracellular organelle; late endosome; cytoplasmic vesicle; cytoplasm; vesicle; endomembrane system; intracellular part; cytosol; cell; intracellular membrane-bounded organelle; organelle; nucleus; cell part; intracellular; lysosome; vacuole; endosome; membrane-bounded organelle; cytoplasmic part; lytic vacuole;	transferase activity, transferring pentosyl groups; RNA binding; NAD+ ADP-ribosyltransferase activity; ion binding; protein binding; heterocyclic compound binding; organic cyclic compound binding; cell adhesion molecule binding; catalytic activity; binding; nucleic acid binding; cadherin binding; cation binding; metal ion binding; transferase activity, transferring glycosyl groups; transferase ac…	K15259			IPR000571; IPR004170; IPR012317;	Zinc finger, CCCH-type; WWE domain; Poly(ADP-ribose) polymerase, catalytic domain;
Q7Z3C6	Autophagy-related protein 9A	Up	ATG9A	94.446	1.719	3.003	1.231	1.231	0.63942	0.41467	plasma membrane	cellular component biogenesis; autophagosome organization; cellular component organization; mitophagy; organelle disassembly; single-organism process; response to stimulus; nucleophagy; autophagy; cellular metabolic process; protein transport; establishment of localization; response to external stimulus; response to extracellular stimulus; lysosomal microautophagy; metabolic process; cellular com…	membrane; nuclear outer membrane-endoplasmic reticulum membrane network; endoplasmic reticulum; organelle membrane; cytoplasmic vesicle; vesicle; cytoplasm; cytoplasmic vesicle part; intrinsic component of membrane; intracellular part; cell; organelle part; autophagosome; recycling endosome; late endosome membrane; membrane part; intracellular; cell part; whole membrane; Golgi subcompartment; Gol…	protein binding; binding;	K17907	ATG9; autophagy-related protein 9	hsa04140 Autophagy - animal - Homo sapiens (human);
Q7Z5G4	Golgin subfamily A member 7	Up	GOLGA7	15.824	1.617	1.666	0.837	0.979	0.52509	0.51402	extracellular	protein palmitoylation; regulation of biological quality; endomembrane system organization; leukocyte activation; single-organism process; establishment of protein localization to plasma membrane; biosynthetic process; cellular metabolic process; lipoprotein metabolic process; protein transport; establishment of localization; peptidyl-S-diacylglycerol-L-cysteine biosynthetic process from peptidyl…	palmitoyltransferase complex; membrane; tertiary granule lumen; extracellular region part; organelle membrane; cytoplasmic vesicle; cytoplasm; vesicle; cytoplasmic vesicle part; intrinsic component of membrane; macromolecular complex; intracellular part; cell; organelle part; extracellular exosome; membrane-enclosed lumen; catalytic complex; intracellular organelle lumen; membrane part; intracell…	protein binding; binding;				IPR019383;	Golgin subfamily A member 7/ERF4;
Q86TP1	Protein prune homolog	Up	PRUNE	50.199	2.141	1.579	1.263	1.143	0.57458	0.86831	cytoplasm		intracellular organelle; cell junction; cytoplasm; anchoring junction; intracellular part; cytosol; cell; intracellular membrane-bounded organelle; organelle; nucleus; focal adhesion; intracellular; cell part; adherens junction; cell-substrate junction; membrane-bounded organelle; cytoplasmic part; cell-substrate adherens junction;	inorganic diphosphatase activity; pyrophosphatase activity; catalytic activity; binding; ion binding; metal ion binding; hydrolase activity, acting on acid anhydrides; cation binding; protein binding; hydrolase activity; hydrolase activity, acting on acid anhydrides, in phosphorus-containing anhydrides;	K01514	PRUNE; exopolyphosphatase [EC:3.6.1.11]	hsa00230 Purine metabolism - Homo sapiens (human);	IPR001667; IPR004097;	DDH domain; DHHA2 domain;
Q86WQ0	Nuclear receptor 2C2-associated protein	Down	NR2C2AP	15.876	0.642	0.511	0.911	0.571	1.3149	1.1483	mitochondria	cellular aromatic compound metabolic process; nucleic acid-templated transcription; DNA-templated transcription, initiation; biosynthetic process; cellular metabolic process; organic substance metabolic process; metabolic process; heterocycle metabolic process; aromatic compound biosynthetic process; nucleobase-containing compound metabolic process; cellular nitrogen compound metabolic process; m…	intracellular organelle; extracellular region part; intracellular organelle part; vesicle; nuclear lumen; intracellular part; cell; extracellular region; organelle part; membrane-enclosed lumen; organelle; extracellular exosome; intracellular membrane-bounded organelle; nucleus; nucleoplasm; intracellular organelle lumen; intracellular; cell part; extracellular vesicle; membrane-bounded organelle…	protein binding; binding;				IPR008979;	Galactose-binding domain-like;
Q8IV08	Phospholipase D3	Up	PLD3	54.705	2.401	2.58	1.023	1.322	0.45099	0.52969	plasma membrane	lipid catabolic process; organic substance catabolic process; metabolic process; single-organism metabolic process; single-organism catabolic process; single-organism process; primary metabolic process; catabolic process; organic substance metabolic process; lipid metabolic process;	intracellular organelle; membrane; nuclear outer membrane-endoplasmic reticulum membrane network; endoplasmic reticulum; extracellular region part; intracellular organelle part; cytoplasm; vesicle; intrinsic component of membrane; endomembrane system; intracellular part; cell; integral component of membrane; extracellular region; organelle part; organelle; extracellular exosome; intracellular mem…	phosphoric ester hydrolase activity; catalytic activity; binding; N-acylphosphatidylethanolamine-specific phospholipase D activity; hydrolase activity, acting on ester bonds; phospholipase D activity; phospholipase activity; protein binding; phosphoric diester hydrolase activity; hydrolase activity; lipase activity;	K16860	PLD3_4; phospholipase D3/4 [EC:3.1.4.4]	hsa00564 Glycerophospholipid metabolism - Homo sapiens (human); hsa01100 Metabolic pathways - Homo sapiens (human); hsa00565 Ether lipid metabolism - Homo sapiens (human);	IPR032803; IPR001736;	PLD-like domain; Phospholipase D/Transphosphatidylase;
Q8N138	ORM1-like protein 3	Up	ORMDL3	17.494	2.304	3.107	1.307	0.984	0.51524	0.33568	mitochondria	regulation of biological quality; leukocyte activation; membrane lipid metabolic process; ceramide metabolic process; single-organism process; cellular lipid metabolic process; regulation of lipid metabolic process; cellular metabolic process; establishment of localization; metabolic process; sphingolipid metabolic process; regulation of ceramide biosynthetic process; lipid homeostasis; myeloid l…	palmitoyltransferase complex; membrane; endoplasmic reticulum; nuclear outer membrane-endoplasmic reticulum membrane network; organelle membrane; cytoplasmic vesicle; cell periphery; vesicle; cytoplasm; cytoplasmic vesicle part; intrinsic component of membrane; macromolecular complex; intracellular part; cell; organelle part; catalytic complex; endoplasmic reticulum palmitoyltransferase complex; …	protein binding; binding;
Q8NC42	E3 ubiquitin-protein ligase RNF149	Up	RNF149	43.164	4.535	5.205	0.979	0.878	0.21409	0.20732	plasma membrane	regulation of cellular process; regulation of biological quality; cellular response to drug; negative regulation of signal transduction; regulation of macromolecule metabolic process; regulation of protein modification process; regulation of signaling; cellular protein metabolic process; negative regulation of cellular metabolic process; negative regulation of biological process; negative regulat…	membrane; extracellular exosome; organelle; extracellular region part; membrane part; vesicle; extracellular vesicle; intrinsic component of membrane; membrane-bounded organelle; integral component of membrane; extracellular region; extracellular organelle;	ubiquitin protein ligase activity; transition metal ion binding; ubiquitin-like protein transferase activity; catalytic activity; binding; ion binding; ubiquitin-protein transferase activity; metal ion binding; cation binding; protein binding; ubiquitin-like protein ligase activity; zinc ion binding; transferase activity;	K15704			IPR003137; IPR001841; IPR013083;	PA domain; Zinc finger, RING-type; Zinc finger, RING/FYVE/PHD-type;
Q8NI22	Multiple coagulation factor deficiency protein 2	Up	MCFD2	16.39	2.116	1.639	1.107	0.968	0.4572	0.5278	mitochondria	cellular component biogenesis; vesicle coating; macromolecule glycosylation; vesicle targeting, rough ER to cis-Golgi; COPII vesicle coating; single-organism process; biosynthetic process; peptidyl-asparagine modification; cellular metabolic process; protein transport; establishment of localization; metabolic process; establishment of localization in cell; carbohydrate derivative biosynthetic pro…	transport vesicle membrane; membrane; nuclear outer membrane-endoplasmic reticulum membrane network; endoplasmic reticulum; cytoplasmic vesicle; organelle membrane; vesicle; cytoplasm; cytoplasmic vesicle part; intracellular part; cell; coated vesicle membrane; organelle part; membrane part; intracellular; cell part; whole membrane; Golgi apparatus part; membrane-bounded organelle; endoplasmic re…	metal ion binding; cation binding; calcium ion binding; binding; ion binding;	K20364			IPR011992; IPR002048;	EF-hand domain pair; EF-hand domain;
Q8TDN6	Ribosome biogenesis protein BRX1 homolog	Down	BRIX1	41.401	0.578	0.55	0.971	1.043	1.8303	1.7203	nucleus	cellular component biogenesis; cellular component organization; cellular macromolecular complex assembly; ribonucleoprotein complex biogenesis; ribonucleoprotein complex assembly; ribosome biogenesis; ribosomal large subunit biogenesis; macromolecular complex subunit organization; ribosome assembly; ribosomal large subunit assembly; ribonucleoprotein complex subunit organization; cellular compone…	intracellular organelle; intracellular non-membrane-bounded organelle; intracellular organelle part; nuclear lumen; intracellular part; nucleolus; cell; organelle part; non-membrane-bounded organelle; intracellular membrane-bounded organelle; organelle; membrane-enclosed lumen; nucleus; intracellular organelle lumen; intracellular; cell part; membrane-bounded organelle; organelle lumen; nuclear p…	organic cyclic compound binding; heterocyclic compound binding; RNA binding; binding; nucleic acid binding;	K14820			IPR007109; IPR004154;	Brix domain; Anticodon-binding;
Q8TF74	WAS/WASL-interacting protein family member 2	Up	WIPF2	46.288	2.245	2.27	0.978	1.246	0.48307	0.73325	nucleus	regulation of cellular process; single organism signaling; immune response-activating cell surface receptor signaling pathway; cell surface receptor signaling pathway; immune effector process; Fc-gamma receptor signaling pathway; single-organism process; response to stimulus; establishment of localization; phagocytosis; signal transduction; single-organism localization; cell communication; immune…	cytoskeleton; organelle; intracellular organelle; intracellular non-membrane-bounded organelle; cell part; intracellular; cytoplasm; intracellular part; cytosol; cell; cytoplasmic part; non-membrane-bounded organelle;	actin binding; protein binding; cytoskeletal protein binding; binding;	K19475	WIPF; WAS/WASL-interacting protein	hsa04144 Endocytosis - Homo sapiens (human);	IPR003124;	WH2 domain;
Q8WWK9	Cytoskeleton-associated protein 2	Down	CKAP2	76.986	0.41	0.405	1.118	1.05	2.8987	2.6824	nucleus	negative regulation of microtubule polymerization or depolymerization; negative regulation of cellular component organization; positive regulation of biosynthetic process; single-organism process; regulation of microtubule polymerization or depolymerization; regulation of RNA biosynthetic process; positive regulation of metabolic process; positive regulation of nitrogen compound metabolic process…	intracellular organelle; polymeric cytoskeletal fiber; spindle pole; microtubule; cytoplasmic microtubule; intracellular non-membrane-bounded organelle; cytoskeletal part; cytoplasm; intracellular organelle part; supramolecular fiber; intracellular part; cytosol; supramolecular complex; cell; spindle; organelle part; supramolecular polymer; non-membrane-bounded organelle; organelle; cytoskeleton;…		K16769			IPR029197;	Cytoskeleton-associated protein 2, C-terminal;
Q8WZA9	Immunity-related GTPase family Q protein	Up	IRGQ	62.717	1.549	1.634	1.077	1.063	0.72976	0.76667	cyto_nucl			nucleoside phosphate binding; nucleoside binding; ion binding; nucleotide binding; organic cyclic compound binding; heterocyclic compound binding; ribonucleoside binding; carbohydrate derivative binding; ribonucleotide binding; binding; purine ribonucleoside binding; anion binding; purine ribonucleotide binding; purine nucleoside binding; guanyl ribonucleotide binding; guanyl nucleotide binding; …				IPR030385;	IRG-type guanine nucleotide-binding (G) domain;
Q92466	DNA damage-binding protein 2	Down	DDB2	47.863	0.505	0.608	0.807	0.881	1.5621	1.4927	nucleus	cellular component biogenesis; protein modification by small protein removal; nucleotide-excision repair, DNA incision, 5'-to lesion; nucleotide-excision repair; cellular response to UV; DNA geometric change; protein autoubiquitination; cellular metabolic process; positive regulation of cellular component organization; metabolic process; cellular component assembly; macromolecular complex assembl…	intracellular organelle; Cul4-RING E3 ubiquitin ligase complex; cell junction; intracellular organelle part; cullin-RING ubiquitin ligase complex; nuclear lumen; macromolecular complex; intracellular part; transferase complex; cell; organelle part; membrane-enclosed lumen; intracellular membrane-bounded organelle; organelle; nucleoplasm; catalytic complex; nucleus; intracellular organelle lumen; …	organic cyclic compound binding; heterocyclic compound binding; DNA binding; binding; nucleic acid binding; protein binding; damaged DNA binding;	K10140	DDB2; DNA damage-binding protein 2	hsa05161 Hepatitis B - Homo sapiens (human); hsa04120 Ubiquitin mediated proteolysis - Homo sapiens (human); hsa03420 Nucleotide excision repair - Homo sapiens (human); hsa04115 p53 signaling pathway - Homo sapiens (human);	IPR017986; IPR015943;	WD40-repeat-containing domain; WD40/YVTN repeat-like-containing domain;
Q92522	Histone H1x	Down	H1FX	22.487	0.322	0.336	1.24	1.564	3.6091	4.06	nucleus	cellular component biogenesis; cellular component organization; nucleosome organization; cellular macromolecular complex assembly; chromatin assembly or disassembly; macromolecular complex subunit organization; protein-DNA complex assembly; DNA packaging; nucleosome assembly; chromosome organization; cellular component assembly; organelle organization; macromolecular complex assembly; chromatin o…	intracellular organelle; intracellular non-membrane-bounded organelle; intracellular organelle part; macromolecular complex; nuclear lumen; intracellular part; nucleolus; cell; organelle part; chromosomal part; nucleosome; non-membrane-bounded organelle; intracellular membrane-bounded organelle; organelle; membrane-enclosed lumen; nucleus; intracellular organelle lumen; chromatin; intracellular; …	organic cyclic compound binding; heterocyclic compound binding; cell adhesion molecule binding; DNA binding; RNA binding; binding; cadherin binding; nucleic acid binding; protein binding;	K11275			IPR011991; IPR005818;	Winged helix-turn-helix DNA-binding domain; Linker histone H1/H5, domain H15;
Q92597	Protein NDRG1	Up	NDRG1	42.835	1.913	2.136	1.104	1.038	0.57003	0.44866	cyto_nucl	single organism signaling; regulation of cell death; endomembrane system organization; leukocyte activation; ensheathment of neurons; cellular developmental process; Schwann cell differentiation; single-organism process; neurogenesis; mast cell activation; Schwann cell development; negative regulation of cell proliferation; signal transduction; cell communication; response to inorganic substance;…	membrane; extracellular region part; microtubule; cytoplasmic vesicle; organelle membrane; cell periphery; cell junction; vesicle; cytoplasm; cytoplasmic vesicle part; recycling endosome membrane; intracellular part; supramolecular fiber; cell-cell adherens junction; cell-cell junction; cell; supramolecular complex; organelle part; recycling endosome; non-membrane-bounded organelle; extracellular…	small GTPase binding; cell adhesion molecule binding; cytoskeletal protein binding; Ras GTPase binding; microtubule binding; binding; cadherin binding; tubulin binding; gamma-tubulin binding; protein binding; GTPase binding; Rab GTPase binding; enzyme binding;	K18266			IPR029058;	Alpha/Beta hydrolase fold;
Q969T9	WW domain-binding protein 2	Down	WBP2	28.087	0.45	0.431	1.041	1.04	2.2165	2.725	cytoplasm	positive regulation of cellular protein metabolic process; response to estrogen; positive regulation of biosynthetic process; establishment of localization; positive regulation of chromatin organization; positive regulation of cellular component organization; regulation of RNA biosynthetic process; positive regulation of metabolic process; positive regulation of nitrogen compound metabolic proces…	intracellular organelle; intracellular non-membrane-bounded organelle; intracellular organelle part; nuclear lumen; intracellular part; cell; organelle part; non-membrane-bounded organelle; chromosomal part; membrane-enclosed lumen; intracellular membrane-bounded organelle; organelle; nucleus; intracellular organelle lumen; chromatin; nuclear chromosome part; intracellular; cell part; chromosome;…	DNA binding; chromatin DNA binding; transcription regulatory region sequence-specific DNA binding; double-stranded DNA binding; sequence-specific double-stranded DNA binding; RNA polymerase II regulatory region DNA binding; transcriptional activator activity, RNA polymerase II transcription factor binding; protein binding; RNA polymerase II core promoter sequence-specific DNA binding; chromatin b…				IPR011993; IPR004182;	PH domain-like; GRAM domain;
Q96AQ6	Pre-B-cell leukemia transcription factor-interacting protein 1	Up	PBXIP1	80.642	2.257	1.858	1.487	1.181	0.64668	0.64946	plasma membrane	regulation of cellular process; single-multicellular organism process; regulation of macromolecule metabolic process; cellular developmental process; regulation of nucleobase-containing compound metabolic process; single-organism process; negative regulation of cellular process; negative regulation of cellular metabolic process; negative regulation of biological process; negative regulation of RN…	intracellular organelle; polymeric cytoskeletal fiber; microtubule; intracellular non-membrane-bounded organelle; cytoskeletal part; cytoplasm; intracellular organelle part; supramolecular fiber; intracellular part; cytosol; supramolecular complex; cell; organelle part; supramolecular polymer; non-membrane-bounded organelle; organelle; cytoskeleton; intracellular membrane-bounded organelle; nucle…	transcription factor activity, transcription factor binding; protein binding; transcription corepressor activity; transcription cofactor activity; transcription factor activity, protein binding; binding;
Q96DU7	Inositol-trisphosphate 3-kinase C	Up	ITPKC	75.207	1.657	1.896	0.826	0.938	0.49225	0.51544	mitochondria	phosphorylation; organic hydroxy compound metabolic process; alcohol metabolic process; small molecule metabolic process; single-organism cellular process; single-organism process; polyol metabolic process; cellular metabolic process; phosphate-containing compound metabolic process; organic substance metabolic process; metabolic process; phosphorus metabolic process; single-organism metabolic pro…	intracellular organelle; cytoplasm; intracellular organelle part; nuclear lumen; intracellular part; cytosol; nuclear body; cell; organelle part; intracellular membrane-bounded organelle; organelle; membrane-enclosed lumen; nucleus; nucleoplasm; intracellular organelle lumen; nuclear speck; intracellular; cell part; membrane-bounded organelle; nucleoplasm part; cytoplasmic part; organelle lumen; …	ATP binding; nucleoside phosphate binding; phosphotransferase activity, alcohol group as acceptor; nucleoside binding; ion binding; protein binding; nucleotide binding; calmodulin binding; organic cyclic compound binding; heterocyclic compound binding; ribonucleoside binding; carbohydrate derivative binding; kinase activity; inositol-1,4,5-trisphosphate 3-kinase activity; catalytic activity; ribo…	K00911	ITPK; 1D-myo-inositol-triphosphate 3-kinase [EC:2.7.1.127]	hsa00562 Inositol phosphate metabolism - Homo sapiens (human); hsa01100 Metabolic pathways - Homo sapiens (human); hsa04070 Phosphatidylinositol signaling system - Homo sapiens (human); hsa04020 Calcium signaling pathway - Homo sapiens (human);
Q96GD4	Aurora kinase B	Down	AURKB	39.31	0.499	0.463	0.756	0.996	1.6554	1.8474	cytoplasm	cellular component biogenesis; regulation of biological quality; regulation of cell death; positive regulation of telomerase activity; cellular response to UV; positive regulation of biosynthetic process; negative regulation of B cell apoptotic process; negative regulation of protein binding; regulation of telomere maintenance; regulation of cell cycle process; cellular metabolic process; metabol…	microtubule; spindle midzone; cytoplasm; macromolecular complex; supramolecular fiber; intracellular part; supramolecular complex; cell; organelle part; chromosomal part; non-membrane-bounded organelle; condensed chromosome; mitotic spindle; membrane-enclosed lumen; cytoskeleton; microtubule organizing center; nucleoplasm; intracellular organelle lumen; microtubule cytoskeleton; nuclear chromosom…	nucleoside phosphate binding; phosphotransferase activity, alcohol group as acceptor; protein binding; protein kinase activity; organic cyclic compound binding; heterocyclic compound binding; kinase activity; ribonucleotide binding; catalytic activity; binding; purine ribonucleoside binding; cation binding; anion binding; adenyl ribonucleotide binding; adenyl nucleotide binding; transferase activ…	K11479			IPR000719; IPR011009;	Protein kinase domain; Protein kinase-like domain;
Q96GY0	Zinc finger C2HC domain-containing protein 1A	Down	ZC2HC1A	35.092	0.522	0.618	1.21	1.181	1.8133	1.7023	nucleus			metal ion binding; cation binding; protein binding; binding; ion binding;
Q96IZ0	PRKC apoptosis WT1 regulator protein	Down	PAWR	36.567	0.366	0.592	0.699	0.714	1.498	1.3661	nucleus	cellular component biogenesis; single organism signaling; regulation of leukocyte activation; negative regulation of lymphocyte proliferation; regulation of cell death; regulation of mononuclear cell proliferation; regulation of cell aging; nucleic acid-templated transcription; positive regulation of biosynthetic process; cellular metabolic process; negative regulation of cell proliferation; regu…	intracellular organelle; intracellular non-membrane-bounded organelle; intracellular organelle part; cytoplasm; nuclear lumen; intracellular part; cell; organelle part; chromosomal part; non-membrane-bounded organelle; membrane-enclosed lumen; intracellular membrane-bounded organelle; organelle; nucleus; intracellular organelle lumen; chromatin; nuclear chromosome part; intracellular; cell part; …	transcription corepressor activity; cytoskeletal protein binding; LRR domain binding; binding; transcription factor activity, transcription factor binding; actin binding; protein domain specific binding; protein binding; transcription cofactor activity; transcription factor activity, protein binding; enzyme binding; leucine zipper domain binding;
Q96KB5	Lymphokine-activated killer T-cell-originated protein kinase	Down	PBK	36.085	0.607	0.554	0.989	0.887	1.6312	1.6623	cytoplasm	regulation of stress-activated MAPK cascade; negative regulation of signal transduction; mitotic nuclear division; regulation of signaling; cellular response to UV; single-organism process; regulation of defense response; cellular metabolic process; negative regulation of protein modification process; phosphate-containing compound metabolic process; metabolic process; regulation of cell communica…	organelle; intracellular membrane-bounded organelle; intracellular organelle; nucleus; cell part; intracellular; intracellular part; membrane-bounded organelle; cell;	ATP binding; nucleoside phosphate binding; phosphotransferase activity, alcohol group as acceptor; nucleoside binding; ion binding; protein binding; protein kinase activity; nucleotide binding; organic cyclic compound binding; heterocyclic compound binding; ribonucleoside binding; carbohydrate derivative binding; kinase activity; catalytic activity; ribonucleotide binding; binding; purine ribonuc…	K08865			IPR000719; IPR011009;	Protein kinase domain; Protein kinase-like domain;
Q96ME7	Zinc finger protein 512	Down	ZNF512	64.681	0.178	0.394	0.914	1.086	4.7205	3.0651	nucleus	regulation of cellular process; cellular aromatic compound metabolic process; nucleic acid-templated transcription; regulation of macromolecule metabolic process; regulation of nucleobase-containing compound metabolic process; biosynthetic process; cellular metabolic process; organic substance metabolic process; regulation of RNA biosynthetic process; metabolic process; heterocycle metabolic proc…	organelle; intracellular membrane-bounded organelle; intracellular organelle; nucleus; cell part; intracellular; intracellular part; membrane-bounded organelle; cell;	organic cyclic compound binding; heterocyclic compound binding; DNA binding; binding; nucleic acid binding; ion binding; cation binding; metal ion binding;				IPR015880; IPR007087;	Zinc finger, C2H2-like; Zinc finger, C2H2;
Q96PE3	"Type I inositol 3,4-bisphosphate 4-phosphatase"	Up	INPP4A	109.95	1.69	1.852	1.163		0.68667	0.53929	mitochondria	regulation of cellular process; single organism signaling; glycerolipid metabolic process; organic hydroxy compound metabolic process; phosphatidylinositol biosynthetic process; alcohol metabolic process; phospholipid biosynthetic process; single-organism process; cellular lipid metabolic process; biosynthetic process; response to stimulus; cellular metabolic process; phosphate-containing compoun…	cell part; intracellular; cytoplasm; intracellular part; cell; cytosol; cytoplasmic part;	inositol-1,3,4-trisphosphate 4-phosphatase activity; phosphatase activity; protein binding; phosphatidylinositol phosphate phosphatase activity; hydrolase activity; inositol phosphate phosphatase activity; phosphatidylinositol phosphate 4-phosphatase activity; inositol-3,4-bisphosphate 4-phosphatase activity; phosphatidylinositol-4,5-bisphosphate 4-phosphatase activity; phosphoric ester hydrolase…	K01109	INPP4; inositol polyphosphate-4-phosphatase [EC:3.1.3.66]	hsa00562 Inositol phosphate metabolism - Homo sapiens (human); hsa01100 Metabolic pathways - Homo sapiens (human); hsa04070 Phosphatidylinositol signaling system - Homo sapiens (human);	IPR000008;	C2 domain;
Q96QB1	Rho GTPase-activating protein 7	Down	DLC1	170.59	0.648	0.464	1.463	1.244	3.6175	2.7933	nucleus	cellular component biogenesis; single organism signaling; regulation of biological quality; regulation of cell death; positive regulation of cellular protein metabolic process; tube formation; chordate embryonic development; brain development; negative regulation of cell proliferation; biological adhesion; actin cytoskeleton organization; heart development; regulation of localization; regulation …	membrane; cell cortex; membrane microdomain; cell periphery; cell junction; ruffle membrane; cytoplasmic region; cytoplasm; cortical cytoskeleton; cortical actin cytoskeleton; intracellular part; cell; organelle part; non-membrane-bounded organelle; cytoskeleton; focal adhesion; plasma membrane region; leading edge membrane; intracellular; cell part; membrane part; whole membrane; membrane region…	enzyme regulator activity; nucleoside-triphosphatase regulator activity; binding; GTPase regulator activity; SH2 domain binding; lipid binding; protein binding; protein domain specific binding; molecular function regulator; enzyme activator activity; GTPase activator activity;	K20632			IPR013761; IPR002913; IPR001660; IPR023393; IPR008936; IPR000198;	Sterile alpha motif/pointed domain; START domain; Sterile alpha motif domain; START-like domain; Rho GTPase activation protein; Rho GTPase-activating protein domain;
Q96QD8	Sodium-coupled neutral amino acid transporter 2	Up	SLC38A2	56.025	3.541	3.586	0.789	0.866	0.22889	0.27198	plasma membrane	acid secretion; modified amino acid transport; reproductive process; brain development; single-organism process; cerebral cortex development; amino-acid betaine transport; establishment of localization; telencephalon development; response to external stimulus; alanine transport; cell communication; multi-multicellular organism process; head development; secretion; single-organism transport; carbo…	membrane; dendrite; intrinsic component of plasma membrane; cluster of actin-based cell projections; cell projection; brush border; cell periphery; neuronal cell body; intrinsic component of membrane; integral component of plasma membrane; cell; integral component of membrane; plasma membrane; axon; somatodendritic compartment; plasma membrane part; membrane part; cell part; neuron projection; ce…	organic acid transmembrane transporter activity; active transmembrane transporter activity; secondary active transmembrane transporter activity; ion transmembrane transporter activity; symporter activity; substrate-specific transporter activity; protein binding; substrate-specific transmembrane transporter activity; binding; organic anion transmembrane transporter activity; transporter activity; …	K14207	SLC38A2; solute carrier family 38 (sodium-coupled neutral amino acid transporter), member 2	hsa04727 GABAergic synapse - Homo sapiens (human); hsa04974 Protein digestion and absorption - Homo sapiens (human); hsa04724 Glutamatergic synapse - Homo sapiens (human);	IPR013057;	Amino acid transporter, transmembrane domain;
Q96S97	Myeloid-associated differentiation marker	Up	MYADM	35.273	1.862	1.737	0.899	0.952	0.59597	0.55079	plasma membrane	regulation of biological quality; positive regulation of cell migration; negative regulation of protein kinase C signaling; establishment of protein localization to plasma membrane; regulation of actin filament length; protein transport; regulation of localization; regulation of cellular component size; regulation of cytoskeleton organization; protein localization; negative regulation of protein …	membrane; extracellular region part; cell cortex; membrane microdomain; cell junction; cell periphery; vesicle; cytoplasm; cytoplasmic region; cortical cytoskeleton; intrinsic component of membrane; cortical actin cytoskeleton; intracellular part; cell-cell junction; cell; organelle part; non-membrane-bounded organelle; extracellular exosome; cytoskeleton; membrane part; intracellular; cell part;…					IPR008253;	Marvel domain;
Q96T88	E3 ubiquitin-protein ligase UHRF1	Down	UHRF1	89.813	0.556	0.479	0.855	0.819	1.5505	1.6737	nucleus	positive regulation of cellular protein metabolic process; nucleic acid-templated transcription; positive regulation of biosynthetic process; protein autoubiquitination; cellular metabolic process; metabolic process; positive regulation of molecular function; negative regulation of macromolecule biosynthetic process; protein metabolic process; macromolecule metabolic process; cellular response to…	intracellular organelle; euchromatin; intracellular non-membrane-bounded organelle; intracellular organelle part; nuclear lumen; intracellular part; cell; organelle part; heterochromatin; nuclear heterochromatin; chromosomal part; non-membrane-bounded organelle; intracellular membrane-bounded organelle; organelle; membrane-enclosed lumen; nucleus; intracellular organelle lumen; chromatin; nuclear…	nucleoside phosphate binding; methylated histone binding; double-stranded DNA binding; methyl-CpG binding; protein binding; chromatin binding; core promoter proximal region sequence-specific DNA binding; transcription factor activity, sequence-specific DNA binding; heterocyclic compound binding; organic cyclic compound binding; regulatory region DNA binding; ubiquitin protein ligase activity; ide…	K10638			IPR015947; IPR001841; IPR001965; IPR014722; IPR003105; IPR029071; IPR013083; IPR000626; IPR011011; IPR019787; IPR021991;	PUA-like domain; Zinc finger, RING-type; Zinc finger, PHD-type; Ribosomal protein L2 domain 2; SRA-YDG; Ubiquitin-related domain; Zinc finger, RING/FYVE/PHD-type; Ubiquitin domain; Zinc finger, FYVE/PHD-type; Zinc finger, PHD-finger; UHRF1, tandem tudor domain;
Q99439	Calponin-2	Down	CNN2	33.697	0.641	0.621	0.946	1.009	1.4898	1.3348	cytoplasm	regulation of cellular process; cellular component organization; cellular response to mechanical stimulus; leukocyte activation; neutrophil activation involved in immune response; immune effector process; response to abiotic stimulus; single-organism process; response to stimulus; establishment of localization; response to mechanical stimulus; response to external stimulus; actin cytoskeleton org…	secretory granule lumen; membrane; tertiary granule lumen; extracellular region part; cytoplasmic vesicle; cell junction; cytoplasm; vesicle; cytoplasmic vesicle part; intracellular part; cell-cell junction; cell; actin filament bundle; organelle part; non-membrane-bounded organelle; extracellular exosome; cytoskeleton; membrane-enclosed lumen; vesicle lumen; focal adhesion; intracellular organel…	actin binding; cell adhesion molecule binding; protein binding; cytoskeletal protein binding; calmodulin binding; binding; cadherin binding;				IPR001715;	Calponin homology domain;
Q99519	Sialidase-1	Up	NEU1	45.467	2.117	2.067	0.955	0.962	0.44299	0.44485	plasma membrane	leukocyte activation; glycolipid catabolic process; membrane lipid metabolic process; ceramide metabolic process; single-organism process; cellular lipid metabolic process; cellular metabolic process; ganglioside catabolic process; establishment of localization; metabolic process; sphingolipid metabolic process; myeloid leukocyte activation; single-organism transport; secretion; lipid metabolic p…	secretory granule lumen; membrane; extracellular region part; organelle membrane; cytoplasmic vesicle; cell periphery; cell junction; cytoplasm; vesicle; cytoplasmic vesicle part; intracellular part; cell; organelle part; vacuolar lumen; lysosomal membrane; extracellular exosome; membrane-enclosed lumen; vesicle lumen; intracellular organelle lumen; intracellular; cell part; secretory vesicle; wh…	catalytic activity; binding; hydrolase activity, acting on glycosyl bonds; exo-alpha-(2->8)-sialidase activity; hydrolase activity, hydrolyzing O-glycosyl compounds; hydrolase activity; protein binding; exo-alpha-sialidase activity; exo-alpha-(2->3)-sialidase activity; exo-alpha-(2->6)-sialidase activity; alpha-sialidase activity;	K01186	NEU1; sialidase-1 [EC:3.2.1.18]	hsa04142 Lysosome - Homo sapiens (human); hsa00511 Other glycan degradation - Homo sapiens (human); hsa00600 Sphingolipid metabolism - Homo sapiens (human);	IPR011040;	Sialidases;
Q99536	Synaptic vesicle membrane protein VAT-1 homolog	Up	VAT1	41.92	1.784	1.824	0.998	1.055	0.57165	0.5656	cytoplasm	regulation of cellular process; negative regulation of developmental process; leukocyte activation; neutrophil activation involved in immune response; immune effector process; negative regulation of cellular component organization; single-organism process; negative regulation of cellular process; negative regulation of biological process; response to stimulus; regulation of mitochondrion organiza…	secretory granule lumen; membrane; outer membrane; extracellular region part; cytoplasmic vesicle; organelle membrane; cytoplasm; vesicle; cytoplasmic vesicle part; intrinsic component of membrane; intracellular part; azurophil granule lumen; cell; organelle part; vacuolar lumen; membrane-enclosed lumen; mitochondrial envelope; extracellular exosome; vesicle lumen; intracellular organelle lumen; …	transition metal ion binding; catalytic activity; binding; ion binding; metal ion binding; cation binding; zinc ion binding; oxidoreductase activity;				IPR011032; IPR020843; IPR016040; IPR013154; IPR013149;	GroES-like; Polyketide synthase, enoylreductase domain; NAD(P)-binding domain; Alcohol dehydrogenase, N-terminal; Alcohol dehydrogenase, C-terminal;
Q99661	Kinesin-like protein KIF2C	Down	KIF2C	81.312	0.312	0.424	1.051	0.997	3.1087	2.4562	nucleus	microtubule polymerization or depolymerization; mitotic nuclear division; single-organism process; establishment of localization; protein complex disassembly; chromosome localization; sister chromatid segregation; establishment of localization in cell; attachment of spindle microtubules to kinetochore; antigen processing and presentation of exogenous peptide antigen; mitotic cell cycle; chromosom…	membrane; microtubule; microtubule plus-end; cytoplasm; macromolecular complex; microtubule end; intracellular part; supramolecular fiber; cell; supramolecular complex; condensed chromosome kinetochore; organelle part; chromosomal part; non-membrane-bounded organelle; membrane-enclosed lumen; condensed chromosome; cytoskeleton; microtubule organizing center; nucleoplasm; intracellular organelle l…	nucleoside phosphate binding; motor activity; double-stranded DNA binding; hydrolase activity, acting on acid anhydrides; protein binding; hydrolase activity; ATPase activity; heterocyclic compound binding; organic cyclic compound binding; pyrophosphatase activity; cytoskeletal protein binding; ribonucleotide binding; catalytic activity; binding; microtubule binding; purine ribonucleoside binding…	K10393			IPR027417; IPR001752;	P-loop containing nucleoside triphosphate hydrolase; Kinesin motor domain;
Q99986	Serine/threonine-protein kinase VRK1	Down	VRK1	45.476	0.612	0.65	0.991	0.996	1.5035	1.5791	mitochondria	regulation of biological quality; endomembrane system organization; peptidyl-serine modification; mitotic nuclear division; organelle disassembly; single-organism process; cellular metabolic process; histone phosphorylation; phosphate-containing compound metabolic process; metabolic process; regulation of cell shape; organelle inheritance; protein autophosphorylation; mitotic nuclear envelope rea…	cytoplasm; intracellular part; cell; organelle part; non-membrane-bounded organelle; cytoskeleton; membrane-enclosed lumen; nucleoplasm; intracellular organelle lumen; microtubule cytoskeleton; intracellular; cell part; Golgi subcompartment; Golgi apparatus part; membrane-bounded organelle; organelle lumen; intracellular organelle; intracellular non-membrane-bounded organelle; cytoskeletal part; …	histone kinase activity (H3-S10 specific); nucleoside phosphate binding; phosphotransferase activity, alcohol group as acceptor; protein kinase binding; protein binding; chromatin binding; protein kinase activity; heterocyclic compound binding; organic cyclic compound binding; kinase activity; ribonucleotide binding; catalytic activity; binding; purine ribonucleoside binding; anion binding; adeny…	K08816			IPR000719; IPR011009;	Protein kinase domain; Protein kinase-like domain;
Q9BST9	Rhotekin	Down	RTKN	62.667	0.524	0.566	0.952	0.871	1.3978	1.8295	mitochondria	regulation of cellular process; single organism signaling; cellular response to stimulus; intracellular signal transduction; single-organism cellular process; single-organism process; negative regulation of biological process; small GTPase mediated signal transduction; negative regulation of catalytic activity; signaling; response to stimulus; negative regulation of hydrolase activity; signal tra…	cell part; intracellular; cytoplasm; intracellular part; cytosol; cell; cytoplasmic part;	nucleoside phosphate binding; nucleoside-triphosphatase regulator activity; GTPase regulator activity; protein binding; GTPase inhibitor activity; molecular function regulator; enzyme inhibitor activity; heterocyclic compound binding; organic cyclic compound binding; ribonucleotide binding; Ras GTPase binding; binding; purine ribonucleoside binding; anion binding; guanyl nucleotide binding; GTPas…				IPR011993; IPR012966; IPR001849;	PH domain-like; Anillin homology domain; Pleckstrin homology domain;
Q9BT67	NEDD4 family-interacting protein 1	Up	NDFIP1	24.899	3.271	1.529	0.558	0.258	0.20156	0.17366	plasma membrane	single organism signaling; regulation of leukocyte activation; negative regulation of lymphocyte proliferation; regulation of isotype switching; regulation of biological quality; positive regulation of cellular protein metabolic process; regulation of mononuclear cell proliferation; negative regulation of immune effector process; regulation of defense response; negative regulation of cell prolife…	membrane; cell cortex; cytoplasmic vesicle; organelle membrane; cell periphery; cytoplasmic region; cytoplasm; vesicle; cytoplasmic vesicle part; intrinsic component of membrane; intracellular part; cell; organelle part; membrane part; intracellular; cell part; whole membrane; perinuclear region of cytoplasm; Golgi apparatus part; endosome; membrane-bounded organelle; intracellular vesicle; intra…	protein binding; signal transducer activity; binding;
Q9BXF6	Rab11 family-interacting protein 5	Up	RAB11FIP5	70.414	1.66	1.743	0.803	1.154	0.59663	0.57102	nucleus	single organism signaling; hormone transport; cellular response to hexose stimulus; regulation of biological quality; response to hexose; glucose homeostasis; regulation of signaling; cellular response to acidic pH; regulation of protein localization to cell surface; single-organism process; regulation of secretion; negative regulation of multicellular organismal process; response to glucose; pro…	transport vesicle membrane; membrane; outer membrane; organelle membrane; cytoplasmic vesicle; vesicle; cytoplasm; cytoplasmic vesicle part; recycling endosome membrane; intracellular part; cell; organelle part; early endosome; recycling endosome; non-membrane-bounded organelle; cytoskeleton; mitochondrial envelope; microtubule organizing center; microtubule cytoskeleton; intracellular; cell part…	small GTPase binding; cytoskeletal protein binding; Ras GTPase binding; binding; tubulin binding; gamma-tubulin binding; protein binding; GTPase binding; Rab GTPase binding; enzyme binding;	K12484	RAB11FIP1_2_5; Rab11 family-interacting protein 1/2/5	hsa04144 Endocytosis - Homo sapiens (human);	IPR019018; IPR000008;	Rab-binding domain FIP-RBD; C2 domain;
Q9BXS4	Transmembrane protein 59	Up	TMEM59	36.223	1.596	4.269	0.351	1.046	0.21838	0.24923	extracellular	positive regulation of cellular catabolic process; negative regulation of establishment of protein localization to plasma membrane; negative regulation of cellular component organization; negative regulation of protein maturation; autophagy; cellular metabolic process; negative regulation of protein modification process; regulation of plasma membrane organization; metabolic process; regulation of…	membrane; extracellular region part; organelle membrane; cytoplasmic vesicle; cell periphery; vesicle; cytoplasm; cytoplasmic vesicle part; Golgi medial cisterna; intrinsic component of membrane; intracellular part; cell; organelle part; lysosomal membrane; extracellular exosome; late endosome membrane; membrane part; cell part; intracellular; whole membrane; lysosome; extracellular vesicle; Golg…	endopeptidase activity; peptidase activity, acting on L-amino acid peptides; hydrolase activity; peptidase activity; protein binding; catalytic activity; binding;
Q9BXS6	Nucleolar and spindle-associated protein 1	Down	NUSAP1	49.451	0.249	0.349	2.032	1.761	5.1846	6.2441	nucleus	organelle localization; regulation of cellular process; cellular component organization; regulation of mitotic cell cycle; spindle localization; organelle fission; mitotic nuclear division; positive regulation of nuclear division; single-organism process; regulation of cell cycle process; mitotic cell cycle process; establishment of localization; positive regulation of cellular component organiza…	intracellular organelle; polymeric cytoskeletal fiber; microtubule; intracellular non-membrane-bounded organelle; cytoskeletal part; cytoplasm; intracellular organelle part; nuclear lumen; supramolecular fiber; intracellular part; nucleolus; cell; supramolecular complex; spindle; organelle part; supramolecular polymer; spindle microtubule; non-membrane-bounded organelle; membrane-enclosed lumen; …	organic cyclic compound binding; heterocyclic compound binding; DNA binding; RNA binding; cytoskeletal protein binding; microtubule binding; binding; nucleic acid binding; tubulin binding; protein binding;
Q9BY76	Angiopoietin-related protein 4	Up	ANGPTL4	45.214	1.61	1.934	0.807	0.802	0.43317	0.43178	extracellular	cellular component biogenesis; regulation of cell death; regulation of biological quality; regulation of endothelial cell apoptotic process; blood vessel development; cellular developmental process; single-organism process; triglyceride homeostasis; negative regulation of epithelial cell apoptotic process; angiogenesis; positive regulation of multicellular organismal process; cellular component a…	extracellular matrix; blood microparticle; extracellular space; extracellular region part; extracellular region; proteinaceous extracellular matrix;	protein binding; identical protein binding; enzyme inhibitor activity; molecular function regulator; enzyme regulator activity; binding;	K08767	ANGPTL4; angiopoietin-like 4	hsa03320 PPAR signaling pathway - Homo sapiens (human);	IPR002181; IPR014716; IPR014715;	Fibrinogen, alpha/beta/gamma chain, C-terminal globular domain; Fibrinogen, alpha/beta/gamma chain, C-terminal globular, subdomain 1; Fibrinogen, alpha/beta/gamma chain, C-terminal globular, subdomain 2;
Q9BYN0	Sulfiredoxin-1	Up	SRXN1	14.259	1.539	1.89	1.077	1.009	0.69819	1.0283	cyto_nucl	cellular response to stress; cellular response to stimulus; response to stress; oxidation-reduction process; response to toxic substance; single-organism process; response to stimulus; metabolic process; response to chemical; cellular detoxification; single-organism metabolic process; response to oxidative stress; cellular response to oxidative stress; cellular oxidant detoxification; detoxificat…	cell part; intracellular; cytoplasm; intracellular part; cell; cytosol; cytoplasmic part;	ATP binding; nucleoside phosphate binding; nucleoside binding; ion binding; antioxidant activity; nucleotide binding; oxidoreductase activity; organic cyclic compound binding; heterocyclic compound binding; ribonucleoside binding; carbohydrate derivative binding; catalytic activity; ribonucleotide binding; sulfiredoxin activity; binding; purine ribonucleoside binding; oxidoreductase activity, act…	K12260			IPR003115;	ParB/Sulfiredoxin;
Q9H0H5	Rac GTPase-activating protein 1	Down	RACGAP1	71.026	0.469	0.517	0.942	1.203	1.9938	2.2493	nucleus	single organism signaling; cellular component biogenesis; reproductive process; regulation of cell cycle process; actin cytoskeleton organization; single organism reproductive process; positive regulation of molecular function; embryo development; positive regulation of cell cycle process; regulation of small GTPase mediated signal transduction; single-organism transport; nervous system developme…	membrane; extracellular region part; spindle midzone; extrinsic component of membrane; cytoplasm; macromolecular complex; supramolecular complex; cell; cytoplasmic side of plasma membrane; cell division site part; organelle part; non-membrane-bounded organelle; extracellular exosome; nucleoplasm; centralspindlin complex; intracellular; secretory vesicle; membrane-bounded organelle; organelle lume…	phosphatidylinositol phosphate binding; nucleoside-triphosphatase regulator activity; GTPase regulator activity; ion binding; protein kinase binding; tubulin binding; gamma-tubulin binding; protein binding; beta-tubulin binding; alpha-tubulin binding; molecular function regulator; kinase binding; cytoskeletal protein binding; enzyme regulator activity; binding; microtubule binding; phospholipid b…	K16733			IPR002219; IPR008936; IPR000198;	Protein kinase C-like, phorbol ester/diacylglycerol-binding domain; Rho GTPase activation protein; Rho GTPase-activating protein domain;
Q9H3H1	"tRNA dimethylallyltransferase, mitochondrial"	Up	TRIT1	52.725	1.894	1.786	0.792	1.038	0.94351	0.5692	nucleus	cellular component organization; cellular aromatic compound metabolic process; RNA modification; cellular metabolic process; organic substance metabolic process; metabolic process; heterocycle metabolic process; mitochondrial tRNA modification; nucleobase-containing compound metabolic process; mitochondrion organization; mitochondrial tRNA processing; tRNA threonylcarbamoyladenosine metabolic pro…	mitochondrial matrix; intracellular organelle; mitochondrial part; cytoplasm; intracellular organelle part; intracellular part; cell; mitochondrion; organelle part; membrane-enclosed lumen; organelle; intracellular membrane-bounded organelle; intracellular organelle lumen; cell part; intracellular; membrane-bounded organelle; cytoplasmic part; organelle lumen;	ATP binding; nucleoside phosphate binding; nucleoside binding; ion binding; nucleotide binding; zinc ion binding; organic cyclic compound binding; heterocyclic compound binding; ribonucleoside binding; carbohydrate derivative binding; transition metal ion binding; tRNA dimethylallyltransferase activity; catalytic activity; ribonucleotide binding; binding; nucleic acid binding; purine ribonucleosi…	K00791	miaA; tRNA dimethylallyltransferase [EC:2.5.1.75]	hsa01100 Metabolic pathways - Homo sapiens (human);	IPR003604; IPR027417; IPR022755;	Zinc finger, U1-type; P-loop containing nucleoside triphosphate hydrolase; Zinc finger, double-stranded RNA binding;
Q9H4F1	"Alpha-N-acetyl-neuraminyl-2,3-beta-galactosyl-1,3-N-acetyl-galactosaminide alpha-2,6-sialyltransferase"	Up	ST6GALNAC4	34.2	2.367	2.232	1.098	0.888	0.4731	0.40304	extracellular	macromolecule glycosylation; liposaccharide metabolic process; sialylation; membrane lipid metabolic process; cellular protein metabolic process; single-organism process; cellular lipid metabolic process; biosynthetic process; peptidyl-asparagine modification; cellular metabolic process; organic substance metabolic process; metabolic process; carbohydrate derivative biosynthetic process; O-glycan…	intracellular organelle; membrane; bounding membrane of organelle; organelle membrane; cytoplasm; intracellular organelle part; Golgi membrane; intrinsic component of membrane; endomembrane system; intracellular part; cell; integral component of membrane; organelle part; organelle; intracellular membrane-bounded organelle; membrane part; cell part; intracellular; Golgi apparatus part; Golgi appar…	(alpha-N-acetylneuraminyl-2,3-beta-galactosyl-1,3)-N-acetyl-galactosaminide 6-alpha-sialyltransferase activity; alpha-N-acetylgalactosaminide alpha-2,6-sialyltransferase activity; transferase activity, transferring glycosyl groups; sialyltransferase activity; catalytic activity; transferase activity;	K03374	SIAT7D; N-acetylgalactosaminide alpha-2,6-sialyltransferase (sialyltransferase 7D) [EC:2.4.99.7]	hsa01100 Metabolic pathways - Homo sapiens (human); hsa00604 Glycosphingolipid biosynthesis - ganglio series - Homo sapiens (human);
Q9H7B2	Ribosome production factor 2 homolog	Down	RPF2	35.582	0.181	0.254	0.991	1.161	4.7601	5.0238	nucleus	cellular component biogenesis; cellular component organization; ribonucleoprotein complex biogenesis; cellular aromatic compound metabolic process; ribonucleoprotein complex assembly; cellular metabolic process; ribosomal large subunit biogenesis; organic substance metabolic process; metabolic process; heterocycle metabolic process; ribosomal large subunit assembly; ribonucleoprotein complex subu…	intracellular organelle; intracellular non-membrane-bounded organelle; intracellular organelle part; nuclear lumen; intracellular part; nucleolus; cell; organelle part; non-membrane-bounded organelle; intracellular membrane-bounded organelle; organelle; membrane-enclosed lumen; nucleus; intracellular organelle lumen; intracellular; cell part; membrane-bounded organelle; organelle lumen; nuclear p…	organic cyclic compound binding; heterocyclic compound binding; RNA binding; binding; rRNA binding; nucleic acid binding;	K14847			IPR007109;	Brix domain;
Q9H7F0	Probable cation-transporting ATPase 13A3	Up	ATP13A3	138.04	2.009	2.328	1.088	1.293	0.52194	0.58843	plasma membrane	regulation of biological quality; cellular divalent inorganic cation homeostasis; divalent inorganic cation transport; ion transmembrane transport; ATP hydrolysis coupled transmembrane transport; metal ion transport; cellular cation homeostasis; single-organism process; cellular chemical homeostasis; establishment of localization; homeostatic process; cation homeostasis; cation transport; calcium…	membrane; intracellular membrane-bounded organelle; organelle; intracellular organelle; intrinsic component of plasma membrane; plasma membrane part; membrane part; cell periphery; cell part; intracellular; intrinsic component of membrane; intracellular part; integral component of plasma membrane; membrane-bounded organelle; cell; integral component of membrane; plasma membrane;	ATPase coupled ion transmembrane transporter activity; nucleoside phosphate binding; primary active transmembrane transporter activity; substrate-specific transporter activity; hydrolase activity, acting on acid anhydrides; hydrolase activity; substrate-specific transmembrane transporter activity; ATPase activity; organic cyclic compound binding; heterocyclic compound binding; metal ion transmemb…	K14951			IPR004014; IPR023299; IPR008250; IPR023214; IPR006068;	Cation-transporting P-type ATPase, N-terminal; P-type ATPase, cytoplasmic domain N; P-type ATPase, A domain; HAD-like domain; Cation-transporting P-type ATPase, C-terminal;
Q9H8H2	Probable ATP-dependent RNA helicase DDX31	Down	DDX31	94.086	0.561	0.615	0.986	1.03	1.6994	1.698	nucleus	cellular component biogenesis; ribonucleoprotein complex biogenesis; cellular aromatic compound metabolic process; ribosome biogenesis; organic cyclic compound metabolic process; nitrogen compound metabolic process; primary metabolic process; cellular metabolic process; organic substance metabolic process; RNA metabolic process; metabolic process; nucleic acid metabolic process; heterocycle metab…	intracellular organelle; intracellular non-membrane-bounded organelle; cytoplasm; intracellular organelle part; endomembrane system; nuclear lumen; intracellular part; nucleolus; cell; organelle part; non-membrane-bounded organelle; organelle; intracellular membrane-bounded organelle; membrane-enclosed lumen; nucleus; intracellular organelle lumen; intracellular; cell part; Golgi apparatus; membr…	nucleoside phosphate binding; ATP-dependent helicase activity; hydrolase activity, acting on acid anhydrides; protein binding; hydrolase activity; ATPase activity; heterocyclic compound binding; organic cyclic compound binding; pyrophosphatase activity; catalytic activity; ribonucleotide binding; binding; purine ribonucleoside binding; ATP-dependent RNA helicase activity; anion binding; adenyl ri…	K14806			IPR011545; IPR014014; IPR025313; IPR027417; IPR014001; IPR001650;	DEAD/DEAH box helicase domain; RNA helicase, DEAD-box type, Q motif; Domain of unknown function DUF4217; P-loop containing nucleoside triphosphate hydrolase; Helicase superfamily 1/2, ATP-binding domain; Helicase, C-terminal;
Q9HB40	Retinoid-inducible serine carboxypeptidase	Down	SCPEP1	50.83	0.548	0.655	0.97	0.761	1.8772	1.1395	extracellular	regulation of blood pressure; regulation of biological quality; proteolysis involved in cellular protein catabolic process; cellular protein catabolic process; regulation of blood vessel size; retinoic acid metabolic process; negative regulation of blood pressure; cellular protein metabolic process; single-organism process; cellular lipid metabolic process; vascular process in circulatory system;…	extracellular exosome; organelle; extracellular region part; cell part; intracellular; cytoplasm; vesicle; extracellular vesicle; intracellular part; cell; cytosol; membrane-bounded organelle; extracellular region; extracellular organelle; cytoplasmic part;	carboxypeptidase activity; peptidase activity; exopeptidase activity; serine hydrolase activity; catalytic activity; serine-type peptidase activity; peptidase activity, acting on L-amino acid peptides; serine-type carboxypeptidase activity; hydrolase activity; serine-type exopeptidase activity;	K09646			IPR029058;	Alpha/Beta hydrolase fold;
Q9HD26	Golgi-associated PDZ and coiled-coil motif-containing protein	Down	GOPC	50.519	0.641	0.598	0.896	0.94	1.4257	1.5532	nucleus	regulation of vesicle-mediated transport; cellular component biogenesis; regulation of biological quality; negative regulation of establishment of protein localization to plasma membrane; negative regulation of cellular component organization; single-organism process; protein transport; establishment of localization; regulation of plasma membrane organization; asymmetric protein localization; reg…	membrane; dendrite; cytoplasmic vesicle; organelle membrane; cell periphery; cell junction; Golgi-associated vesicle membrane; cytoplasm; vesicle; cytoplasmic vesicle part; macromolecular complex; intracellular part; cell; asymmetric synapse; organelle part; lysosomal membrane; trans-Golgi network transport vesicle; plasma membrane region; clathrin-coated vesicle; membrane part; intracellular; ce…	ion channel binding; protein binding; binding;				IPR001478;	PDZ domain;
Q9NP72	Ras-related protein Rab-18	Up	RAB18	22.977	1.84	1.971	1.179	1.159	0.66362	0.61842	cytoplasm	single organism signaling; endomembrane system organization; leukocyte activation; brain development; single-organism process; nuclear transport; protein transport; establishment of localization; signal transduction; establishment of localization in cell; cell communication; lipid particle organization; head development; protein localization; macromolecule localization; myeloid leukocyte activati…	membrane; nuclear outer membrane-endoplasmic reticulum membrane network; extracellular region part; endoplasmic reticulum; organelle membrane; cytoplasmic vesicle; cell periphery; vesicle; cytoplasm; cytoplasmic vesicle part; intracellular part; cell; organelle part; extracellular exosome; endoplasmic reticulum subcompartment; membrane part; intracellular; cell part; whole membrane; secretory ves…	nucleoside phosphate binding; nucleoside binding; ion binding; hydrolase activity, acting on acid anhydrides; hydrolase activity; protein binding; nucleotide binding; nucleoside-triphosphatase activity; heterocyclic compound binding; organic cyclic compound binding; ribonucleoside binding; carbohydrate derivative binding; pyrophosphatase activity; GDP binding; catalytic activity; ribonucleotide b…	K07910			IPR005225; IPR027417;	Small GTP-binding protein domain; P-loop containing nucleoside triphosphate hydrolase;
Q9NQW6	Anillin	Down	ANLN	124.2	0.629	0.465	1.05	1.159	1.7636	2.2942	nucleus	cellular component biogenesis; tissue migration; localization of cell; mitotic nuclear division; cellular developmental process; single-organism process; regulation of cell cycle process; regulation of nuclear division; cellular component assembly; macromolecular complex assembly; regulation of mitotic cell cycle phase transition; regulation of exit from mitosis; regulation of cell cycle; develop…	cell cortex; cell periphery; cytoplasm; cytoplasmic region; cortical cytoskeleton; cortical actin cytoskeleton; intracellular part; cell; cell division site part; organelle part; non-membrane-bounded organelle; membrane-enclosed lumen; cytoskeleton; nucleoplasm; intracellular organelle lumen; intracellular; cell part; membrane-bounded organelle; organelle lumen; intracellular organelle; intracell…	actin binding; cell adhesion molecule binding; protein binding; cytoskeletal protein binding; binding; cadherin binding;	K18621			IPR011993; IPR031970; IPR012966; IPR001849;	PH domain-like; Anillin, N-terminal domain; Anillin homology domain; Pleckstrin homology domain;
Q9NQX5	Neural proliferation differentiation and control protein 1	Up	NPDC1	34.516	4.789	9.081	1.311	1.957	0.25931	0.21691	plasma membrane		intrinsic component of membrane; membrane; integral component of membrane; membrane part;	protein binding; binding;
Q9NQX7	Integral membrane protein 2C	Up	ITM2C	30.223	6.931	6.5	0.823	0.942	0.14847	0.16849	cytoplasm	regulation of cellular process; negative regulation of developmental process; single-multicellular organism process; regulation of cell death; regulation of signaling; negative regulation of cellular component organization; cellular developmental process; regulation of programmed cell death; positive regulation of apoptotic process; negative regulation of multicellular organismal process; single-…	membrane; extracellular region part; organelle membrane; cell periphery; cytoplasm; vesicle; intrinsic component of membrane; intracellular part; cell; organelle part; lysosomal membrane; extracellular exosome; membrane part; intracellular; cell part; whole membrane; lysosome; extracellular vesicle; perinuclear region of cytoplasm; membrane-bounded organelle; lytic vacuole; intracellular organell…	ATP binding; nucleoside phosphate binding; nucleoside binding; ion binding; protein binding; nucleotide binding; amide binding; organic cyclic compound binding; heterocyclic compound binding; beta-amyloid binding; ribonucleoside binding; carbohydrate derivative binding; peptide binding; ribonucleotide binding; binding; purine ribonucleoside binding; purine ribonucleotide binding; anion binding; a…	K18265			IPR007084;	BRICHOS domain;
Q9NRX5	Serine incorporator 1	Up	SERINC1	50.494	3.735	2.839	1.343	1.074	0.33623	0.33813	plasma membrane	serine transport; glycerolipid metabolic process; membrane lipid metabolic process; phospholipid biosynthetic process; L-amino acid transport; positive regulation of CDP-diacylglycerol-serine O-phosphatidyltransferase activity; single-organism process; biosynthetic process; cellular lipid metabolic process; cellular metabolic process; phosphate-containing compound metabolic process; lipid biosynt…	intracellular organelle; membrane; nuclear outer membrane-endoplasmic reticulum membrane network; endoplasmic reticulum; extracellular region part; cell periphery; intracellular organelle part; cytoplasm; vesicle; intrinsic component of membrane; endomembrane system; intracellular part; cell; integral component of membrane; extracellular region; organelle part; plasma membrane; organelle; extrace…	organic acid transmembrane transporter activity; L-amino acid transmembrane transporter activity; ion transmembrane transporter activity; L-serine transporter activity; serine transmembrane transporter activity; substrate-specific transporter activity; protein binding; L-serine transmembrane transporter activity; substrate-specific transmembrane transporter activity; neutral amino acid transmembr…
Q9NRZ9	Lymphoid-specific helicase	Down	HELLS	97.073	0.313	0.278	0.949	0.905	3.597	3.5307	cytoplasm	cellular component biogenesis; leukocyte activation; nucleic acid-templated transcription; mitotic nuclear division; single-organism process; biosynthetic process; heterochromatin assembly; negative regulation of RNA metabolic process; cellular metabolic process; regulation of RNA biosynthetic process; metabolic process; cellular component assembly; macromolecular complex assembly; methylation-de…	intracellular organelle; intracellular non-membrane-bounded organelle; intracellular organelle part; intracellular part; cell; heterochromatin; organelle part; chromosomal part; non-membrane-bounded organelle; intracellular membrane-bounded organelle; organelle; chromosomal region; nucleus; chromatin; intracellular; cell part; chromosome; chromosome, centromeric region; pericentric heterochromati…	ATP binding; nucleoside phosphate binding; helicase activity; nucleoside binding; ion binding; hydrolase activity, acting on acid anhydrides; protein binding; hydrolase activity; nucleotide binding; nucleoside-triphosphatase activity; organic cyclic compound binding; heterocyclic compound binding; ribonucleoside binding; carbohydrate derivative binding; pyrophosphatase activity; catalytic activit…	K19001			IPR027417; IPR014001; IPR001650; IPR000330;	P-loop containing nucleoside triphosphate hydrolase; Helicase superfamily 1/2, ATP-binding domain; Helicase, C-terminal; SNF2-related, N-terminal domain;
Q9NVI1	Fanconi anemia group I protein	Down	FANCI	149.32	0.458	0.508	0.998	0.821	2.1298	1.7787	nucleus	mitotic G2 DNA damage checkpoint; positive regulation of cellular protein metabolic process; single-organism process; cellular metabolic process; regulation of cell cycle process; regulation of protein ubiquitination; metabolic process; negative regulation of mitotic cell cycle; DNA damage checkpoint; mitotic DNA integrity checkpoint; positive regulation of metabolic process; negative regulation …	intracellular organelle; membrane; cytoplasm; intracellular organelle part; nuclear lumen; intracellular part; cytosol; cell; organelle part; organelle; intracellular membrane-bounded organelle; membrane-enclosed lumen; nucleoplasm; nucleus; intracellular organelle lumen; cell part; intracellular; membrane-bounded organelle; cytoplasmic part; organelle lumen; nuclear part;	organic cyclic compound binding; heterocyclic compound binding; DNA binding; DNA polymerase binding; binding; nucleic acid binding; protein binding; enzyme binding;	K10895	FANCI; fanconi anemia group I protein	hsa03460 Fanconi anemia pathway - Homo sapiens (human);	IPR029308; IPR029312; IPR029305; IPR029314; IPR029310; IPR029315; IPR029313;	FANCI solenoid 1 domain; FANCI helical domain 2; FANCI solenoid 1 cap; FANCI solenoid 4 domain; FANCI helical domain 1; FANCI solenoid 2 domain; FANCI solenoid 3 domain;
Q9NW13	RNA-binding protein 28	Down	RBM28	85.737	0.501	0.521	1.055	1.107	2.1182	2.0801	nucleus	RNA processing; cellular aromatic compound metabolic process; organic cyclic compound metabolic process; nitrogen compound metabolic process; primary metabolic process; cellular metabolic process; organic substance metabolic process; mRNA processing; RNA metabolic process; metabolic process; nucleic acid metabolic process; heterocycle metabolic process; nucleobase-containing compound metabolic pr…	intracellular organelle; intracellular non-membrane-bounded organelle; intracellular organelle part; macromolecular complex; nuclear lumen; intracellular part; spliceosomal complex; nucleolus; cell; organelle part; non-membrane-bounded organelle; intracellular membrane-bounded organelle; organelle; membrane-enclosed lumen; nucleus; intracellular organelle lumen; intracellular; cell part; ribonucl…	organic cyclic compound binding; heterocyclic compound binding; RNA binding; nucleoside phosphate binding; binding; nucleic acid binding; nucleotide binding; small molecule binding;	K14573	NOP4; nucleolar protein 4	hsa03008 Ribosome biogenesis in eukaryotes - Homo sapiens (human);	IPR000504; IPR012677;	RNA recognition motif domain; Nucleotide-binding alpha-beta plait domain;
Q9NX58	Cell growth-regulating nucleolar protein	Down	LYAR	43.614	0.643	0.597	0.989	1.007	1.4208	1.6538	nucleus		intracellular organelle; intracellular non-membrane-bounded organelle; intracellular organelle part; nuclear lumen; intracellular part; nucleolus; cell; organelle part; non-membrane-bounded organelle; intracellular membrane-bounded organelle; organelle; membrane-enclosed lumen; nucleus; intracellular organelle lumen; intracellular; cell part; membrane-bounded organelle; organelle lumen; nuclear p…	organic cyclic compound binding; heterocyclic compound binding; RNA binding; binding; nucleic acid binding; ion binding; cation binding; metal ion binding; protein binding;	K15263			IPR014898;	Zinc finger, C2H2, LYAR-type;
Q9P265	Disco-interacting protein 2 homolog B	Up	DIP2B	171.49	2.257	2.187	1.227	0.94	0.58386	0.38184	plasma membrane	metabolic process;	intracellular organelle; membrane; extracellular region part; cytoplasm; vesicle; intracellular part; cell; extracellular region; organelle; extracellular exosome; intracellular membrane-bounded organelle; nucleus; intracellular; cell part; extracellular vesicle; membrane-bounded organelle; extracellular organelle;	catalytic activity;				IPR010506; IPR000873;	DMAP1-binding domain; AMP-dependent synthetase/ligase;
Q9UBM7	7-dehydrocholesterol reductase	Up	DHCR7	54.489	1.702	1.664	0.913	1.22	0.74006	0.76132	plasma membrane	hormone biosynthetic process; regulation of biological quality; brassinosteroid biosynthetic process; blood vessel development; alcohol metabolic process; respiratory tube development; cellular developmental process; single-organism process; biosynthetic process; regulation of lipid metabolic process; lipid biosynthetic process; metabolic process; regulation of steroid biosynthetic process; chole…	membrane; outer membrane; nuclear outer membrane-endoplasmic reticulum membrane network; endoplasmic reticulum; organelle membrane; cytoplasm; intrinsic component of membrane; intracellular part; cell; organelle part; nuclear outer membrane; nuclear membrane; membrane part; intracellular; cell part; whole membrane; intrinsic component of endoplasmic reticulum membrane; organelle outer membrane; m…	nucleoside phosphate binding; oxidoreductase activity, acting on the CH-CH group of donors, NAD or NADP as acceptor; 7-dehydrocholesterol reductase activity; nucleotide binding; cofactor binding; oxidoreductase activity; sterol delta7 reductase activity; oxidoreductase activity, acting on the CH-CH group of donors; heterocyclic compound binding; organic cyclic compound binding; catalytic activity…	K00213	DHCR7; 7-dehydrocholesterol reductase [EC:1.3.1.21]	hsa01100 Metabolic pathways - Homo sapiens (human); hsa00100 Steroid biosynthesis - Homo sapiens (human);
Q9UBN6	Tumor necrosis factor receptor superfamily member 10D	Up	TNFRSF10D	41.823	3.969	3.197	1.112	1.12	0.27129	0.27205	plasma membrane	single organism signaling; regulation of cell death; localization of cell; cell surface receptor signaling pathway; single-organism process; cellular response to cytokine stimulus; response to biotic stimulus; response to external stimulus; signal transduction; cell communication; apoptotic process; response to tumor necrosis factor; cellular response to chemical stimulus; developmental process; …	membrane; intrinsic component of plasma membrane; plasma membrane part; membrane part; cell part; cell periphery; intrinsic component of membrane; integral component of plasma membrane; cell; integral component of membrane; plasma membrane;	TRAIL binding; signaling receptor activity; molecular transducer activity; receptor activity; death receptor activity; tumor necrosis factor-activated receptor activity; binding; protein binding; transmembrane signaling receptor activity; signal transducer activity; transmembrane receptor activity;	K04722	TNFRSF10; tumor necrosis factor receptor superfamily member 10	hsa05162 Measles - Homo sapiens (human); hsa04650 Natural killer cell mediated cytotoxicity - Homo sapiens (human); hsa04210 Apoptosis - Homo sapiens (human); hsa04115 p53 signaling pathway - Homo sapiens (human); hsa04060 Cytokine-cytokine receptor interaction - Homo sapiens (human); hsa05164 Influenza A - Homo sapiens (human);	IPR001368; IPR034024;	TNFR/NGFR cysteine-rich region; Tumor necrosis factor receptor 10, N-terminal;
Q9UER7	Death domain-associated protein 6	Up	DAXX	81.372	1.87	1.667	0.874	1.041	0.52161	0.55038	nucleus	cellular component biogenesis; single organism signaling; regulation of stress-activated MAPK cascade; regulation of cell death; positive regulation of cellular protein metabolic process; cell surface receptor signaling pathway; nucleic acid-templated transcription; regulation of JUN kinase activity; response to arsenic-containing substance; cellular metabolic process; cellular response to sodium…	cytoplasm; macromolecular complex; intracellular part; nuclear body; SWI/SNF superfamily-type complex; cell; organelle part; chromosomal part; non-membrane-bounded organelle; membrane-enclosed lumen; PML body; nucleoplasm; intracellular organelle lumen; intracellular; cell part; chromosome; membrane-bounded organelle; nucleoplasm part; organelle lumen; intracellular organelle; intracellular non-m…	protein N-terminus binding; ubiquitin protein ligase binding; receptor binding; protein dimerization activity; protein kinase binding; androgen receptor binding; protein binding; kinase regulator activity; hormone receptor binding; molecular function regulator; signal transducer activity; kinase activator activity; identical protein binding; binding; steroid hormone receptor binding; transcriptio…	K02308	DAXX; death-associated protein 6	hsa04010 MAPK signaling pathway - Homo sapiens (human); hsa04210 Apoptosis - Homo sapiens (human); hsa05168 Herpes simplex infection - Homo sapiens (human); hsa05014 Amyotrophic lateral sclerosis (ALS) - Homo sapiens (human);	IPR031333;	Daxx, N-terminal Rassf1C-interacting domain;
Q9UGQ3	"Solute carrier family 2, facilitated glucose transporter member 6"	Up	SLC2A6	54.539	1.873	1.706	1.272	1.201	0.69655	0.71368	plasma membrane	hexose transmembrane transport; monosaccharide transport; single-organism process; organic substance transport; hydrogen transport; proton transport; glucose transmembrane transport; establishment of localization; transport; transmembrane transport; carbohydrate transmembrane transport; single-organism localization; cation transport; ion transport; hexose transport; carbohydrate transport; glucos…	membrane; cell part; cell periphery; membrane part; intrinsic component of membrane; cell; integral component of membrane; plasma membrane;	solute:cation symporter activity; active transmembrane transporter activity; secondary active transmembrane transporter activity; cation:sugar symporter activity; D-glucose transmembrane transporter activity; glucose transmembrane transporter activity; ion transmembrane transporter activity; sugar transmembrane transporter activity; symporter activity; carbohydrate transporter activity; substrate…	K08144			IPR020846;	Major facilitator superfamily domain;
Q9UH17	DNA dC->dU-editing enzyme APOBEC-3B	Down	APOBEC3B	45.924	0.651	0.627	0.86	0.891	1.3778	1.3483	cyto_nucl	regulation of cellular process; response to stress; immune effector process; defense response to other organism; regulation of transposition; negative regulation of transposition; immune system process; symbiosis, encompassing mutualism through parasitism; negative regulation of cellular process; negative regulation of biological process; response to external biotic stimulus; multi-organism cellu…	organelle; intracellular membrane-bounded organelle; intracellular organelle; nucleus; cell part; intracellular; intracellular part; membrane-bounded organelle; cell;	organic cyclic compound binding; heterocyclic compound binding; RNA binding; deoxycytidine deaminase activity; hydrolase activity, acting on carbon-nitrogen (but not peptide) bonds, in cyclic amidines; transition metal ion binding; catalytic activity; binding; ion binding; nucleic acid binding; metal ion binding; cation binding; deaminase activity; hydrolase activity; zinc ion binding; hydrolase …	K18750			IPR016193; IPR002125; IPR013158;	Cytidine deaminase-like; Cytidine and deoxycytidylate deaminases, zinc-binding; APOBEC-like, N-terminal;
Q9UHY1	Nuclear receptor-binding protein	Up	NRBP1	59.844	1.534	1.528	1.132	1.072	0.78592	0.77519	nucleus	regulation of cellular process; single organism signaling; intracellular transport; phosphorylation; cellular aromatic compound metabolic process; nucleic acid-templated transcription; DNA-templated transcription, initiation; cellular protein metabolic process; Golgi vesicle transport; single-organism process; biosynthetic process; response to stimulus; cellular metabolic process; phosphate-conta…	cell leading edge; intracellular organelle; membrane; cell projection; cell cortex; cell periphery; intracellular organelle part; cytoplasm; cytoplasmic region; nuclear lumen; endomembrane system; intracellular part; cytosol; cell; organelle part; membrane-enclosed lumen; intracellular membrane-bounded organelle; organelle; nucleus; nucleoplasm; intracellular organelle lumen; cell part; intracell…	nucleoside phosphate binding; phosphotransferase activity, alcohol group as acceptor; protein dimerization activity; protein binding; protein kinase activity; organic cyclic compound binding; heterocyclic compound binding; identical protein binding; kinase activity; catalytic activity; ribonucleotide binding; binding; purine ribonucleoside binding; anion binding; adenyl ribonucleotide binding; ad…	K08875			IPR000719; IPR001245; IPR011009;	Protein kinase domain; Serine-threonine/tyrosine-protein kinase catalytic domain; Protein kinase-like domain;
Q9UIG0	Tyrosine-protein kinase BAZ1B	Down	BAZ1B	170.9	0.501	0.544	0.952	1.028	1.8635	2.0141	nucleus	positive regulation of receptor activity; nucleic acid-templated transcription; regulation of signaling; positive regulation of biosynthetic process; peptidyl-tyrosine modification; single-organism process; biosynthetic process; cellular metabolic process; histone phosphorylation; phosphate-containing compound metabolic process; regulation of receptor activity; regulation of RNA biosynthetic proc…	intracellular organelle; intracellular non-membrane-bounded organelle; intracellular organelle part; nuclear lumen; intracellular part; nuclear body; cell; heterochromatin; organelle part; chromosomal part; non-membrane-bounded organelle; chromosomal region; condensed chromosome; membrane-enclosed lumen; organelle; intracellular membrane-bounded organelle; nucleus; nucleoplasm; intracellular orga…	receptor activator activity; nucleoside phosphate binding; phosphotransferase activity, alcohol group as acceptor; protein tyrosine kinase activity; protein binding; protein kinase activity; chromatin binding; molecular function regulator; heterocyclic compound binding; organic cyclic compound binding; kinase activity; ribonucleotide binding; catalytic activity; binding; lysine-acetylated histone…	K11658			IPR001841; IPR001965; IPR001487; IPR018501; IPR028942; IPR013083; IPR013136; IPR011011; IPR019787; IPR028941;	Zinc finger, RING-type; Zinc finger, PHD-type; Bromodomain; DDT domain; WHIM1 domain; Zinc finger, RING/FYVE/PHD-type; WSTF/Acf1/Cbp146; Zinc finger, FYVE/PHD-type; Zinc finger, PHD-finger; WHIM2 domain;
Q9UIQ6	Leucyl-cystinyl aminopeptidase	Up	LNPEP	117.35	1.646	1.851	1.155	0.863	0.74663	0.49685	cytoplasm	single organism signaling; regulation of biological quality; peptide metabolic process; cell surface receptor signaling pathway; reproductive process; single-organism process; antigen processing and presentation of exogenous peptide antigen via MHC class I, TAP-independent; cellular metabolic process; signal transduction; metabolic process; cell communication; transmembrane receptor protein serin…	membrane; organelle membrane; cytoplasmic vesicle; cell periphery; vesicle; cytoplasm; cytoplasmic vesicle part; intrinsic component of membrane; intracellular part; integral component of plasma membrane; cell; organelle part; early endosome; early endosome lumen; lysosomal membrane; membrane-enclosed lumen; intracellular organelle lumen; cell part; membrane part; intracellular; whole membrane; l…	exopeptidase activity; peptidase activity; ion binding; metalloaminopeptidase activity; metalloexopeptidase activity; protein binding; aminopeptidase activity; hydrolase activity; metallopeptidase activity; amide binding; zinc ion binding; transition metal ion binding; peptide binding; catalytic activity; binding; peptidase activity, acting on L-amino acid peptides; metal ion binding; cation bind…	K01257	LNPEP; cystinyl aminopeptidase [EC:3.4.11.3]	hsa04614 Renin-angiotensin system - Homo sapiens (human);	IPR014782; IPR024571;	Peptidase M1, membrane alanine aminopeptidase, N-terminal; ERAP1-like C-terminal domain;
Q9UK76	Hematological and neurological expressed 1 protein	Up	HN1	16.014	1.59	1.665	0.915	1.043	0.66925	0.64383	nucleus		membrane; intracellular organelle; intracellular non-membrane-bounded organelle; organelle membrane; nuclear envelope; intracellular organelle part; organelle envelope; nuclear lumen; endomembrane system; intracellular part; nucleolus; cell; organelle part; non-membrane-bounded organelle; membrane-enclosed lumen; organelle; intracellular membrane-bounded organelle; nuclear membrane; nucleus; intr…
Q9ULH0	Kinase D-interacting substrate of 220 kDa	Up	KIDINS220	196.54	1.546	1.587	1.37	1.475	0.8243	0.94734	plasma membrane	single organism signaling; positive regulation of cellular protein metabolic process; cell surface receptor signaling pathway; chordate embryonic development; cellular component morphogenesis; regulation of protein serine/threonine kinase activity; positive regulation of multicellular organismal process; positive regulation of molecular function; nerve growth factor signaling pathway; response to…	intracellular vesicle; intracellular organelle; membrane; late endosome; cytoplasmic vesicle; cytoplasm; vesicle; intrinsic component of membrane; macromolecular complex; endomembrane system; intracellular part; cytosol; cell; integral component of membrane; organelle; membrane part; cell part; intracellular; endosome; protein complex; membrane-bounded organelle; cytoplasmic part;	enzyme regulator activity; binding; protein binding; protein domain specific binding; kinase regulator activity; protein kinase regulator activity; molecular function regulator; PDZ domain binding;	K12460	KIDINS220; ankyrin repeat-rich membrane spanning protein	hsa04722 Neurotrophin signaling pathway - Homo sapiens (human);	IPR013761; IPR020683; IPR011646;	Sterile alpha motif/pointed domain; Ankyrin repeat-containing domain; KAP family P-loop domain;
Q9UPT8	Zinc finger CCCH domain-containing protein 4	Up	ZC3H4	140.26	1.605	1.51	0.948	0.914	0.60584	0.59607	nucleus			organic cyclic compound binding; heterocyclic compound binding; RNA binding; binding; nucleic acid binding; ion binding; cation binding; metal ion binding;				IPR000571;	Zinc finger, CCCH-type;
Q9UPY3	Endoribonuclease Dicer	Up	DICER1	218.68	1.556	1.626	0.922	1.057	0.70433	0.65895	cyto_nucl	cellular component biogenesis; ribonucleoprotein complex biogenesis; ribonucleoprotein complex assembly; regulation of gliogenesis; ensheathment of neurons; posttranscriptional regulation of gene expression; Schwann cell differentiation; conversion of ds siRNA to ss siRNA involved in RNA interference; cellular component morphogenesis; positive regulation of myelination; conversion of ds siRNA to …	dendrite; endonuclease complex; cytoplasm; macromolecular complex; growth cone; intracellular part; ARC complex; cell; organelle part; RISC-loading complex; catalytic complex; cell part; intracellular; neuron projection; membrane-bounded organelle; neuron part; intracellular organelle; cell projection; intracellular organelle part; site of polarized growth; cell projection part; cytosol; axon; in…	nucleoside phosphate binding; endoribonuclease activity; hydrolase activity, acting on acid anhydrides; protein binding; hydrolase activity; heterocyclic compound binding; organic cyclic compound binding; siRNA binding; pyrophosphatase activity; ribonucleotide binding; catalytic activity; binding; purine ribonucleoside binding; double-stranded RNA-specific ribonuclease activity; cation binding; a…	K11592	DICER1; endoribonuclease Dicer [EC:3.1.26.-]	hsa05206 MicroRNAs in cancer - Homo sapiens (human);	IPR011545; IPR014720; IPR027417; IPR014001; IPR003100; IPR001650; IPR005034; IPR000999;	DEAD/DEAH box helicase domain; Double-stranded RNA-binding domain; P-loop containing nucleoside triphosphate hydrolase; Helicase superfamily 1/2, ATP-binding domain; PAZ domain; Helicase, C-terminal; Dicer dimerisation domain; Ribonuclease III domain;
Q9Y240	C-type lectin domain family 11 member A	Up	CLEC11A	35.694	3.934	4.407	1.062	0.977	0.24367	0.23271	mitochondria	regulation of cellular process; regulation of biological process; regulation of cell proliferation; positive regulation of cellular process; positive regulation of biological process; biological regulation; positive regulation of cell proliferation;	extracellular space; extracellular region part; cell part; intracellular; cytoplasm; intracellular part; cell; extracellular region;	growth factor activity; carbohydrate binding; protein binding; receptor binding; binding;	K17521			IPR001304; IPR016187; IPR016186;	C-type lectin-like; C-type lectin fold; C-type lectin-like/link domain;
Q9Y287	Integral membrane protein 2B	Up	ITM2B	30.338	4.589	6.243	1.05	0.93	0.26098	0.14921	cytoplasm	regulation of cellular process; single-multicellular organism process; regulation of macromolecule metabolic process; cellular protein metabolic process; single-organism process; negative regulation of cellular metabolic process; negative regulation of biological process; negative regulation of cellular process; cellular metabolic process; organic substance metabolic process; metabolic process; r…	membrane; extracellular space; extracellular region part; cytoplasmic vesicle; organelle membrane; cell periphery; Golgi-associated vesicle membrane; cytoplasm; vesicle; cytoplasmic vesicle part; intrinsic component of membrane; intracellular part; cell; organelle part; extracellular exosome; integral component of organelle membrane; membrane part; intracellular; cell part; whole membrane; extrac…	ATP binding; nucleoside phosphate binding; nucleoside binding; ion binding; protein binding; amide binding; nucleotide binding; organic cyclic compound binding; heterocyclic compound binding; beta-amyloid binding; ribonucleoside binding; carbohydrate derivative binding; peptide binding; ribonucleotide binding; binding; purine ribonucleoside binding; anion binding; purine ribonucleotide binding; a…	K18264			IPR007084;	BRICHOS domain;
Q9Y2H0	Disks large-associated protein 4	Up	DLGAP4	108.01	1.936	2.08	1.139	1.092	0.59802	0.60261	nucleus	signaling;	membrane; cell; cell part; cell periphery; plasma membrane; synapse;	protein binding; binding;
Q9Y2R4	Probable ATP-dependent RNA helicase DDX52	Down	DDX52	67.497	0.397	0.628	0.934	1.197	2.2146	1.8935	nucleus	rRNA metabolic process; RNA processing; ncRNA processing; cellular component biogenesis; ribonucleoprotein complex biogenesis; cellular aromatic compound metabolic process; nitrogen compound metabolic process; ribosome biogenesis; organic cyclic compound metabolic process; primary metabolic process; cellular metabolic process; organic substance metabolic process; RNA metabolic process; metabolic …	intracellular organelle; membrane; intracellular non-membrane-bounded organelle; intracellular organelle part; nuclear lumen; intracellular part; nucleolus; cell; organelle part; non-membrane-bounded organelle; organelle; intracellular membrane-bounded organelle; membrane-enclosed lumen; nucleoplasm; nucleus; intracellular organelle lumen; cell part; intracellular; membrane-bounded organelle; org…	nucleoside phosphate binding; ATP-dependent helicase activity; hydrolase activity, acting on acid anhydrides; hydrolase activity; ATPase activity; heterocyclic compound binding; organic cyclic compound binding; pyrophosphatase activity; catalytic activity; ribonucleotide binding; binding; purine ribonucleoside binding; ATP-dependent RNA helicase activity; anion binding; adenyl ribonucleotide bind…	K14779			IPR014014; IPR011545; IPR027417; IPR014001; IPR001650;	RNA helicase, DEAD-box type, Q motif; DEAD/DEAH box helicase domain; P-loop containing nucleoside triphosphate hydrolase; Helicase superfamily 1/2, ATP-binding domain; Helicase, C-terminal;
Q9Y324	rRNA-processing protein FCF1 homolog	Down	FCF1	23.369	0.583	0.475	0.966	0.868	1.5221	1.808	cytoplasm	cellular component biogenesis; ribonucleoprotein complex biogenesis; maturation of 5.8S rRNA from tricistronic rRNA transcript (SSU-rRNA, 5.8S rRNA, LSU-rRNA); cellular aromatic compound metabolic process; endonucleolytic cleavage in 5'-ETS of tricistronic rRNA transcript (SSU-rRNA, 5.8S rRNA, LSU-rRNA); maturation of 5.8S rRNA; endonucleolytic cleavage of tricistronic rRNA transcript (SSU-rRNA, …	intracellular organelle; intracellular non-membrane-bounded organelle; intracellular organelle part; macromolecular complex; nuclear lumen; intracellular part; nucleolus; cell; organelle part; preribosome; non-membrane-bounded organelle; organelle; intracellular membrane-bounded organelle; membrane-enclosed lumen; nucleoplasm; nucleus; intracellular organelle lumen; cell part; intracellular; smal…	organic cyclic compound binding; heterocyclic compound binding; RNA binding; binding; nucleic acid binding;	K14566	UTP24; U3 small nucleolar RNA-associated protein 24	hsa03008 Ribosome biogenesis in eukaryotes - Homo sapiens (human);	IPR002716; IPR029060;	PIN domain; PIN domain-like;
Q9Y3A2	Probable U3 small nucleolar RNA-associated protein 11	Down	UTP11	30.446	0.247	0.274	0.957	1.167	5.6536	3.8603	nucleus	regulation of cellular process; cellular component biogenesis; single-multicellular organism process; regulation of cell death; ribonucleoprotein complex biogenesis; cellular aromatic compound metabolic process; regulation of programmed cell death; positive regulation of apoptotic process; single-organism process; cellular metabolic process; organic substance metabolic process; metabolic process;…	intracellular organelle; extracellular space; extracellular region part; intracellular non-membrane-bounded organelle; cytoplasm; intracellular organelle part; macromolecular complex; nuclear lumen; intracellular part; nucleolus; cell; extracellular region; organelle part; non-membrane-bounded organelle; preribosome; organelle; intracellular membrane-bounded organelle; membrane-enclosed lumen; nu…	organic cyclic compound binding; heterocyclic compound binding; RNA binding; protein binding; binding; nucleic acid binding;	K14769
Q9Y3P9	Rab GTPase-activating protein 1	Up	RABGAP1	121.74	1.752	1.653	0.908	0.99	0.49333	0.66197	cytoplasm	regulation of cellular process; regulation of vesicle-mediated transport; intracellular transport; cellular component organization; single-organism process; regulation of vesicle fusion; protein transport; establishment of localization; activation of GTPase activity; establishment of localization in cell; positive regulation of hydrolase activity; regulation of localization; positive regulation o…	intracellular organelle; intracellular non-membrane-bounded organelle; cytoskeletal part; intracellular organelle part; cytoplasm; macromolecular complex; endomembrane system; intracellular part; microtubule associated complex; cytosol; cell; organelle part; non-membrane-bounded organelle; cytoskeleton; organelle; microtubule organizing center; microtubule cytoskeleton; centrosome; intracellular;…	small GTPase binding; DNA binding; nucleoside-triphosphatase regulator activity; GTPase regulator activity; tubulin binding; protein binding; molecular function regulator; Rab GTPase binding; heterocyclic compound binding; organic cyclic compound binding; cytoskeletal protein binding; enzyme regulator activity; Ras GTPase binding; binding; nucleic acid binding; GTPase binding; enzyme activator ac…	K20284			IPR009057; IPR011993; IPR000195; IPR022164; IPR006020;	Homeobox domain-like; PH domain-like; Rab-GTPase-TBC domain; Kinesin-like; PTB/PI domain;
Q9Y3Y2	Chromatin target of PRMT1 protein	Down	CHTOP	26.396	0.392	0.383	1.067	1.158	2.7535	2.9924	mitochondria	RNA transport; positive regulation of cellular protein metabolic process; nucleic acid-templated transcription; biosynthetic process; nuclear export; nuclear transport; cellular metabolic process; protein transport; establishment of localization; DNA-templated transcription, termination; positive regulation of chromatin organization; positive regulation of cellular component organization; regulat…	P-body; cytoplasm; macromolecular complex; intracellular part; nuclear body; cell; organelle part; cytoplasmic ribonucleoprotein granule; non-membrane-bounded organelle; membrane-enclosed lumen; nucleoplasm; intracellular organelle lumen; nuclear speck; cell part; intracellular; membrane-bounded organelle; nucleoplasm part; organelle lumen; intracellular organelle; intracellular non-membrane-boun…	organic cyclic compound binding; heterocyclic compound binding; DNA binding; RNA binding; nucleoside phosphate binding; methyl-CpG binding; binding; nucleic acid binding; protein binding; nucleotide binding; sequence-specific DNA binding; small molecule binding;				IPR025715;	Chromatin target of PRMT1 protein, C-terminal;
Q9Y617	Phosphoserine aminotransferase	Down	PSAT1	40.422	0.629	0.638	0.962	0.957	1.4256	1.4863	cytoplasm	vitamin biosynthetic process; cellular aromatic compound metabolic process; organic hydroxy compound metabolic process; organic acid biosynthetic process; single-organism process; biosynthetic process; organonitrogen compound biosynthetic process; L-serine biosynthetic process; pyridine-containing compound metabolic process; cellular metabolic process; organic substance metabolic process; pyridin…	extracellular exosome; organelle; extracellular region part; cell part; intracellular; cytoplasm; vesicle; extracellular vesicle; intracellular part; cytosol; cell; membrane-bounded organelle; extracellular region; extracellular organelle; cytoplasmic part;	transferase activity, transferring nitrogenous groups; O-phospho-L-serine:2-oxoglutarate aminotransferase activity; transaminase activity; catalytic activity; transferase activity;	K00831	serC; phosphoserine aminotransferase [EC:2.6.1.52]	hsa00750 Vitamin B6 metabolism - Homo sapiens (human); hsa01100 Metabolic pathways - Homo sapiens (human); hsa00260 Glycine, serine and threonine metabolism - Homo sapiens (human); hsa01230 Biosynthesis of amino acids - Homo sapiens (human); hsa01200 Carbon metabolism - Homo sapiens (human);	IPR015424; IPR000192; IPR015421; IPR015422;	Pyridoxal phosphate-dependent transferase; Aminotransferase class V domain; Pyridoxal phosphate-dependent transferase, major region, subdomain 1; Pyridoxal phosphate-dependent transferase, major region, subdomain 2;
Q9Y6M5	Zinc transporter 1	Up	SLC30A1	55.299	1.61	1.952	1.268	1.198	0.70394	0.65574	plasma membrane	regulation of neurotransmitter levels; regulation of biological quality; detoxification of cadmium ion; negative regulation of zinc ion transmembrane transport; cellular divalent inorganic cation homeostasis; chordate embryonic development; regulation of signaling; regulation of secretion; single-organism process; zinc ion homeostasis; negative regulation of zinc ion transmembrane import; establi…	membrane; endoplasmic reticulum; organelle membrane; cell periphery; cytoplasm; intrinsic component of membrane; intracellular part; cell; organelle part; T-tubule; nuclear membrane; intracellular; cell part; membrane part; membrane-bounded organelle; intracellular organelle; nuclear envelope; organelle envelope; intracellular organelle part; endomembrane system; integral component of membrane; p…	ion channel inhibitor activity; ion transmembrane transporter activity; ion channel regulator activity; transition metal ion transmembrane transporter activity; substrate-specific transporter activity; protein binding; calcium channel regulator activity; molecular function regulator; channel inhibitor activity; substrate-specific transmembrane transporter activity; metal ion transmembrane transpo…	K14688	SLC30A1; solute carrier family 30 (zinc transporter), member 1	hsa04978 Mineral absorption - Homo sapiens (human);	IPR027469;	Cation efflux protein transmembrane domain;

## Sheet: Lova+MVAvsNT
Protein accession	Protein description	Regulated Type	Gene name	MW [kDa]	Lova/NT_Ratio	Lova/NT_Ratio	Lova+MVA/NT_Ratio	Lova+MVA/NT_Ratio	Lova+MVA/Lova_Ratio	Lova+MVA/Lova_Ratio	Subcellular localization	Biological Process	Cellular Component	Molecular Function	KEGG KO No.	KEGG Gene	KEGG pathway	IPR ID	Domain description
P00749	Urokinase-type plasminogen activator	Down	PLAU	48.507	0.841	0.852	0.288	0.345	0.34447	0.40437	extracellular	single organism signaling; blood coagulation; regulation of biological quality; positive regulation of cell migration; leukocyte activation; localization of cell; positive regulation of locomotion; regulation of signaling; negative regulation of multicellular organismal process; single-organism process; regulation of receptor activity; establishment of localization; fibrinolysis; response to woun…	membrane; extracellular space; extracellular region part; organelle membrane; cytoplasmic vesicle; cell junction; cell periphery; vesicle; cytoplasm; cytoplasmic vesicle part; intracellular part; cell; organelle part; tertiary granule membrane; extracellular exosome; focal adhesion; cell part; intracellular; whole membrane; secretory vesicle; adherens junction; extracellular vesicle; cell-substra…	serine-type endopeptidase activity; endopeptidase activity; peptidase activity; serine hydrolase activity; catalytic activity; binding; serine-type peptidase activity; peptidase activity, acting on L-amino acid peptides; hydrolase activity; protein binding;	K01348	PLAU; urokinase plasminogen activator [EC:3.4.21.73]	hsa04610 Complement and coagulation cascades - Homo sapiens (human); hsa05205 Proteoglycans in cancer - Homo sapiens (human); hsa05206 MicroRNAs in cancer - Homo sapiens (human); hsa04064 NF-kappa B signaling pathway - Homo sapiens (human); hsa05202 Transcriptional misregulation in cancer - Homo sapiens (human);	IPR009003; IPR000001; IPR001254; IPR000742; IPR013806;	Peptidase S1, PA clan; Kringle; Serine proteases, trypsin domain; EGF-like domain; Kringle-like fold;
P12532	"Creatine kinase U-type, mitochondrial"	Down	CKMT1A	47.036	0.441	0.629	0.344	0.644	0.76915	1.0664	mitochondria	phosphorylation; small molecule metabolic process; single-organism cellular process; nitrogen compound metabolic process; single-organism process; creatine metabolic process; alpha-amino acid metabolic process; primary metabolic process; cellular metabolic process; phosphate-containing compound metabolic process; organic substance metabolic process; metabolic process; cellular amino acid metaboli…	intracellular organelle; membrane; extracellular region part; mitochondrial part; organelle membrane; organelle envelope; intracellular organelle part; cytoplasm; vesicle; intracellular part; cell; extracellular region; organelle part; mitochondrion; intracellular membrane-bounded organelle; mitochondrial envelope; organelle; extracellular exosome; intracellular; cell part; envelope; organelle in…	ATP binding; nucleoside phosphate binding; creatine kinase activity; nucleoside binding; ion binding; phosphotransferase activity, nitrogenous group as acceptor; nucleotide binding; organic cyclic compound binding; heterocyclic compound binding; ribonucleoside binding; carbohydrate derivative binding; kinase activity; catalytic activity; ribonucleotide binding; binding; purine ribonucleoside bind…	K00933	E2.7.3.2; creatine kinase [EC:2.7.3.2]	hsa01100 Metabolic pathways - Homo sapiens (human); hsa00330 Arginine and proline metabolism - Homo sapiens (human);	IPR022413; IPR014746; IPR022414;	ATP:guanido phosphotransferase, N-terminal; Glutamine synthetase/guanido kinase, catalytic domain; ATP:guanido phosphotransferase, catalytic domain;
Q01995	Transgelin	Down	TAGLN	22.611	0.648	0.538	0.567	0.585	0.9679	1.0196	cytoplasm	developmental process; epithelium development; single-multicellular organism process; tissue development; system development; cellular developmental process; single-organism cellular process; single-organism process; multicellular organismal process; animal organ development; cell differentiation; muscle organ development; single-organism developmental process; muscle structure development; multi…	intracellular part; cell; cell part; intracellular; cytoplasm;	actin filament binding; cytoskeletal protein binding; binding; macromolecular complex binding; actin binding; protein binding; protein complex binding;	K20526			IPR001715;	Calponin homology domain;
Q05682	Caldesmon	Down	CALD1	93.23	0.603	0.549	0.622	0.627	1.0715	1.1067	nucleus	muscle system process; muscle contraction; system process; single-organism cellular process; single-organism process; movement of cell or subcellular component; cellular process; multicellular organismal process;	membrane; cell cortex; cell periphery; myofibril; cytoplasmic region; cytoplasm; cortical cytoskeleton; cortical actin cytoskeleton; supramolecular fiber; intracellular part; cell; supramolecular complex; organelle part; non-membrane-bounded organelle; cytoskeleton; cell part; intracellular; contractile fiber; membrane-bounded organelle; actin cap; intracellular organelle; intracellular non-membr…	cell adhesion molecule binding; cytoskeletal protein binding; binding; cadherin binding; actin binding; protein binding; tropomyosin binding; myosin binding; calmodulin binding;	K12327	CALD1; caldesmon	hsa04270 Vascular smooth muscle contraction - Homo sapiens (human);
Q13541	Eukaryotic translation initiation factor 4E-binding protein 1	Down	EIF4EBP1	12.58	1.173	1.205	0.625	0.588	0.53157	0.48652	mitochondria	single organism signaling; peptide metabolic process; cell surface receptor signaling pathway; posttranscriptional regulation of gene expression; respiratory tube development; cellular response to corticosteroid stimulus; cellular metabolic process; TOR signaling; response to external stimulus; metabolic process; cytoplasmic translation; cellular response to dexamethasone stimulus; response to st…	organelle; intracellular membrane-bounded organelle; intracellular organelle; nucleus; cell part; intracellular; cytoplasm; macromolecular complex; intracellular part; protein complex; membrane-bounded organelle; cell; cytosol; cytoplasmic part;	protein phosphatase binding; translation initiation factor binding; binding; eukaryotic initiation factor 4E binding; protein binding; phosphatase binding; translation regulator activity; translation repressor activity; protein phosphatase 2A binding; enzyme binding;	K07205	EIF4EBP1; eukaryotic translation initiation factor 4E binding protein 1	hsa05231 Choline metabolism in cancer - Homo sapiens (human); hsa05221 Acute myeloid leukemia - Homo sapiens (human); hsa04066 HIF-1 signaling pathway - Homo sapiens (human); hsa04910 Insulin signaling pathway - Homo sapiens (human); hsa03013 RNA transport - Homo sapiens (human); hsa04211 Longevity regulating pathway - Homo sapiens (human); hsa04150 mTOR signaling pathway - Homo sapiens (human); …
Q15118	"[Pyruvate dehydrogenase (acetyl-transferring)] kinase isozyme 1, mitochondrial"	Down	PDK1	49.244	0.781	0.572	0.657	0.448	0.89167	0.78625	mitochondria	single organism signaling; regulation of acetyl-CoA biosynthetic process from pyruvate; single-organism process; regulation of lipid metabolic process; hypoxia-inducible factor-1alpha signaling pathway; cellular metabolic process; phosphate-containing compound metabolic process; glucose metabolic process; regulation of coenzyme metabolic process; signal transduction; metabolic process; cell commu…	mitochondrial matrix; intracellular organelle; mitochondrial part; intracellular non-membrane-bounded organelle; cytoplasm; intracellular organelle part; macromolecular complex; nuclear lumen; intracellular part; pyruvate dehydrogenase complex; nucleolus; cell; mitochondrion; organelle part; non-membrane-bounded organelle; membrane-enclosed lumen; organelle; intracellular membrane-bounded organel…	ATP binding; nucleoside phosphate binding; phosphotransferase activity, alcohol group as acceptor; nucleoside binding; ion binding; protein binding; protein kinase activity; nucleotide binding; organic cyclic compound binding; heterocyclic compound binding; ribonucleoside binding; carbohydrate derivative binding; kinase activity; catalytic activity; ribonucleotide binding; binding; purine ribonuc…	K12077	PDK1; pyruvate dehydrogenase kinase isoform 1 [EC:2.7.11.2]	hsa04066 HIF-1 signaling pathway - Homo sapiens (human); hsa04360 Axon guidance - Homo sapiens (human); hsa05230 Central carbon metabolism in cancer - Homo sapiens (human);	IPR005467; IPR003594; IPR018955;	Histidine kinase domain; Histidine kinase-like ATPase, C-terminal domain; Branched-chain alpha-ketoacid dehydrogenase kinase/Pyruvate dehydrogenase kinase, N-terminal;
Q15596	Nuclear receptor coactivator 2	Down	NCOA2	159.15	0.04	0.085	0.033	0.073	0.82263	0.87277	nucleus	single organism signaling; positive regulation of receptor activity; response to Thyroglobulin triiodothyronine; nucleic acid-templated transcription; positive regulation of biosynthetic process; cellular lipid metabolic process; cellular metabolic process; regulation of receptor activity; rhythmic behavior; behavior; metabolic process; monocarboxylic acid transport; positive regulation of molecu…	intracellular organelle; intracellular organelle part; cytoplasm; nuclear lumen; intracellular part; nuclear body; cell; organelle part; membrane-enclosed lumen; organelle; intracellular membrane-bounded organelle; nucleus; nucleoplasm; intracellular organelle lumen; intracellular; cell part; membrane-bounded organelle; nucleoplasm part; organelle lumen; nuclear part;	receptor activator activity; receptor binding; double-stranded DNA binding; protein dimerization activity; protein binding; hormone receptor binding; chromatin binding; molecular function regulator; core promoter proximal region sequence-specific DNA binding; organic cyclic compound binding; regulatory region DNA binding; heterocyclic compound binding; RNA polymerase II core promoter proximal reg…	K11255	NCOA2; nuclear receptor coactivator 2	hsa04919 Thyroid hormone signaling pathway - Homo sapiens (human);	IPR014920; IPR009110; IPR013767; IPR000014; IPR011598; IPR010011; IPR014935; IPR032565;	Nuclear receptor coactivator, Ncoa-type, interlocking; Nuclear receptor coactivator, interlocking; PAS fold; PAS domain; Myc-type, basic helix-loop-helix (bHLH) domain; Domain of unknown function DUF1518; Nuclear receptor coactivator, receptor-binding domain; Domain of unknown function DUF4927;
Q8WZ82	Esterase OVCA2	Down	OVCA2	24.418	1.344	1.246	0.633	0.663	0.46448	0.42349	mitochondria	response to lipid; response to acid chemical; response to chemical; response to retinoic acid; response to oxygen-containing compound; response to organic substance; response to stimulus;	organelle; intracellular membrane-bounded organelle; intracellular organelle; nucleus; cell part; intracellular; cytoplasm; intracellular part; membrane-bounded organelle; cell;	hydrolase activity; catalytic activity;				IPR029058; IPR005645;	Alpha/Beta hydrolase fold; Serine hydrolase FSH;
Q96B49	Mitochondrial import receptor subunit TOM6 homolog	Down	TOMM6	8.0019	0.91	1.066	0.623	0.589	0.67101	0.56108	cyto_nucl	organic substance transport; autophagy; cellular metabolic process; protein transport; establishment of localization; transport; establishment of protein localization; metabolic process; cellular catabolic process; protein localization; macromolecule localization; localization; catabolic process; cellular process; macroautophagy;	membrane; outer membrane; organelle membrane; membrane protein complex; cytoplasm; macromolecular complex; intracellular part; mitochondrial protein complex; mitochondrial membrane part; cell; organelle part; mitochondrial envelope; membrane part; cell part; intracellular; whole membrane; organelle outer membrane; mitochondrial outer membrane translocase complex; membrane-bounded organelle; outer…		K17772
Q99988	Growth/differentiation factor 15	Down	GDF15	34.14	1.137	1.48	0.556	0.552	0.46857	2.0311	extracellular	single organism signaling; regulation of cell death; positive regulation of cellular protein metabolic process; cell surface receptor signaling pathway; regulation of syncytium formation by plasma membrane fusion; cellular developmental process; regulation of signaling; cellular response to transforming growth factor beta stimulus; single-organism process; cellular response to growth factor stimu…	intracellular organelle; extracellular space; extracellular region part; vesicle; cytoplasm; intracellular part; cell; extracellular region; intracellular membrane-bounded organelle; organelle; extracellular exosome; nucleus; intracellular; cell part; extracellular vesicle; membrane-bounded organelle; extracellular organelle;	growth factor activity; cytokine activity; receptor binding; transforming growth factor beta receptor binding; binding; cytokine receptor binding; protein binding;	K05504			IPR001839; IPR029034;	Transforming growth factor-beta, C-terminal; Cystine-knot cytokine;
Q9BT67	NEDD4 family-interacting protein 1	Down	NDFIP1	24.899	3.271	1.529	0.558	0.258	0.20156	0.17366	plasma membrane	single organism signaling; regulation of leukocyte activation; negative regulation of lymphocyte proliferation; regulation of isotype switching; regulation of biological quality; positive regulation of cellular protein metabolic process; regulation of mononuclear cell proliferation; negative regulation of immune effector process; regulation of defense response; negative regulation of cell prolife…	membrane; cell cortex; cytoplasmic vesicle; organelle membrane; cell periphery; cytoplasmic region; cytoplasm; vesicle; cytoplasmic vesicle part; intrinsic component of membrane; intracellular part; cell; organelle part; membrane part; intracellular; cell part; whole membrane; perinuclear region of cytoplasm; Golgi apparatus part; endosome; membrane-bounded organelle; intracellular vesicle; intra…	protein binding; signal transducer activity; binding;
Q9BXS6	Nucleolar and spindle-associated protein 1	Up	NUSAP1	49.451	0.249	0.349	2.032	1.761	5.1846	6.2441	nucleus	organelle localization; regulation of cellular process; cellular component organization; regulation of mitotic cell cycle; spindle localization; organelle fission; mitotic nuclear division; positive regulation of nuclear division; single-organism process; regulation of cell cycle process; mitotic cell cycle process; establishment of localization; positive regulation of cellular component organiza…	intracellular organelle; polymeric cytoskeletal fiber; microtubule; intracellular non-membrane-bounded organelle; cytoskeletal part; cytoplasm; intracellular organelle part; nuclear lumen; supramolecular fiber; intracellular part; nucleolus; cell; supramolecular complex; spindle; organelle part; supramolecular polymer; spindle microtubule; non-membrane-bounded organelle; membrane-enclosed lumen; …	organic cyclic compound binding; heterocyclic compound binding; DNA binding; RNA binding; cytoskeletal protein binding; microtubule binding; binding; nucleic acid binding; tubulin binding; protein binding;

## Sheet: Lova+MVAvsLova
Protein accession	Protein description	Regulated Type	Gene name	MW [kDa]	Lova/NT_Ratio	Lova/NT_Ratio	Lova+MVA/NT_Ratio	Lova+MVA/NT_Ratio	Lova+MVA/Lova_Ratio	Lova+MVA/Lova_Ratio	Subcellular localization	Biological Process	Cellular Component	Molecular Function	KEGG KO No.	KEGG Gene	KEGG pathway	IPR ID	Domain description
O00220	Tumor necrosis factor receptor superfamily member 10A	Down	TNFRSF10A	50.089	1.731	1.677	0.944	0.842	0.46258	0.51479	plasma membrane	single organism signaling; regulation of cell death; positive regulation of cellular protein metabolic process; cell surface receptor signaling pathway; cellular response to cytokine stimulus; positive regulation of NIK/NF-kappaB signaling; response to biotic stimulus; regulation of protein serine/threonine kinase activity; response to external stimulus; activation of NF-kappaB-inducing kinase ac…	membrane; intrinsic component of plasma membrane; plasma membrane part; intracellular; membrane part; cell part; cell periphery; intrinsic component of membrane; cell surface; integral component of plasma membrane; cell; integral component of membrane; plasma membrane;	protease binding; signaling receptor activity; TRAIL binding; molecular transducer activity; receptor activity; death receptor activity; tumor necrosis factor-activated receptor activity; binding; protein binding; transmembrane signaling receptor activity; signal transducer activity; transcription factor binding; enzyme binding; transmembrane receptor activity;	K04722	TNFRSF10; tumor necrosis factor receptor superfamily member 10	hsa05162 Measles - Homo sapiens (human); hsa04650 Natural killer cell mediated cytotoxicity - Homo sapiens (human); hsa04210 Apoptosis - Homo sapiens (human); hsa04115 p53 signaling pathway - Homo sapiens (human); hsa04060 Cytokine-cytokine receptor interaction - Homo sapiens (human); hsa05164 Influenza A - Homo sapiens (human);	IPR001368; IPR000488; IPR034029; IPR034024; IPR011029;	TNFR/NGFR cysteine-rich region; Death domain; Tumour necrosis factor receptor 10A/B, death domain; Tumor necrosis factor receptor 10, N-terminal; Death-like domain;
O00468	Agrin	Down	AGRN	217.23	1.322	1.977	0.678	0.692	0.52741	0.35296	extracellular	single organism signaling; developmental maturation; regulation of biological quality; regulation of cell projection assembly; positive regulation of neuromuscular junction development; positive regulation of synapse assembly; positive regulation of biosynthetic process; cellular lipid metabolic process; neuronal ion channel clustering; regulation of synaptic growth at neuromuscular junction; cel…	membrane; extracellular region part; cell periphery; cell junction; cytoplasm; vesicle; intrinsic component of membrane; intracellular part; cell; extracellular matrix component; organelle part; vacuolar lumen; basement membrane; membrane-enclosed lumen; extracellular exosome; basal lamina; intracellular organelle lumen; membrane part; intracellular; cell part; lysosome; extracellular vesicle; Go…	sialic acid binding; chondroitin sulfate binding; dystroglycan binding; proteoglycan binding; ion binding; heparan sulfate proteoglycan binding; organic acid binding; protein binding; sulfur compound binding; extracellular matrix binding; carbohydrate derivative binding; carboxylic acid binding; laminin binding; structural constituent of cytoskeleton; binding; cation binding; metal ion binding; a…	K06254	AGRN; agrin	hsa04512 ECM-receptor interaction - Homo sapiens (human);	IPR008993; IPR002350; IPR001881; IPR000082; IPR000742; IPR001791; IPR013320; IPR003884; IPR002049; IPR004850; IPR003645;	Tissue inhibitor of metalloproteinases-like, OB-fold; Kazal domain; EGF-like calcium-binding domain; SEA domain; EGF-like domain; Laminin G domain; Concanavalin A-like lectin/glucanase domain; Factor I / membrane attack complex; Laminin EGF domain; NtA (N-terminal agrin) domain; Follistatin-like, N-terminal;
O00560	Syntenin-1	Down	SDCBP	32.444	2.237	2.122	1.087	1.021	0.54061	0.41811	cytoskeleton	regulation of vesicle-mediated transport; cellular component biogenesis; single organism signaling; positive regulation of cell migration; regulation of stress-activated MAPK cascade; regulation of epithelial to mesenchymal transition; leukocyte activation; positive regulation of cellular protein metabolic process; cell surface receptor signaling pathway; protein transport; positive regulation of…	membrane; extracellular region part; organelle membrane; membrane microdomain; cytoplasm; cytoplasmic vesicle part; macromolecular complex; azurophil granule lumen; integral component of plasma membrane; cell; organelle part; non-membrane-bounded organelle; vacuolar lumen; extracellular exosome; nucleoplasm; nuclear membrane; focal adhesion; intracellular; secretory vesicle; lysosome; membrane re…	phosphatidylinositol phosphate binding; interleukin-5 receptor binding; protein binding, bridging; protein N-terminus binding; protein heterodimerization activity; receptor binding; proteoglycan binding; protein dimerization activity; ion binding; frizzled binding; cytokine receptor binding; growth factor receptor binding; protein binding; phosphatidylinositol bisphosphate binding; cell adhesion …	K17254			IPR001478;	PDZ domain;
O14672	Disintegrin and metalloproteinase domain-containing protein 10	Down	ADAM10	84.141	1.627	1.587	0.883	1.005	0.43704	0.63291	plasma membrane	single organism signaling; positive regulation of cell migration; leukocyte activation; cell surface receptor signaling pathway; chordate embryonic development; cellular metabolic process; positive regulation of growth; regulation of cell growth; metabolic process; regulation of localization; positive regulation of chemotaxis; Notch receptor processing; protein metabolic process; macromolecule me…	membrane; extracellular region part; perinuclear endoplasmic reticulum; organelle membrane; cytoplasm; cytoplasmic vesicle part; cell; organelle part; extracellular exosome; focal adhesion; intracellular; secretory vesicle; postsynaptic density; cell-substrate junction; membrane-bounded organelle; cell-substrate adherens junction; anchoring junction; vesicle membrane; Golgi-associated vesicle; ex…	metalloendopeptidase activity; peptidase activity; receptor binding; ion binding; protein dimerization activity; macromolecular complex binding; protein kinase binding; metallopeptidase activity; integrin binding; hydrolase activity; protein binding; kinase binding; SH3 domain binding; endopeptidase activity; cell adhesion molecule binding; identical protein binding; catalytic activity; protein h…	K06704	ADAM10; disintegrin and metalloproteinase domain-containing protein 10 [EC:3.4.24.81]	hsa05120 Epithelial cell signaling in Helicobacter pylori infection - Homo sapiens (human); hsa05010 Alzheimer's disease - Homo sapiens (human);	IPR034025; IPR024079; IPR002870; IPR001762; IPR001590;	ADAM10/ADAM17 catalytic domain; Metallopeptidase, catalytic domain; Peptidase M12B, propeptide; Disintegrin domain; Peptidase M12B, ADAM/reprolysin;
O14763	Tumor necrosis factor receptor superfamily member 10B	Down	TNFRSF10B	47.878	4.029	3.374	0.912	1.063	0.25623	0.36844	plasma membrane	single organism signaling; regulation of cell death; positive regulation of cellular protein metabolic process; cell surface receptor signaling pathway; positive regulation of NIK/NF-kappaB signaling; cellular response to cytokine stimulus; response to biotic stimulus; regulation of protein serine/threonine kinase activity; response to external stimulus; activation of NF-kappaB-inducing kinase ac…	membrane; intrinsic component of plasma membrane; plasma membrane part; intracellular; membrane part; cell part; cell periphery; intrinsic component of membrane; cell surface; integral component of plasma membrane; cell; integral component of membrane; plasma membrane;	signaling receptor activity; TRAIL binding; molecular transducer activity; receptor activity; death receptor activity; tumor necrosis factor-activated receptor activity; binding; protein binding; transmembrane signaling receptor activity; signal transducer activity; transmembrane receptor activity;	K04722	TNFRSF10; tumor necrosis factor receptor superfamily member 10	hsa05162 Measles - Homo sapiens (human); hsa04650 Natural killer cell mediated cytotoxicity - Homo sapiens (human); hsa04210 Apoptosis - Homo sapiens (human); hsa04115 p53 signaling pathway - Homo sapiens (human); hsa04060 Cytokine-cytokine receptor interaction - Homo sapiens (human); hsa05164 Influenza A - Homo sapiens (human);	IPR001368; IPR000488; IPR034029; IPR034024; IPR011029;	TNFR/NGFR cysteine-rich region; Death domain; Tumour necrosis factor receptor 10A/B, death domain; Tumor necrosis factor receptor 10, N-terminal; Death-like domain;
O15240	Neurosecretory protein VGF	Down	VGF	67.257	3.31	4.423	0.988	1.524	0.18436	0.26799	extracellular	single organism signaling; regulation of biological quality; hormone transport; reproductive process; regulation of signaling; glucose homeostasis; defense response to other organism; response to organophosphorus; single-organism process; female sex differentiation; cellular metabolic process; protein transport; establishment of localization; response to biotic stimulus; hormone secretion; respon…	intracellular vesicle; intracellular organelle; extracellular space; extracellular region part; cytoplasmic vesicle; cytoplasm; vesicle; endomembrane system; intracellular part; cell; extracellular region; organelle; intracellular membrane-bounded organelle; intracellular; cell part; transport vesicle; membrane-bounded organelle; cytoplasmic part;	growth factor activity; protein binding; receptor binding; neuropeptide hormone activity; binding; hormone activity;
O15400	Syntaxin-7	Down	STX7	29.815	1.632	1.915	0.925	0.936	0.48449	0.48716	plasma membrane	cellular component biogenesis; positive regulation of adaptive immune response based on somatic recombination of immune receptors built from immunoglobulin superfamily domains; single-organism process; protein transport; establishment of localization; positive regulation of cell killing; regulation of plasma membrane organization; regulation of protein localization to cell periphery; establishmen…	membrane; extracellular region part; organelle membrane; cytoplasmic vesicle; cell periphery; membrane protein complex; cytoplasm; vesicle; cytoplasmic vesicle part; intrinsic component of membrane; macromolecular complex; intracellular part; cell; organelle part; early endosome; recycling endosome; lysosomal membrane; extracellular exosome; membrane part; cell part; intracellular; secretory vesi…	SNAP receptor activity; SNARE binding; ion channel inhibitor activity; channel regulator activity; binding; ion channel regulator activity; protein binding; chloride channel inhibitor activity; molecular function regulator; syntaxin binding; channel inhibitor activity; chloride channel regulator activity;	K08488	STX7; syntaxin 7	hsa04130 SNARE interactions in vesicular transport - Homo sapiens (human); hsa04145 Phagosome - Homo sapiens (human);	IPR000727; IPR010989; IPR006011;	Target SNARE coiled-coil homology domain; SNARE; Syntaxin, N-terminal domain;
O43752	Syntaxin-6	Down	STX6	29.176	2.069	1.633	1.105	0.942	0.53336	0.51432	cytoplasm	organelle membrane fusion; intracellular transport; cellular component organization; endomembrane system organization; single-organism process; Golgi vesicle transport; membrane docking; protein transport; Golgi ribbon formation; regulation of cellular localization; establishment of localization; establishment of localization in cell; regulation of localization; intracellular protein transport; r…	membrane; organelle membrane; cytoplasm; cytoplasmic vesicle part; macromolecular complex; trans-Golgi network membrane; cell; organelle part; early endosome; exocytic vesicle; nucleoplasm; integral component of organelle membrane; synaptic vesicle; clathrin-coated vesicle; intracellular; secretory vesicle; Golgi subcompartment; neuron projection; neuron projection terminus; membrane-bounded orga…	SNARE binding; SNAP receptor activity; protein binding; syntaxin binding; binding;	K08498	STX6; syntaxin 6	hsa04130 SNARE interactions in vesicular transport - Homo sapiens (human);	IPR000727; IPR010989; IPR015260;	Target SNARE coiled-coil homology domain; SNARE; Syntaxin 6, N-terminal;
O75531	Barrier-to-autointegration factor	Up	BANF1	10.058	0.653	0.855	1.242	1.6	1.8325	1.8333	extracellular	intracellular transport; cellular component organization; nucleus organization; endomembrane system organization; establishment of viral latency; cellular aromatic compound metabolic process; DNA metabolic process; single-organism process; nuclear transport; response to external biotic stimulus; multi-organism cellular process; response to stimulus; response to other organism; mitotic cell cycle …	intracellular organelle; extracellular region part; intracellular non-membrane-bounded organelle; intracellular organelle part; vesicle; cytoplasm; nuclear lumen; intracellular part; cell; cytosol; extracellular region; organelle part; non-membrane-bounded organelle; membrane-enclosed lumen; intracellular membrane-bounded organelle; condensed chromosome; organelle; extracellular exosome; nucleopl…	organic cyclic compound binding; heterocyclic compound binding; DNA binding; identical protein binding; protein N-terminus binding; LEM domain binding; protein homodimerization activity; binding; protein dimerization activity; nucleic acid binding; protein C-terminus binding; protein binding; protein domain specific binding; enzyme binding;
O75695	Protein XRP2	Down	RP2	39.641	1.413	1.861	0.921	1.055	0.63884	0.55307	cyto_nucl	cellular component organization; visual perception; cellular developmental process; Golgi vesicle transport; cellular component morphogenesis; single-organism process; protein transport; neurological system process; establishment of localization; protein folding; anatomical structure morphogenesis; positive regulation of hydrolase activity; positive regulation of molecular function; cytoskeleton …	membrane; extracellular region part; microtubule organizing center part; cytoplasmic vesicle; cell periphery; cytoplasm; vesicle; periciliary membrane compartment; intracellular part; nuclear body; cell; organelle part; non-membrane-bounded organelle; extracellular exosome; membrane-enclosed lumen; cytoskeleton; nucleoplasm; microtubule organizing center; intracellular organelle lumen; plasma mem…	nucleoside phosphate binding; nucleoside-triphosphatase regulator activity; GTPase regulator activity; nucleoside binding; ion binding; protein binding; nucleotide binding; molecular function regulator; heterocyclic compound binding; organic cyclic compound binding; ribonucleoside binding; carbohydrate derivative binding; cytoskeletal protein binding; enzyme regulator activity; ribonucleotide bin…	K18272			IPR006599; IPR016098; IPR017901; IPR013912; IPR012945;	CARP motif; Cyclase-associated protein CAP/septum formation inhibitor MinC, C-terminal; C-CAP/cofactor C-like domain; Adenylate cyclase-associated CAP, C-terminal; Tubulin binding cofactor C-like domain;
O75717	WD repeat and HMG-box DNA-binding protein 1	Up	WDHD1	125.97	0.727	0.735	1.052	1.122	1.5952	1.7568	nucleus		intracellular organelle; cytoplasm; intracellular organelle part; nuclear lumen; intracellular part; cell; organelle part; organelle; intracellular membrane-bounded organelle; membrane-enclosed lumen; nucleoplasm; nucleus; intracellular organelle lumen; cell part; intracellular; membrane-bounded organelle; organelle lumen; nuclear part;	organic cyclic compound binding; heterocyclic compound binding; DNA binding; protein binding; binding; nucleic acid binding;	K11274			IPR022100; IPR017986; IPR015943; IPR009071; IPR024977;	Minichromosome loss protein Mcl1, middle region; WD40-repeat-containing domain; WD40/YVTN repeat-like-containing domain; High mobility group box domain; Anaphase-promoting complex subunit 4, WD40 domain;
O76021	Ribosomal L1 domain-containing protein 1	Up	RSL1D1	54.972	0.335	0.321	1.02	1.075	3.0526	3.4477	nucleus	regulation of cellular process; cellular component biogenesis; osteoblast differentiation; single-multicellular organism process; regulation of cell death; ribonucleoprotein complex biogenesis; cellular aromatic compound metabolic process; regulation of cell aging; cellular developmental process; regulation of programmed cell death; single-organism process; regulation of response to stress; cellu…	intracellular organelle; membrane; intracellular non-membrane-bounded organelle; intracellular organelle part; nuclear lumen; macromolecular complex; intracellular part; nucleolus; cell; organelle part; non-membrane-bounded organelle; preribosome; membrane-enclosed lumen; intracellular membrane-bounded organelle; organelle; 90S preribosome; nucleus; intracellular organelle lumen; intracellular; c…	organic cyclic compound binding; heterocyclic compound binding; cell adhesion molecule binding; RNA binding; binding; cadherin binding; nucleic acid binding; protein binding;	K14775			IPR023674; IPR016094;	Ribosomal protein L1-like; Ribosomal protein L1, 2-layer alpha/beta-sandwich;
O95239	Chromosome-associated kinesin KIF4A	Up	KIF4A	139.88	0.519	0.625	1.052	0.958	1.8612	1.7767	nucleus	cellular component biogenesis; mitotic spindle midzone assembly; mitotic nuclear division; spindle elongation; single-organism process; establishment of localization; transport along microtubule; sister chromatid segregation; establishment of localization in cell; spindle assembly; cellular component assembly; anterograde axonal transport; antigen processing and presentation of exogenous peptide …	membrane; extracellular region part; microtubule; cytoplasmic region; cytoplasm; cell projection cytoplasm; macromolecular complex; intracellular part; supramolecular fiber; cell; supramolecular complex; organelle part; non-membrane-bounded organelle; membrane-enclosed lumen; cytoskeleton; nucleoplasm; intracellular organelle lumen; microtubule cytoskeleton; intracellular; cell part; chromosome; …	motor activity; nucleoside phosphate binding; hydrolase activity, acting on acid anhydrides; hydrolase activity; protein binding; ATPase activity; heterocyclic compound binding; organic cyclic compound binding; cytoskeletal protein binding; pyrophosphatase activity; catalytic activity; ribonucleotide binding; microtubule binding; binding; purine ribonucleoside binding; anion binding; adenyl ribon…	K10395			IPR027417; IPR001752;	P-loop containing nucleoside triphosphate hydrolase; Kinesin motor domain;
O95551	Tyrosyl-DNA phosphodiesterase 2	Up	TDP2	40.929	0.592	0.801	0.991	1.11	1.6197	1.7009	nucleus	single organism signaling; cell surface receptor signaling pathway; neuron development; cellular developmental process; neurogenesis; single-organism process; negative regulation of RNA metabolic process; cellular metabolic process; regulation of RNA biosynthetic process; metabolic process; signal transduction; cell communication; negative regulation of macromolecule biosynthetic process; macromo…	intracellular organelle; intracellular non-membrane-bounded organelle; inclusion body; intracellular organelle part; cytoplasm; nuclear lumen; intracellular part; nucleolus; nuclear body; cell; organelle part; non-membrane-bounded organelle; organelle; intracellular membrane-bounded organelle; membrane-enclosed lumen; PML body; nucleoplasm; nucleus; intracellular organelle lumen; aggresome; intra…	magnesium ion binding; DNA binding; transcription corepressor activity; tyrosyl-RNA phosphodiesterase activity; ion binding; single-stranded DNA binding; protein binding; hydrolase activity; transcription cofactor activity; manganese ion binding; organic cyclic compound binding; heterocyclic compound binding; tyrosyl-DNA phosphodiesterase activity; transition metal ion binding; phosphoric ester h…	K19619			IPR005135; IPR009060;	Endonuclease/exonuclease/phosphatase; UBA-like;
O95817	BAG family molecular chaperone regulator 3	Down	BAG3	61.594	1.719	1.537	1.048	0.987	0.54915	0.58892	nucleus	single organism signaling; regulation of biological quality; regulation of cell death; cell surface receptor signaling pathway; regulation of protein targeting; brain development; response to external stimulus; response to heat; regulation of localization; negative regulation of macromolecule biosynthetic process; nervous system development; cellular response to stimulus; extrinsic apoptotic sign…	membrane; intracellular organelle; cell projection; intracellular non-membrane-bounded organelle; cell periphery; myofibril; cytoplasm; supramolecular fiber; intracellular part; Z disc; cytosol; supramolecular complex; cell; I band; organelle part; plasma membrane; supramolecular polymer; non-membrane-bounded organelle; intracellular membrane-bounded organelle; organelle; nucleus; intracellular; …	nucleoside phosphate binding; chaperone binding; nucleoside-triphosphatase regulator activity; macromolecular complex binding; protein binding; nucleotide binding; molecular function regulator; heterocyclic compound binding; organic cyclic compound binding; cell adhesion molecule binding; enzyme regulator activity; binding; cadherin binding; adenyl nucleotide binding; ATPase regulator activity; a…	K09557			IPR003103; IPR001202;	BAG domain; WW domain;
P00749	Urokinase-type plasminogen activator	Down	PLAU	48.507	0.841	0.852	0.288	0.345	0.34447	0.40437	extracellular	single organism signaling; blood coagulation; regulation of biological quality; positive regulation of cell migration; leukocyte activation; localization of cell; positive regulation of locomotion; regulation of signaling; negative regulation of multicellular organismal process; single-organism process; regulation of receptor activity; establishment of localization; fibrinolysis; response to woun…	membrane; extracellular space; extracellular region part; organelle membrane; cytoplasmic vesicle; cell junction; cell periphery; vesicle; cytoplasm; cytoplasmic vesicle part; intracellular part; cell; organelle part; tertiary granule membrane; extracellular exosome; focal adhesion; cell part; intracellular; whole membrane; secretory vesicle; adherens junction; extracellular vesicle; cell-substra…	serine-type endopeptidase activity; endopeptidase activity; peptidase activity; serine hydrolase activity; catalytic activity; binding; serine-type peptidase activity; peptidase activity, acting on L-amino acid peptides; hydrolase activity; protein binding;	K01348	PLAU; urokinase plasminogen activator [EC:3.4.21.73]	hsa04610 Complement and coagulation cascades - Homo sapiens (human); hsa05205 Proteoglycans in cancer - Homo sapiens (human); hsa05206 MicroRNAs in cancer - Homo sapiens (human); hsa04064 NF-kappa B signaling pathway - Homo sapiens (human); hsa05202 Transcriptional misregulation in cancer - Homo sapiens (human);	IPR009003; IPR000001; IPR001254; IPR000742; IPR013806;	Peptidase S1, PA clan; Kringle; Serine proteases, trypsin domain; EGF-like domain; Kringle-like fold;
P01033	Metalloproteinase inhibitor 1	Down	TIMP1	23.171	4.969	5.036	1.124	1.334	0.25587	0.26463	extracellular	negative regulation of developmental process; regulation of cell death; cartilage development; regulation of signaling; negative regulation of multicellular organismal process; single-organism process; regulation of trophoblast cell migration; establishment of localization; response to wounding; negative regulation of locomotion; negative regulation of peptidase activity; regulation of cell commu…	secretory granule lumen; extracellular space; extracellular region part; cytoplasmic vesicle; cytoplasm; vesicle; cytoplasmic vesicle part; intracellular part; cell; extracellular matrix component; organelle part; basement membrane; membrane-enclosed lumen; extracellular exosome; vesicle lumen; intracellular organelle lumen; cell part; intracellular; secretory vesicle; extracellular vesicle; secr…	growth factor activity; receptor binding; ion binding; peptidase regulator activity; protein binding; molecular function regulator; enzyme inhibitor activity; endopeptidase inhibitor activity; protease binding; cytokine activity; enzyme regulator activity; binding; peptidase inhibitor activity; cation binding; metal ion binding; metalloendopeptidase inhibitor activity; endopeptidase regulator act…	K16451	TIMP1; metallopeptidase inhibitor 1	hsa04066 HIF-1 signaling pathway - Homo sapiens (human);	IPR008993; IPR001134; IPR027465;	Tissue inhibitor of metalloproteinases-like, OB-fold; Netrin domain; Proteinase inhibitor I35b (TIMP), C-terminal;
P01034	Cystatin-C	Down	CST3	15.799	4.746	5.829	0.874	1.269	0.20967	0.19009	extracellular	regulation of cell death; leukocyte activation; gland development; negative regulation of elastin catabolic process; reproductive process; brain development; embryo implantation; male gonad development; positive regulation of biosynthetic process; negative regulation of collagen metabolic process; cellular metabolic process; rhythmic behavior; behavior; response to external stimulus; negative reg…	membrane; extracellular region part; organelle membrane; cytoplasm; neuronal cell body; cytoplasmic vesicle part; supramolecular complex; cell; ficolin-1-rich granule lumen; organelle part; non-membrane-bounded organelle; basement membrane; extracellular exosome; ficolin-1-rich granule; nuclear membrane; intracellular; lysosome; secretory vesicle; neuron projection; membrane-bounded organelle; mu…	protease binding; beta-amyloid binding; identical protein binding; enzyme regulator activity; peptide binding; binding; peptidase inhibitor activity; peptidase regulator activity; protein binding; endopeptidase regulator activity; amide binding; enzyme inhibitor activity; molecular function regulator; endopeptidase inhibitor activity; enzyme binding; cysteine-type endopeptidase inhibitor activity;	K13899	CST3; cystatin-C	hsa04970 Salivary secretion - Homo sapiens (human);	IPR000010;	Cystatin domain;
P01130	Low-density lipoprotein receptor	Down	LDLR	95.375	4.484	4.585	1.234	1.159	0.28903	0.2641	peroxisome	entry into host; regulation of biological quality; digestion; alcohol metabolic process; positive regulation of biosynthetic process; regulation of defense response; regulation of lipid metabolic process; lipoprotein metabolic process; intestinal lipid absorption; response to low-density lipoprotein particle; metabolic process; sterol import; response to endogenous stimulus; response to lipoprote…	membrane; extracellular region part; external side of plasma membrane; organelle membrane; clathrin-coated endocytic vesicle; low-density lipoprotein particle; cytoplasm; cytoplasmic vesicle part; macromolecular complex; endolysosome; integral component of plasma membrane; cell; organelle part; early endosome; lysosomal membrane; plasma membrane region; clathrin-coated vesicle; intracellular; lys…	ion binding; macromolecular complex binding; cargo receptor activity; lipoprotein particle binding; protein binding; virus receptor activity; protease binding; lipoprotein particle receptor activity; carbohydrate derivative binding; clathrin binding; molecular transducer activity; identical protein binding; receptor activity; low-density lipoprotein particle binding; binding; clathrin heavy chain…	K12473	LDLR; low-density lipoprotein receptor	hsa04925 Aldosterone synthesis and secretion - Homo sapiens (human); hsa04976 Bile secretion - Homo sapiens (human); hsa04144 Endocytosis - Homo sapiens (human); hsa04913 Ovarian steroidogenesis - Homo sapiens (human); hsa05160 Hepatitis C - Homo sapiens (human); hsa05145 Toxoplasmosis - Homo sapiens (human);	IPR001881; IPR000742; IPR009030; IPR011042;	EGF-like calcium-binding domain; EGF-like domain; Growth factor receptor cysteine-rich domain; Six-bladed beta-propeller, TolB-like;
P02786	Transferrin receptor protein 1	Down	TFRC	84.87	2.204	2.125	0.961	0.947	0.42406	0.42093	plasma membrane	entry into host; regulation of leukocyte activation; regulation of isotype switching; regulation of biological quality; regulation of mononuclear cell proliferation; positive regulation of adaptive immune response based on somatic recombination of immune receptors built from immunoglobulin superfamily domains; cellular metabolic process; protein transport; regulation of B cell proliferation; tran…	basolateral plasma membrane; membrane; extracellular space; extracellular region part; external side of plasma membrane; organelle membrane; cytoplasmic vesicle; cell periphery; cytoplasm; vesicle; cytoplasmic vesicle part; macromolecular complex; intrinsic component of membrane; intracellular part; integral component of plasma membrane; cell; organelle part; coated vesicle membrane; pigment gran…	primary active transmembrane transporter activity; protein dimerization activity; substrate-specific transporter activity; protein transmembrane transporter activity; cargo receptor activity; protein binding; transferrin receptor activity; substrate-specific transmembrane transporter activity; organic cyclic compound binding; heterocyclic compound binding; metal ion transmembrane transporter acti…	K06503	TFRC; transferrin receptor	hsa04144 Endocytosis - Homo sapiens (human); hsa04066 HIF-1 signaling pathway - Homo sapiens (human); hsa04145 Phagosome - Homo sapiens (human); hsa04640 Hematopoietic cell lineage - Homo sapiens (human);	IPR003137; IPR007484; IPR007365;	PA domain; Peptidase M28; Transferrin receptor-like, dimerisation domain;
P03928	ATP synthase protein 8	Down	MT-ATP8	7.9916	1.883	1.512	1.039	0.993	0.5607	0.66484	extracellular	nucleoside metabolic process; purine nucleoside metabolic process; purine ribonucleoside monophosphate metabolic process; nucleotide metabolic process; mitochondrial transport; single-organism process; biosynthetic process; purine ribonucleoside biosynthetic process; nucleoside biosynthetic process; ribonucleoside monophosphate biosynthetic process; cellular metabolic process; phosphate-containin…	membrane; inner mitochondrial membrane protein complex; organelle membrane; membrane protein complex; cytoplasm; intrinsic component of membrane; macromolecular complex; mitochondrial protein complex; intracellular part; cell; mitochondrial membrane part; organelle part; mitochondrial envelope; membrane part; cell part; intracellular; organelle inner membrane; membrane-bounded organelle; proton-t…	ion transmembrane transporter activity; substrate-specific transporter activity; monovalent inorganic cation transmembrane transporter activity; inorganic cation transmembrane transporter activity; hydrogen ion transmembrane transporter activity; cation transmembrane transporter activity; substrate-specific transmembrane transporter activity; transporter activity; transmembrane transporter activi…	K02125	ATPeF08; F-type H+-transporting ATPase subunit 8	hsa05010 Alzheimer's disease - Homo sapiens (human); hsa05016 Huntington's disease - Homo sapiens (human); hsa01100 Metabolic pathways - Homo sapiens (human); hsa00190 Oxidative phosphorylation - Homo sapiens (human); hsa05012 Parkinson's disease - Homo sapiens (human);
P04035	3-hydroxy-3-methylglutaryl-coenzyme A reductase	Down	HMGCR	97.475	7.024	3.923	0.803	1.216	0.094696	0.21986	plasma membrane	cellular component biogenesis; regulation of stress-activated MAPK cascade; regulation of cell death; alcohol metabolic process; regulation of insulin secretion; myoblast differentiation; cellular lipid metabolic process; cellular metabolic process; lipid biosynthetic process; regulation of protein serine/threonine kinase activity; metabolic process; macromolecular complex assembly; ribose phosph…	microbody membrane; intracellular organelle; membrane; nuclear outer membrane-endoplasmic reticulum membrane network; endoplasmic reticulum; bounding membrane of organelle; peroxisomal part; organelle membrane; peroxisome; intracellular organelle part; cytoplasm; intrinsic component of membrane; microbody part; endomembrane system; intracellular part; cell; integral component of membrane; organel…	nucleoside phosphate binding; protein phosphatase binding; protein dimerization activity; NADPH binding; ion binding; protein binding; nucleotide binding; cofactor binding; protein phosphatase 2A binding; hydroxymethylglutaryl-CoA reductase activity; oxidoreductase activity; oxidoreductase activity, acting on CH-OH group of donors; heterocyclic compound binding; organic cyclic compound binding; o…	K00021	HMGCR; hydroxymethylglutaryl-CoA reductase (NADPH) [EC:1.1.1.34]	hsa04976 Bile secretion - Homo sapiens (human); hsa01100 Metabolic pathways - Homo sapiens (human); hsa00900 Terpenoid backbone biosynthesis - Homo sapiens (human); hsa04152 AMPK signaling pathway - Homo sapiens (human);	IPR009029; IPR023074; IPR009023; IPR023282; IPR000731;	Hydroxymethylglutaryl-CoA reductase, class I/II, substrate-binding domain; Hydroxymethylglutaryl-CoA reductase, class I/II, catalytic domain; Hydroxymethylglutaryl-CoA reductase, class I/II, NAD/NADP-binding domain; Hydroxymethylglutaryl-CoA reductase, N-terminal; Sterol-sensing domain;
P04792	Heat shock protein beta-1	Down	HSPB1	22.782	1.235	1.444	0.819	0.817	0.63473	0.56744	nucleus	single organism signaling; protein transport along microtubule; blood coagulation; regulation of biological quality; positive regulation of cell migration; regulation of cell death; regulation of tumor necrosis factor production; positive regulation of cytokine biosynthetic process; cell surface receptor signaling pathway; posttranscriptional regulation of gene expression; positive regulation of …	membrane; extracellular space; extracellular region part; cell periphery; cell junction; myofibril; cytoplasmic region; vesicle; cytoplasm; cell projection cytoplasm; macromolecular complex; supramolecular fiber; intracellular part; Z disc; supramolecular complex; cell; I band; organelle part; endopeptidase complex; non-membrane-bounded organelle; cytoskeleton; extracellular exosome; catalytic co…	protein serine/threonine kinase inhibitor activity; RNA binding; protein kinase binding; protein kinase inhibitor activity; protein kinase C inhibitor activity; protein binding; kinase regulator activity; protein kinase regulator activity; enzyme inhibitor activity; molecular function regulator; kinase binding; ubiquitin-like protein binding; protein binding involved in protein folding; heterocyc…	K04455	HSPB1; heat shock protein beta-1	hsa04010 MAPK signaling pathway - Homo sapiens (human); hsa05169 Epstein-Barr virus infection - Homo sapiens (human); hsa04370 VEGF signaling pathway - Homo sapiens (human); hsa05146 Amoebiasis - Homo sapiens (human);	IPR002068; IPR008978;	Alpha crystallin/Hsp20 domain; HSP20-like chaperone;
P04818	Thymidylate synthase	Up	TYMS	35.716	0.356	0.323	0.829	0.923	2.356	2.7414	cytoplasm	developmental maturation; regulation of biological quality; nucleoside metabolic process; gland development; pyrimidine nucleoside triphosphate metabolic process; posttranscriptional regulation of gene expression; deoxyribonucleoside monophosphate biosynthetic process; response to organophosphorus; nucleoside biosynthetic process; cellular metabolic process; response to vitamin A; deoxyribonucleo…	membrane; organelle membrane; cytoplasm; intracellular part; cell; organelle part; non-membrane-bounded organelle; mitochondrial envelope; membrane-enclosed lumen; nucleoplasm; intracellular organelle lumen; intracellular; cell part; organelle inner membrane; membrane-bounded organelle; mitochondrial inner membrane; organelle lumen; intracellular organelle; mitochondrial matrix; mitochondrial par…	RNA binding; nucleoside phosphate binding; vitamin binding; methyltransferase activity; protein dimerization activity; ion binding; folic acid binding; organic acid binding; transferase activity, transferring one-carbon groups; protein binding; drug binding; nucleotide binding; amide binding; cofactor binding; 5,10-methylenetetrahydrofolate-dependent methyltransferase activity; heterocyclic compo…	K00560	thyA; thymidylate synthase [EC:2.1.1.45]	hsa00670 One carbon pool by folate - Homo sapiens (human); hsa01523 Antifolate resistance - Homo sapiens (human); hsa00240 Pyrimidine metabolism - Homo sapiens (human); hsa01100 Metabolic pathways - Homo sapiens (human);	IPR023451;	Thymidylate synthase/dCMP hydroxymethylase domain;
P05067	Amyloid beta A4 protein	Down	APP	86.942	5.356	4.566	1.046	0.732	0.18499	0.17326	extracellular	cellular component biogenesis; single organism signaling; developmental maturation; regulation of cell death; suckling behavior; reproductive process; posttranscriptional regulation of gene expression; alcohol metabolic process; positive regulation of biosynthetic process; regulation of neuron apoptotic process; defense response to other organism; response to organophosphorus; regulation of respo…	dendrite; membrane; extracellular region part; spindle midzone; organelle membrane; membrane microdomain; cytoplasm; cytoplasmic vesicle part; macromolecular complex; trans-Golgi network membrane; integral component of plasma membrane; actin-based cell projection; cell; dendritic spine; organelle part; non-membrane-bounded organelle; extracellular exosome; intracellular; secretory vesicle; membra…	receptor binding; protein dimerization activity; peptidase regulator activity; acetylcholine receptor binding; peptidase activator activity; protein binding; heparin binding; enzyme inhibitor activity; molecular function regulator; heterocyclic compound binding; organic cyclic compound binding; identical protein binding; binding; peptidase inhibitor activity; cation binding; anion binding; endope…	K04520	APP; amyloid beta A4 protein	hsa05010 Alzheimer's disease - Homo sapiens (human); hsa04726 Serotonergic synapse - Homo sapiens (human);	IPR024329; IPR008154; IPR019543; IPR011178; IPR013803; IPR015849; IPR002223;	Amyloidogenic glycoprotein, E2 domain; Amyloidogenic glycoprotein, extracellular; Beta-amyloid precursor protein C-terminal; Amyloidogenic glycoprotein, copper-binding; Amyloidogenic glycoprotein, amyloid-beta peptide; Amyloidogenic glycoprotein, heparin-binding; Pancreatic trypsin inhibitor Kunitz domain;
P05121	Plasminogen activator inhibitor 1	Down	SERPINE1	45.059	5.406	5.196	1.083	1.012	0.2178	0.2011	extracellular	regulation of vesicle-mediated transport; regulation of cell death; positive regulation of cell migration; regulation of biological quality; regulation of endothelial cell apoptotic process; negative regulation of protein maturation; defense response to other organism; positive regulation of biosynthetic process; regulation of defense response; regulation of receptor activity; negative regulation…	secretory granule lumen; membrane; extracellular space; extracellular region part; cytoplasmic vesicle; cell periphery; cytoplasm; vesicle; cytoplasmic vesicle part; intracellular part; cell; organelle part; membrane-enclosed lumen; extracellular exosome; vesicle lumen; intracellular organelle lumen; intracellular; cell part; secretory vesicle; extracellular vesicle; secretory granule; membrane-b…	protease binding; serine-type endopeptidase inhibitor activity; enzyme regulator activity; receptor binding; binding; peptidase inhibitor activity; peptidase regulator activity; endopeptidase regulator activity; protein binding; enzyme inhibitor activity; molecular function regulator; endopeptidase inhibitor activity; enzyme binding;	K03982	SERPINE1; plasminogen activator inhibitor 1	hsa05142 Chagas disease (American trypanosomiasis) - Homo sapiens (human); hsa04390 Hippo signaling pathway - Homo sapiens (human); hsa04610 Complement and coagulation cascades - Homo sapiens (human); hsa04066 HIF-1 signaling pathway - Homo sapiens (human); hsa04933 AGE-RAGE signaling pathway in diabetic complications - Homo sapiens (human); hsa04115 p53 signaling pathway - Homo sapiens (human);	IPR023796;	Serpin domain;
P06400	Retinoblastoma-associated protein	Up	RB1	106.16	0.514	0.545	0.841	1.006	1.808	1.8483	nucleus	single organism signaling; developmental maturation; negative regulation of cell cycle G1/S phase transition; positive regulation of biosynthetic process; myoblast differentiation; enucleate erythrocyte differentiation; cellular metabolic process; regulation of cell cycle process; regulation of cell growth; metabolic process; positive regulation of molecular function; attachment of spindle microt…	macromolecular complex; intracellular part; SWI/SNF superfamily-type complex; cell; nuclear body; organelle part; chromosomal part; non-membrane-bounded organelle; cytoskeleton; membrane-enclosed lumen; nucleoplasm; PML body; intracellular organelle lumen; microtubule cytoskeleton; cell part; intracellular; chromosome; Rb-E2F complex; membrane-bounded organelle; nucleoplasm part; organelle lumen;…	DNA binding; ubiquitin protein ligase binding; receptor binding; androgen receptor binding; protein binding; hormone receptor binding; transcription cofactor activity; kinase binding; transcription factor activity, sequence-specific DNA binding; RNA polymerase II activating transcription factor binding; activating transcription factor binding; phosphoprotein binding; core promoter binding; regula…	K06618	RB1; retinoblastoma-associated protein	hsa05223 Non-small cell lung cancer - Homo sapiens (human); hsa05200 Pathways in cancer - Homo sapiens (human); hsa05219 Bladder cancer - Homo sapiens (human); hsa05169 Epstein-Barr virus infection - Homo sapiens (human); hsa05220 Chronic myeloid leukemia - Homo sapiens (human); hsa05224 Breast cancer - Homo sapiens (human); hsa05203 Viral carcinogenesis - Homo sapiens (human); hsa05214 Glioma - …	IPR015030; IPR002719; IPR013763; IPR024599; IPR002720;	Retinoblastoma-associated protein, C-terminal; Retinoblastoma-associated protein, B-box; Cyclin-like; Retinoblastoma-associated protein, N-terminal; Retinoblastoma-associated protein, A-box;
P07305	Histone H1.0	Up	H1F0	20.863	0.09	0.113	1.344	2.243	15.427	18.023	nucleus	cellular component biogenesis; cellular component organization; nucleosome organization; DNA catabolic process; cellular aromatic compound metabolic process; DNA metabolic process; single-organism process; cellular metabolic process; organic substance metabolic process; apoptotic DNA fragmentation; cellular nitrogen compound catabolic process; metabolic process; DNA packaging; heterocycle metabol…	cytoplasm; macromolecular complex; intracellular part; nuclear body; cell; organelle part; chromosomal part; non-membrane-bounded organelle; cytoskeleton; membrane-enclosed lumen; nucleoplasm; intracellular organelle lumen; nuclear chromosome part; cell part; intracellular; chromosome; nuclear chromatin; membrane-bounded organelle; DNA packaging complex; protein-DNA complex; nucleoplasm part; org…	organic cyclic compound binding; heterocyclic compound binding; DNA binding; RNA binding; protein binding; chromatin binding; chromatin DNA binding; binding; nucleic acid binding;	K11275			IPR011991; IPR005818;	Winged helix-turn-helix DNA-binding domain; Linker histone H1/H5, domain H15;
[truncated: 198 more rows]
